# Supplementary material for: Heat shock induces premature transcript termination and reconfigures the human transcriptome
Source: Mol Cell. 2022 Apr 21;82(8):1573–1588.e10. doi: 10.1016/j.molcel.2022.01.007 (PMC9098121; doi:10.1016/j.molcel.2022.01.007)
Supplement: Table S1. The transcriptional response to heat shock. Upregulated and down-regulated genes, related to Figure 1 [file mmc2.xlsx]

## Sheet: HS_vs_ctrl.deseq2.significant
HS.r1	HS.r2	NHS.r1	NHS.r2	baseMean	log2FC	lfcSE	stat	pvalue	FDR	gene_id	gene_name	gene_biotype	gene.width	GRCh38
5.71015	3.63541	35.8879	40.3022	15.8416	-2.6223	0.72895	-3.59736	0.000321457	0.00163313	ENSG00000260917	RP11-57H14.4	sense_overlapping	4237	10:112823490-112827726:+
1616.92	1326.2	6319.26	4503.51	8803.84	-1.48941	0.269122	-5.53435	3.12391e-08	3.19177e-07	ENSG00000264462	MIR3648-2	miRNA	180	21:8986999-8987178:+
301.686	313.372	5.98131	2.06678	61.3649	6.67181	0.711943	9.37126	7.16737e-21	2.52542e-19	ENSG00000274060	MIR6724-2	miRNA	92	21:8249505-8249596:+
301.686	314.826	5.98131	2.06678	61.48	6.67495	0.711721	9.37861	6.685e-21	2.37369e-19	ENSG00000275692	MIR6724-4	miRNA	92	21:8432530-8432621:+
2597.17	2866.88	6.9782	8.26712	490.28	8.93703	0.502029	17.8018	6.84312e-71	3.27016e-68	ENSG00000273937	pRNA	misc_RNA	90	GL000220.1:149259-149348:+
2597.17	2866.88	6.9782	8.26712	490.344	8.93703	0.501921	17.8057	6.38736e-71	3.18507e-68	ENSG00000276312	pRNA	misc_RNA	90	KI270733.1:167218-167307:+
2597.17	2866.88	8.97197	8.26712	490.671	8.75214	0.476115	18.3824	1.81804e-75	1.22653e-72	ENSG00000278775	pRNA	misc_RNA	90	21:8433085-8433174:+
2597.17	2866.88	6.9782	8.26712	490.382	8.93703	0.50198	17.8035	6.6332e-71	3.23728e-68	ENSG00000277671	pRNA	misc_RNA	90	21:8250060-8250149:+
2597.17	2866.88	5.98131	9.30051	490.127	8.94078	0.502643	17.7875	8.82847e-71	4.1328e-68	ENSG00000273739	pRNA	misc_RNA	90	KI270733.1:122136-122225:+
2597.17	2866.88	5.98131	8.26712	489.966	9.03874	0.517315	17.4724	2.32414e-68	9.19157e-66	ENSG00000276197	pRNA	misc_RNA	90	GL000220.1:105287-105376:+
1070.65	1326.2	542.306	668.603	497.86	1.41455	0.1796	7.87616	3.37607e-15	7.46052e-14	ENSG00000258441	LINC00641	processed_transcript	6822	14:21200079-21206900:-
308.348	327.187	982.929	1650.32	738.313	-1.57144	0.509574	-3.08383	0.00204354	0.00838847	ENSG00000200795	RNU4-1	snRNA	141	12:120293097-120293237:-
29.5025	41.4436	5.98131	9.30051	14.6769	2.6613	0.725881	3.66631	0.000246076	0.0012884	ENSG00000279522	CTC-487M23.6	TEC	1599	5:112894933-112896531:+
341.657	438.43	2216.08	1497.38	2589.02	-1.90161	0.270313	-7.03485	1.99476e-12	3.34717e-11	ENSG00000277437	MIR3687-1	miRNA	61	21:8208844-8208904:+
2597.17	2866.88	5.98131	8.26712	489.966	9.03874	0.517315	17.4724	2.32414e-68	9.19157e-66	ENSG00000275664	pRNA	misc_RNA	90	21:8205851-8205940:+
301.686	312.645	5.98131	2.06678	61.3074	6.67023	0.712056	9.36756	7.42279e-21	2.60342e-19	ENSG00000275950	MIR6724-1	miRNA	92	21:8205315-8205406:+
1598.84	1315.29	6249.48	4447.71	8753.01	-1.48725	0.269351	-5.52161	3.35909e-08	3.41386e-07	ENSG00000275708	MIR3648-1	miRNA	180	21:8208473-8208652:+
2597.17	2866.88	7.97509	8.26712	490.358	8.84176	0.488335	18.1059	2.86065e-73	1.52599e-70	ENSG00000274868	pRNA	misc_RNA	90	21:8388898-8388987:+
301.686	314.099	5.98131	2.06678	61.4224	6.67338	0.711832	9.37494	6.92157e-21	2.45011e-19	ENSG00000277379	MIR6724-3	miRNA	92	21:8388362-8388453:+
46.6329	37.0812	16.9471	15.5008	26.6591	1.79856	0.570231	3.15409	0.00161001	0.00680743	ENSG00000272004	RP11-345P4.10	antisense	3278	1:1659325-1662602:+
9.51692	10.9062	339.938	270.748	121.286	-4.53024	0.449095	-10.0875	6.27528e-24	2.856e-22	ENSG00000201558	RNVU1-6	snRNA	164	1:146052081-146052244:-
118.01	228.304	557.259	753.341	244.651	-1.50225	0.24664	-6.09085	1.12316e-09	1.3814e-08	ENSG00000276410	HIST1H2BB	protein_coding	381	6:26043277-26043657:-
0	2.18124	71.7758	68.2037	31.473	-5.48133	1.03213	-5.31068	1.09217e-07	1.04038e-06	ENSG00000200997	RNU1-85P	snRNA	164	17:58679527-58679690:-
137.044	163.593	624.051	685.137	296.533	-1.70694	0.262977	-6.49082	8.53686e-11	1.20578e-09	ENSG00000212195	U3	snoRNA	196	17:58631641-58631836:-
100.879	141.781	2.99066	2.06678	23.1607	5.99574	0.932189	6.43189	1.26023e-10	1.7393e-09	ENSG00000168126	OR2W6P	unprocessed_pseudogene	939	6:27937465-27938403:+
8.56523	16.7229	51.8381	60.97	24.1506	-1.73608	0.55355	-3.13627	0.00171111	0.00717408	ENSG00000256274	TAS2R64P	transcribed_processed_pseudogene	2403	12:11076769-11079171:-
16371	14191.9	6200.63	10484.8	8689.61	1.36997	0.19614	6.98465	2.85567e-12	4.69896e-11	ENSG00000096384	HSP90AB1	protein_coding	7723	6:44246166-44253888:+
37.116	26.902	5.98131	9.30051	17.066	2.54663	0.718632	3.54371	0.000394536	0.00196309	ENSG00000233728	RP11-109P14.9	antisense	1160	1:37799720-37800879:-
2081.35	4243.25	6477.76	10537.5	3623.09	-1.00173	0.214896	-4.66147	3.13962e-06	2.38466e-05	ENSG00000130508	PXDN	protein_coding	112966	2:1631887-1744852:-
830.827	985.195	2613.83	3293.41	1632.64	-1.26802	0.157375	-8.05732	7.79829e-16	1.84409e-14	ENSG00000090857	PDPR	protein_coding	48912	16:70113626-70162537:+
962.161	1409.08	482.493	617.967	529.779	1.52903	0.20992	7.28389	3.24328e-13	5.87169e-12	ENSG00000132196	HSD17B7	protein_coding	22116	1:162790702-162812817:+
180.821	187.587	581.184	687.204	368.213	-1.35189	0.216853	-6.23415	4.5425e-10	5.86358e-09	ENSG00000164081	TEX264	protein_coding	41631	3:51662693-51704323:+
456.812	793.973	2133.34	3305.81	974.546	-1.68557	0.192467	-8.7577	1.99282e-18	5.86796e-17	ENSG00000128656	CHN1	protein_coding	206007	2:174799363-175005369:-
630.972	731.444	3008.6	3830.77	1673.13	-1.89152	0.15961	-11.8509	2.12933e-32	1.63353e-30	ENSG00000140694	PARN	protein_coding	197028	16:14435701-14632728:-
983.098	1550.14	589.16	1148.1	586.256	1.01082	0.213458	4.73546	2.18559e-06	1.6983e-05	ENSG00000132950	ZMYM5	protein_coding	40155	13:19823482-19863636:-
513.914	609.294	2050.59	2388.16	989.594	-1.55902	0.181423	-8.59329	8.45122e-18	2.35546e-16	ENSG00000212127	TAS2R14	protein_coding	234168	12:10937406-11171573:-
660.474	1192.41	2556.02	4187.29	1416.47	-1.42545	0.188538	-7.56053	4.01423e-14	7.94465e-13	ENSG00000197386	HTT	protein_coding	169279	4:3074681-3243959:+
8.56523	8.72498	39.8754	64.0702	24.9855	-2.13199	0.565226	-3.77192	0.000161995	0.000879906	ENSG00000263335	AF001548.5	antisense	6320	16:15726674-15732993:+
99.9277	74.1623	395.764	573.531	277.236	-2.00506	0.314769	-6.36993	1.8911e-10	2.56069e-09	ENSG00000264229	RNU4ATAC	snRNA	127	2:121530881-121531007:+
120.865	157.05	401.745	501.194	254.097	-1.2712	0.224447	-5.66367	1.48174e-08	1.57061e-07	ENSG00000275221	HIST1H2AK	protein_coding	393	6:27837947-27838339:-
179.87	172.318	60.81	56.8364	91.3198	2.00307	0.361321	5.54373	2.9609e-08	3.03066e-07	ENSG00000131652	THOC6	protein_coding	3729	16:3024027-3027755:+
4389.2	2837.07	1934.96	2527.67	3318.84	1.18084	0.237324	4.97567	6.50213e-07	5.50151e-06	ENSG00000210100	MT-TI	Mt_tRNA	69	MT:4263-4331:+
51.3914	33.4458	5.98131	6.20034	15.1904	3.26308	0.780762	4.17935	2.92343e-05	0.000184833	ENSG00000228643	AC079779.4	processed_transcript	15097	2:286419-301515:+
51.3914	65.4373	141.558	174.643	101.699	-1.00654	0.296151	-3.39872	0.000677023	0.00316865	ENSG00000114853	ZBTB47	protein_coding	12171	3:42653684-42665854:+
83.7489	143.235	345.919	471.226	192.829	-1.41878	0.247838	-5.72462	1.03664e-08	1.12694e-07	ENSG00000163913	IFT122	protein_coding	80472	3:129440036-129520507:+
132.285	281.381	1208.23	1655.49	669.565	-2.37567	0.218304	-10.8824	1.39886e-27	7.91581e-26	ENSG00000113761	ZNF346	protein_coding	58494	5:177022696-177081189:+
64.7151	53.804	381.807	364.787	172.672	-2.24563	0.31291	-7.1766	7.14678e-13	1.26199e-11	ENSG00000207501	RNVU1-14	snRNA	164	1:145281116-145281279:+
40.9228	39.2624	92.7104	149.841	61.9488	-1.13023	0.367166	-3.07825	0.00208221	0.00853194	ENSG00000180902	D2HGDH	protein_coding	34238	2:241734579-241768816:+
1381.86	2815.26	5638.39	8757.98	2626.17	-1.35749	0.211788	-6.40964	1.45866e-10	1.99754e-09	ENSG00000135976	ANKRD36	protein_coding	151026	2:97113496-97264521:+
4807	5675.6	1436.51	2372.66	1783.1	1.92926	0.189024	10.2065	1.85517e-24	8.73795e-23	ENSG00000072682	P4HA2	protein_coding	103478	5:132191838-132295315:-
218.889	595.48	1150.41	1754.7	640.904	-1.43006	0.263722	-5.4226	5.87375e-08	5.78746e-07	ENSG00000205133	TRIQK	protein_coding	134144	8:92883530-93017673:-
203.662	196.312	49.8443	36.1686	64.5551	2.61281	0.44324	5.8948	3.7514e-09	4.33936e-08	ENSG00000249996	RP11-359P5.1	antisense	18397	5:123036271-123054667:+
74.232	66.1644	451.589	578.698	268.569	-2.4366	0.248794	-9.79364	1.199e-22	4.9914e-21	ENSG00000144152	FBLN7	protein_coding	49832	2:112138385-112188216:+
84.7006	160.685	13.9564	29.9683	32.6099	2.93544	0.500385	5.86636	4.45461e-09	5.11155e-08	ENSG00000260368	RP11-521I2.3	sense_overlapping	1142	8:100913247-100914388:-
0.951692	4.36249	33.8941	59.9366	21.2541	-3.61993	0.781623	-4.6313	3.63379e-06	2.72214e-05	ENSG00000259755	RP11-505E24.2	antisense	35335	15:101050732-101086066:-
48.5363	47.9874	196.387	239.746	142.84	-1.74432	0.295986	-5.89326	3.78651e-09	4.37632e-08	ENSG00000141959	PFKL	protein_coding	27326	21:44300051-44327376:+
5250.48	6383.78	17963.9	23993.2	7493.63	-1.411	0.180109	-7.83414	4.72072e-15	1.02932e-13	ENSG00000151388	ADAMTS12	protein_coding	368658	5:33523535-33892192:-
128.478	167.229	365.857	765.742	207.476	-1.44616	0.281595	-5.13559	2.81253e-07	2.50929e-06	ENSG00000137210	TMEM14B	protein_coding	104995	6:10747759-10852753:+
157.029	358.451	1530.22	2183.55	785.711	-2.43546	0.226775	-10.7396	6.63616e-27	3.59859e-25	ENSG00000072864	NDE1	protein_coding	83087	16:15643267-15726353:+
358.788	525.68	3072.4	4557.25	1369.84	-2.66644	0.164136	-16.2454	2.40901e-59	6.90722e-57	ENSG00000085832	EPS15	protein_coding	165066	1:51354263-51519328:-
295.976	236.301	1023.8	1369.24	522.095	-1.70231	0.263535	-6.45952	1.05038e-10	1.46644e-09	ENSG00000156463	SH3RF2	protein_coding	145213	5:145936579-146081791:+
326.43	554.763	16.9471	22.7346	85.8811	4.89395	0.409001	11.9656	5.37865e-33	4.2988e-31	ENSG00000269967	RP11-84A19.4	lincRNA	69929	1:31851913-31921841:-
75.1837	97.4289	226.293	299.683	165.386	-1.17108	0.269424	-4.34661	1.38257e-05	9.32747e-05	ENSG00000107960	OBFC1	protein_coding	35664	10:103882542-103918205:-
49.488	56.7124	125.608	163.276	106.212	-1.0059	0.303987	-3.30901	0.000936251	0.00420515	ENSG00000063241	ISOC2	protein_coding	9359	19:55452985-55462343:-
2242.19	3016.66	629.035	989.987	916.737	2.15173	0.163698	13.1445	1.8299e-39	2.15252e-37	ENSG00000270757	HSPE1-MOB4	protein_coding	50314	2:197500413-197550726:+
188.435	119.968	12.9595	27.9015	39.7552	3.44312	0.522402	6.59095	4.37031e-11	6.35677e-10	ENSG00000235505	RP11-693N9.2	transcribed_unprocessed_pseudogene	17525	11:104901549-104919073:-
34.2609	44.352	143.552	166.376	100.13	-1.55662	0.327187	-4.75758	1.95925e-06	1.53226e-05	ENSG00000214193	SH3D21	protein_coding	18500	1:36306387-36324886:+
53.2948	111.243	1468.41	1667.89	520.209	-3.85064	0.261395	-14.7311	4.07008e-49	7.40948e-47	ENSG00000185989	RASA3	protein_coding	154829	13:113977783-114132611:-
571.967	1211.32	3657.57	5567.9	1875.73	-1.95319	0.208208	-9.38096	6.53741e-21	2.32849e-19	ENSG00000144711	IQSEC1	protein_coding	175898	3:12897220-13073117:-
6.66184	5.81665	67.7882	63.0368	53.4192	-3.005	0.550231	-5.46134	4.72552e-08	4.71278e-07	ENSG00000149292	TTC12	protein_coding	69016	11:113314529-113383544:+
125.623	120.696	366.854	339.985	218.645	-1.11446	0.268683	-4.14784	3.35622e-05	0.000209142	ENSG00000185278	ZBTB37	protein_coding	35468	1:173868082-173903549:+
19.0338	46.5332	177.446	183.943	60.9453	-2.06839	0.38671	-5.34869	8.85944e-08	8.53498e-07	ENSG00000137486	ARRB1	protein_coding	87524	11:75264182-75351705:-
95.1692	82.1602	1359.75	2066.78	655.08	-3.8138	0.208652	-18.2783	1.23297e-74	7.25179e-72	ENSG00000109790	KLHL5	protein_coding	81819	4:39045039-39126857:+
2076.59	2450.99	1170.34	1923.14	1159.34	1.01737	0.17855	5.69793	1.21269e-08	1.30289e-07	ENSG00000121060	TRIM25	protein_coding	26130	17:56887909-56914038:-
84.7006	90.8852	442.617	730.606	277.469	-2.27419	0.224912	-10.1115	4.91491e-24	2.25928e-22	ENSG00000267618	RAD51L3-RFFL	protein_coding	110145	17:35011349-35121493:-
59.9566	117.787	256.2	731.64	208.769	-1.96849	0.321339	-6.12588	9.01836e-10	1.12487e-08	ENSG00000150593	PDCD4	protein_coding	28212	10:110871795-110900006:+
106.59	184.679	415.701	577.665	234.752	-1.34053	0.23439	-5.71921	1.07019e-08	1.16177e-07	ENSG00000069493	CLEC2D	protein_coding	34587	12:9664969-9699555:+
68.5218	69.0727	343.926	455.725	242.448	-2.09804	0.251862	-8.3301	8.07714e-17	2.07473e-15	ENSG00000140905	GCSH	protein_coding	14443	16:81081961-81096403:-
743.271	985.195	5222.68	10132.4	3357.53	-2.67037	0.185994	-14.3572	9.5972e-47	1.57243e-44	ENSG00000151090	THRB	protein_coding	378123	3:24117160-24495282:-
1250.52	1140.06	426.667	725.439	532.842	1.54314	0.205654	7.50356	6.21071e-14	1.2145e-12	ENSG00000135919	SERPINE2	protein_coding	64208	2:223975112-224039319:-
166.546	145.416	426.667	528.062	277.152	-1.1642	0.304948	-3.81769	0.00013471	0.000744392	ENSG00000276027	RNU12	snRNA	150	22:42615244-42615393:+
261.715	350.453	5415.08	7068.38	2565.95	-3.91862	0.167484	-23.3969	4.59325e-121	9.57819e-118	ENSG00000198648	STK39	protein_coding	294122	2:167954020-168248141:-
81.8455	115.606	236.262	343.085	145.925	-1.10883	0.256058	-4.33041	1.48831e-05	9.98795e-05	ENSG00000111554	MDM1	protein_coding	59939	12:68272443-68332381:-
153.222	141.781	1064.67	1245.23	665.287	-2.53664	0.212692	-11.9263	8.62915e-33	6.77861e-31	ENSG00000137871	ZNF280D	protein_coding	288391	15:56630181-56918571:-
173.208	109.789	929.098	1074.73	543.556	-2.37207	0.253182	-9.36902	7.32116e-21	2.57171e-19	ENSG00000106692	FKTN	protein_coding	82989	9:105558130-105641118:+
102.783	94.5206	276.137	368.92	238.62	-1.26246	0.23386	-5.39835	6.72551e-08	6.56747e-07	ENSG00000115073	ACTR1B	protein_coding	8145	2:97655963-97664107:-
424.455	816.513	1701.68	3371.95	929.334	-1.57368	0.223154	-7.05199	1.76379e-12	2.97922e-11	ENSG00000111058	ACSS3	protein_coding	324792	12:80936414-81261205:+
102.783	138.873	463.552	697.538	271.63	-1.81427	0.215862	-8.40476	4.28735e-17	1.13299e-15	ENSG00000269190	FBXO17	protein_coding	34510	19:38941401-38975910:-
78.0387	131.602	32.8972	48.5693	43.5258	1.7957	0.424071	4.23444	2.29123e-05	0.000148213	ENSG00000204588	LINC01123	lincRNA	9078	2:109987063-109996140:+
89.4591	146.143	38.8785	49.6027	48.7008	1.83253	0.406315	4.51012	6.47918e-06	4.65162e-05	ENSG00000175772	LINC01106	lincRNA	9305	2:110375138-110384442:-
114.203	87.2498	3842	5412.89	2146.71	-5.06899	0.203001	-24.9703	1.28678e-137	3.68953e-134	ENSG00000112977	DAP	protein_coding	82043	5:10679230-10761272:-
289.314	336.639	1502.31	2445	1111.19	-2.19093	0.170667	-12.8374	1.01154e-37	1.06925e-35	ENSG00000093183	SEC22C	protein_coding	53112	3:42547969-42601080:-
799.421	862.319	423.676	544.596	383.329	1.22337	0.20776	5.88841	3.89932e-09	4.50139e-08	ENSG00000143624	INTS3	protein_coding	46742	1:153728067-153774808:+
1181.05	1493.43	3136.2	4253.43	1648.25	-1.02752	0.149798	-6.85933	6.91832e-12	1.09045e-10	ENSG00000103966	EHD4	protein_coding	76640	15:41895939-41972578:-
489.17	750.348	2722.5	3721.24	1429.52	-1.95042	0.17219	-11.3271	9.63053e-30	6.22268e-28	ENSG00000142655	PEX14	protein_coding	158471	1:10472288-10630758:+
992.615	1094.98	510.406	725.439	469.285	1.21082	0.183854	6.58575	4.52585e-11	6.57051e-10	ENSG00000108384	RAD51C	protein_coding	43039	17:58692573-58735611:+
111.348	137.418	283.116	469.159	242.428	-1.13278	0.230391	-4.91677	8.79825e-07	7.31476e-06	ENSG00000111602	TIMELESS	protein_coding	33031	12:56416373-56449403:-
694.735	984.468	3975.58	5050.17	2179.74	-2.00354	0.1656	-12.0986	1.07386e-33	8.89248e-32	ENSG00000112419	PHACTR2	protein_coding	294341	6:143536845-143831185:+
160.836	463.151	1288.97	1835.3	588.541	-1.9301	0.284848	-6.77588	1.23654e-11	1.8921e-10	ENSG00000185480	PARPBP	protein_coding	77336	12:102120185-102197520:+
411.131	613.657	135.576	192.21	157.977	2.07771	0.262088	7.92751	2.23586e-15	5.03793e-14	ENSG00000250305	KIAA1456	protein_coding	85862	8:12945642-13031503:+
443.488	463.151	1232.15	1676.16	1123.29	-1.22911	0.257901	-4.76581	1.88093e-06	1.47554e-05	ENSG00000207389	RNU1-4	snRNA	164	1:16740516-16740679:+
122.768	161.412	431.652	556.997	251.776	-1.36648	0.224878	-6.07652	1.22819e-09	1.50092e-08	ENSG00000087008	ACOX3	protein_coding	74442	4:8366282-8440723:-
98.976	96.7018	24.9221	34.1019	36.8135	2.18634	0.444655	4.91694	8.79063e-07	7.31108e-06	ENSG00000021488	SLC7A9	protein_coding	39258	19:32830509-32869766:-
140.85	94.5206	36.8848	42.369	56.1243	2.034	0.423673	4.80087	1.57981e-06	1.25825e-05	ENSG00000224316	GTF2IP5	unprocessed_pseudogene	28448	7:65773620-65802067:+
847.958	1684.65	5874.65	8960.52	2788.32	-2.12889	0.201503	-10.5651	4.32703e-26	2.2609e-24	ENSG00000105983	LMBR1	protein_coding	224285	7:156668946-156893230:-
57.1015	58.1665	655.951	1002.39	436.304	-3.39405	0.221991	-15.2891	9.03281e-53	2.11423e-50	ENSG00000179912	R3HDM2	protein_coding	177244	12:57253762-57431005:-
60.9083	98.8831	211.34	338.952	141.826	-1.33174	0.267451	-4.97937	6.37915e-07	5.40954e-06	ENSG00000139197	PEX5	protein_coding	29890	12:7188685-7218574:+
3451.79	4723.85	12374.3	17579	6303.8	-1.43482	0.150402	-9.53996	1.42887e-21	5.41741e-20	ENSG00000214944	ARHGEF28	protein_coding	315836	5:73626158-73941993:+
219.841	563.488	861.309	1320.67	562.064	-1.06823	0.254086	-4.20422	2.61988e-05	0.000167441	ENSG00000225206	MIR137HG	lincRNA	63124	1:97986740-98049863:-
101.831	173.772	409.72	706.838	185.097	-1.56312	0.249289	-6.27031	3.60334e-10	4.71767e-09	ENSG00000169129	AFAP1L2	protein_coding	109933	10:114294824-114404756:-
1251.48	1849.7	3899.82	6259.24	2234.58	-1.2631	0.177539	-7.11447	1.12347e-12	1.93325e-11	ENSG00000127481	UBR4	protein_coding	135771	1:19074506-19210276:-
127.527	146.87	1263.05	1774.33	687.279	-3.0219	0.203022	-14.8846	4.15224e-50	8.42868e-48	ENSG00000181826	RELL1	protein_coding	95577	4:37590800-37686376:-
37.116	41.4436	100.685	166.376	68.0099	-1.30026	0.360146	-3.61036	0.000305773	0.00155932	ENSG00000152763	WDR78	protein_coding	112003	1:66812885-66924887:-
278.846	390.443	1877.14	2210.42	774.861	-2.19529	0.192981	-11.3757	5.52603e-30	3.6216e-28	ENSG00000168234	TTC39C	protein_coding	142838	18:23992773-24135610:+
1350.45	2290.31	11437.3	22320.2	6650.83	-2.74976	0.195103	-14.0939	4.14226e-45	6.16981e-43	ENSG00000215386	MIR99AHG	lincRNA	699102	21:15928296-16627397:+
386.387	517.682	2150.28	3093.97	1163.11	-2.09299	0.164319	-12.7374	3.66522e-37	3.78706e-35	ENSG00000070413	DGCR2	protein_coding	86173	22:19036282-19122454:-
10.4686	11.6333	53.8318	62.0034	45.457	-1.96806	0.471673	-4.17252	3.0125e-05	0.000189785	ENSG00000160703	NLRX1	protein_coding	17449	11:119166568-119184016:+
49.488	31.9916	234.268	192.21	177.295	-1.9952	0.33103	-6.02724	1.6678e-09	1.99979e-08	ENSG00000153363	LINC00467	lincRNA	52531	1:211382803-211435333:+
517.72	568.578	1598.01	1897.3	874.887	-1.25506	0.180191	-6.96518	3.27986e-12	5.37004e-11	ENSG00000126653	NSRP1	protein_coding	70955	17:30115521-30186475:+
721.383	799.063	2664.68	3402.95	1375.97	-1.55696	0.160524	-9.6992	3.03881e-22	1.22288e-20	ENSG00000100749	VRK1	protein_coding	134419	14:96797304-96931722:+
389.242	842.687	1516.26	2168.05	673.735	-1.17122	0.230264	-5.08642	3.64886e-07	3.21543e-06	ENSG00000101974	ATP11C	protein_coding	218931	X:139726346-139945276:-
472.991	567.851	132.586	186.01	164.477	2.15516	0.237953	9.05709	1.33971e-19	4.30396e-18	ENSG00000100319	ZMAT5	protein_coding	36056	22:29730956-29767011:-
3510.79	4385.03	10300.8	13614.9	5197.62	-1.16268	0.141834	-8.19748	2.45474e-16	6.06754e-15	ENSG00000144283	PKP4	protein_coding	225916	2:158456964-158682879:+
489.17	698.725	1478.38	2236.25	727.918	-1.19975	0.171118	-7.01121	2.36263e-12	3.91858e-11	ENSG00000106415	GLCCI1	protein_coding	125479	7:7968794-8094272:+
906.011	857.956	439.627	592.132	456.597	1.23265	0.20004	6.16202	7.18208e-10	9.06175e-09	ENSG00000158062	UBXN11	protein_coding	37036	1:26281328-26318363:-
1796.79	1928.22	944.051	1550.08	933.435	1.05328	0.174284	6.04348	1.50823e-09	1.81988e-08	ENSG00000259768	RP5-991G20.1	antisense	126455	16:72665170-72791624:+
1.90338	1.45416	30.9035	35.1352	17.3919	-3.9064	0.949726	-4.11319	3.90227e-05	0.000240038	ENSG00000215244	RP11-563J2.2	lincRNA	58296	10:6277687-6335982:+
15.2271	25.4479	72.7727	197.377	56.9266	-2.22059	0.537984	-4.12762	3.66534e-05	0.000226802	ENSG00000221963	APOL6	protein_coding	20015	22:35648395-35668409:+
1574.1	1597.4	443.614	508.428	589.272	2.17192	0.199809	10.87	1.60228e-27	8.9861e-26	ENSG00000206562	METTL6	protein_coding	59292	3:15381275-15440566:-
50.4397	43.6249	144.548	223.212	147.925	-1.51019	0.284799	-5.30263	1.14145e-07	1.08327e-06	ENSG00000108641	B9D1	protein_coding	40629	17:19337554-19378182:-
1230.54	1697.01	3422.31	5204.15	2585.57	-1.11201	0.162487	-6.84366	7.71959e-12	1.20786e-10	ENSG00000069956	MAPK6	protein_coding	115267	15:51952106-52067372:+
407.324	466.786	244.237	345.152	284.423	1.01905	0.204678	4.97878	6.39859e-07	5.42391e-06	ENSG00000267827	CTC-471J1.8	processed_transcript	40986	19:52130548-52171533:-
145.609	213.762	426.667	643.802	292.457	-1.12837	0.204698	-5.51238	3.54017e-08	3.59311e-07	ENSG00000161267	BDH1	protein_coding	63541	3:197509783-197573323:-
71.3769	164.32	446.605	656.202	179.928	-1.80606	0.299214	-6.03601	1.5797e-09	1.89911e-08	ENSG00000078098	FAP	protein_coding	74468	2:162170684-162245151:-
681.411	658.736	2569.97	3265.51	1484.37	-1.67436	0.178192	-9.39637	5.64767e-21	2.02261e-19	ENSG00000130779	CLIP1	protein_coding	151201	12:122271432-122422632:-
80.8938	62.529	165.483	262.481	112.267	-1.10286	0.298884	-3.68992	0.000224322	0.00118315	ENSG00000099365	STX1B	protein_coding	21373	16:30989256-31010628:-
107.541	115.606	530.343	1025.12	285.825	-2.31165	0.264919	-8.72586	2.64177e-18	7.65112e-17	ENSG00000241288	RP11-379B18.5	processed_transcript	89147	3:125827238-125916384:-
3.80677	3.63541	39.8754	39.2688	23.9976	-3.01544	0.720877	-4.18301	2.87672e-05	0.000182178	ENSG00000159714	ZDHHC1	protein_coding	22415	16:67394419-67416833:-
399.711	670.369	68.7851	89.9049	128.608	3.17035	0.303941	10.4308	1.79367e-25	8.98322e-24	ENSG00000214922	HLA-F-AS1	processed_transcript	22449	6:29726601-29749049:-
2301.19	3837.54	6600.38	11553.3	3925.1	-1.11394	0.177715	-6.26811	3.65462e-10	4.77662e-09	ENSG00000157483	MYO1E	protein_coding	240467	15:59132434-59372900:-
447.295	370.812	1204.24	1314.47	522.707	-1.1824	0.256786	-4.60461	4.1323e-06	3.06654e-05	ENSG00000111700	SLCO1B3	protein_coding	106210	12:20810702-20916911:+
68.5218	48.7145	16.9471	38.2354	27.1931	1.60797	0.527749	3.04686	0.00231248	0.00935845	ENSG00000185437	SH3BGR	protein_coding	69652	21:39445855-39515506:+
353.078	272.656	160.499	183.943	131.649	1.31496	0.298801	4.40078	1.07861e-05	7.45437e-05	ENSG00000151917	BEND6	protein_coding	72217	6:56955126-57027342:+
177.015	328.641	769.596	1288.64	421.917	-1.58097	0.226013	-6.99505	2.65167e-12	4.37898e-11	ENSG00000148200	NR6A1	protein_coding	254036	9:124517275-124771310:-
70.4252	87.9769	536.325	705.805	318.882	-2.53465	0.215346	-11.7701	5.56655e-32	4.20018e-30	ENSG00000085788	DDHD2	protein_coding	50341	8:38225218-38275558:+
31.4058	21.0854	145.545	170.509	100.326	-2.16849	0.348413	-6.2239	4.84956e-10	6.24237e-09	ENSG00000186280	KDM4D	protein_coding	25838	11:94973681-94999518:+
11.4203	10.1791	41.8692	55.803	31.8966	-1.74068	0.535526	-3.25041	0.00115239	0.0050571	ENSG00000227252	AC105760.2	antisense	26384	2:237059434-237085817:-
4.75846	9.45206	43.863	69.2371	32.5125	-2.52369	0.568733	-4.43739	9.10582e-06	6.38354e-05	ENSG00000164124	TMEM144	protein_coding	53808	4:158201604-158255411:+
164.643	137.418	84.7353	96.1052	82.8672	1.18603	0.335154	3.53877	0.000401997	0.0019933	ENSG00000283088	CTD-2331H12.8	protein_coding	82106	19:52880663-52962768:-
361.643	371.539	942.057	1104.69	618.072	-1.04817	0.188291	-5.56675	2.59539e-08	2.67204e-07	ENSG00000123064	DDX54	protein_coding	28306	12:113157174-113185479:-
261.715	258.114	811.465	1062.32	554.936	-1.40288	0.18995	-7.38551	1.5187e-13	2.83912e-12	ENSG00000095261	PSMD5	protein_coding	27489	9:120815496-120842984:-
14.2754	25.4479	161.495	219.079	80.8133	-2.81431	0.362433	-7.76505	8.16109e-15	1.73172e-13	ENSG00000248698	LINC01085	lincRNA	28085	4:14111968-14140052:+
777.532	959.021	2603.87	3021.63	1588.4	-1.27535	0.187619	-6.79758	1.0639e-11	1.63674e-10	ENSG00000204764	RANBP17	protein_coding	438146	5:170861870-171300015:+
359.74	521.317	210.343	352.386	183.563	1.10127	0.238277	4.62183	3.80378e-06	2.84113e-05	ENSG00000107738	C10orf54	protein_coding	25940	10:71747559-71773498:-
32.3575	49.4415	113.645	137.441	60.9794	-1.19603	0.37089	-3.22475	0.00126083	0.00546915	ENSG00000254757	RP13-726E6.1	lincRNA	62010	11:3469319-3531328:+
171.305	171.591	687.851	891.815	445.1	-1.76022	0.210805	-8.34999	6.82694e-17	1.76546e-15	ENSG00000127337	YEATS4	protein_coding	31094	12:69359703-69390796:+
367.353	710.359	1411.59	1966.54	695.487	-1.23323	0.204552	-6.02896	1.65015e-09	1.97966e-08	ENSG00000143952	VPS54	protein_coding	126927	2:63892146-64019072:-
646.199	1359.64	6104.93	8937.79	3206.34	-2.49385	0.205693	-12.1241	7.8697e-34	6.54041e-32	ENSG00000177200	CHD9	protein_coding	274118	16:53055033-53329150:+
14612.3	19685.7	37082.2	57234.3	20494.8	-1.00916	0.147123	-6.85926	6.92169e-12	1.09045e-10	ENSG00000139926	FRMD6	protein_coding	241628	14:51489100-51730727:+
672.846	736.534	2006.73	2242.46	1130.37	-1.16832	0.185789	-6.2884	3.20752e-10	4.23197e-09	ENSG00000171853	TRAPPC12	protein_coding	105420	2:3379675-3485094:+
234.116	230.485	107.664	78.5376	97.7741	1.70794	0.360399	4.73902	2.14757e-06	1.671e-05	ENSG00000179818	PCBP1-AS1	processed_transcript	140958	2:69962263-70103220:-
210.324	207.945	508.412	640.702	284.954	-1.01468	0.23108	-4.39103	1.12814e-05	7.75933e-05	ENSG00000172890	NADSYN1	protein_coding	70999	11:71453109-71524107:+
298.831	351.907	2685.61	3423.62	1392	-2.79627	0.171089	-16.344	4.80273e-60	1.39449e-57	ENSG00000165487	MICU2	protein_coding	111524	13:21492691-21604214:-
46.6329	56.7124	285.109	410.256	203.226	-2.30322	0.251213	-9.16839	4.80114e-20	1.59607e-18	ENSG00000159445	THEM4	protein_coding	36225	1:151873584-151909808:-
13.3237	18.9041	321.994	455.725	157.639	-4.14311	0.345618	-11.9875	4.131e-33	3.3248e-31	ENSG00000021762	OSBPL5	protein_coding	79624	11:3087116-3166739:-
284.556	457.334	1567.1	2494.6	819.164	-2.00688	0.183697	-10.9249	8.76164e-28	5.06233e-26	ENSG00000100578	KIAA0586	protein_coding	123905	14:58427385-58551289:+
295.976	505.322	1615.95	1736.09	779.004	-1.67378	0.20797	-8.04818	8.40358e-16	1.97907e-14	ENSG00000138190	EXOC6	protein_coding	224781	10:92834713-93059493:+
68.5218	141.054	238.256	418.523	131.63	-1.19871	0.288121	-4.16044	3.17641e-05	0.000198909	ENSG00000168143	FAM83B	protein_coding	95252	6:54846771-54942022:+
904.107	852.14	304.05	484.66	315.13	1.63418	0.216807	7.53749	4.79108e-14	9.45763e-13	ENSG00000240032	RP11-274H2.3	antisense	2842	3:146066344-146069185:-
145.609	333.003	625.047	1185.3	358.346	-1.47315	0.260886	-5.6467	1.63554e-08	1.72647e-07	ENSG00000148090	AUH	protein_coding	148099	9:91213815-91361913:-
246.488	288.651	116.636	184.977	143.642	1.28867	0.269627	4.77945	1.75776e-06	1.38508e-05	ENSG00000213676	ATF6B	protein_coding	30078	6:32098176-32128253:-
239.826	347.545	138.567	152.942	187.295	1.41997	0.270568	5.24811	1.53664e-07	1.42818e-06	ENSG00000106028	SSBP1	protein_coding	49602	7:141738321-141787922:+
383.532	611.476	205.358	418.523	193.171	1.14348	0.254567	4.49185	7.06055e-06	5.03748e-05	ENSG00000134317	GRHL1	protein_coding	50585	2:9951693-10002277:+
242.681	471.876	938.07	1106.76	460.233	-1.12201	0.23095	-4.85825	1.18427e-06	9.6227e-06	ENSG00000174842	GLMN	protein_coding	52586	1:92246402-92298987:-
1950.02	3812.09	8545.31	13809.2	5260.27	-1.52754	0.211484	-7.22295	5.08727e-13	9.06696e-12	ENSG00000165323	FAT3	protein_coding	544375	11:92352096-92896470:+
1144.89	789.611	5595.52	8787.94	3030.76	-2.39288	0.21801	-10.976	4.98666e-28	2.94046e-26	ENSG00000145730	PAM	protein_coding	277125	5:102753981-103031105:+
1500.82	1889.68	765.608	1106.76	798.067	1.30373	0.166484	7.83097	4.8413e-15	1.0546e-13	ENSG00000163138	PACRGL	protein_coding	56626	4:20696282-20752907:+
6.66184	19.6312	84.7353	137.441	50.8056	-2.62081	0.515976	-5.07933	3.7876e-07	3.33001e-06	ENSG00000168016	TRANK1	protein_coding	118238	3:36826820-36945057:-
950.74	1543.59	3727.36	5695.01	1827.49	-1.48103	0.168127	-8.809	1.26272e-18	3.7616e-17	ENSG00000073711	PPP2R3A	protein_coding	182219	3:135965673-136147891:+
27381.1	27333.2	10992.7	16676.8	10356.4	1.45543	0.1662	8.75709	2.00349e-18	5.8918e-17	ENSG00000152952	PLOD2	protein_coding	94214	3:146069440-146163653:-
2414.44	2546.97	1332.84	1878.7	1444.56	1.08471	0.156221	6.94339	3.82799e-12	6.20979e-11	ENSG00000115484	CCT4	protein_coding	20716	2:61868089-61888804:-
100.879	89.431	519.377	505.327	287.424	-2.01667	0.27023	-7.46279	8.47104e-14	1.62601e-12	ENSG00000176715	ACSF3	protein_coding	67472	16:89088375-89155846:+
145.609	224.668	1019.81	2041.98	625.501	-2.56925	0.210185	-12.2238	2.32108e-34	1.97921e-32	ENSG00000114126	TFDP2	protein_coding	205117	3:141944428-142149544:-
209.372	361.36	2761.37	3909.31	1451.19	-3.11914	0.202164	-15.4287	1.04946e-53	2.50756e-51	ENSG00000146416	AIG1	protein_coding	279809	6:143060496-143340304:+
313.107	354.816	996.886	1258.67	513.641	-1.31961	0.181976	-7.25153	4.12081e-13	7.38462e-12	ENSG00000049167	ERCC8	protein_coding	71243	5:60873831-60945073:-
205.565	378.809	1165.36	1872.5	646.791	-1.94026	0.237398	-8.17303	3.00739e-16	7.36216e-15	ENSG00000006704	GTF2IRD1	protein_coding	148815	7:74453790-74602604:+
263.619	341.001	1399.63	1996.51	694.26	-2.04545	0.175828	-11.6332	2.7941e-31	1.98424e-29	ENSG00000144320	LNPK	protein_coding	78948	2:175923892-176002839:-
6.66184	5.08957	47.8505	57.8698	30.2086	-2.75502	0.624885	-4.40885	1.0392e-05	7.20095e-05	ENSG00000283179	AL135791.1	protein_coding	79774	10:37776537-37856310:-
96.1209	61.0748	293.084	305.883	133.204	-1.48952	0.349378	-4.26336	2.01379e-05	0.000131452	ENSG00000232692	AP001596.6	antisense	93147	21:26378552-26471698:+
347.368	524.953	2789.29	4417.74	1408.38	-2.59783	0.170985	-15.1933	3.9145e-52	8.80302e-50	ENSG00000171877	FRMD5	protein_coding	324492	15:43870761-44195252:-
400.662	588.209	1014.83	1736.09	735.532	-1.01735	0.176562	-5.76197	8.31396e-09	9.21729e-08	ENSG00000213160	KLHL23	protein_coding	82502	2:169694488-169776989:+
19.9855	17.45	2.99066	3.10017	10.4711	3.06531	1.00595	3.04717	0.00231007	0.00935033	ENSG00000131471	AOC3	protein_coding	6947	17:42851184-42858130:+
220.793	273.383	778.568	1294.84	515.149	-1.60367	0.198449	-8.08106	6.42064e-16	1.53254e-14	ENSG00000163050	COQ8A	protein_coding	90010	1:226897536-226987545:+
75.1837	64.7103	172.461	219.079	179.887	-1.04117	0.287146	-3.62591	0.000287947	0.00147892	ENSG00000219626	FAM228B	protein_coding	93115	2:24076526-24169640:+
748.03	1181.51	2439.38	3358.52	1716.57	-1.16211	0.183988	-6.31625	2.67984e-10	3.57178e-09	ENSG00000213096	ZNF254	protein_coding	96557	19:24033405-24129961:+
232.213	286.47	1173.33	1590.39	689.828	-1.97343	0.176035	-11.2105	3.62318e-29	2.27072e-27	ENSG00000178234	GALNT11	protein_coding	96674	7:152025674-152122347:+
904.107	1297.11	3088.35	5422.19	1658.78	-1.48846	0.182341	-8.16305	3.26664e-16	7.94593e-15	ENSG00000185305	ARL15	protein_coding	426638	5:53883945-54310582:-
459.667	339.547	1942.93	2541.1	1212.31	-2.0195	0.220498	-9.15881	5.24745e-20	1.73939e-18	ENSG00000112584	FAM120B	protein_coding	116363	6:170290703-170407065:+
357.836	729.99	1180.31	1771.23	657.027	-1.01991	0.222818	-4.57734	4.70932e-06	3.46337e-05	ENSG00000112367	FIG4	protein_coding	134117	6:109691312-109825428:+
375.918	269.747	860.312	1015.82	632.366	-1.08209	0.232937	-4.64541	3.39398e-06	2.56174e-05	ENSG00000019485	PRDM11	protein_coding	139319	11:45095806-45235124:+
182.725	311.191	715.764	899.049	314.825	-1.29556	0.224396	-5.77354	7.76242e-09	8.64761e-08	ENSG00000122547	EEPD1	protein_coding	148395	7:36153149-36301543:+
248.392	205.037	998.88	833.945	660.874	-1.61161	0.259737	-6.20479	5.47696e-10	7.02239e-09	ENSG00000131848	ZSCAN5A	protein_coding	148714	19:56219670-56368383:-
54.2464	114.152	435.639	1149.13	330.345	-2.73532	0.295042	-9.27096	1.84482e-20	6.35381e-19	ENSG00000088756	ARHGAP28	protein_coding	185999	18:6729718-6915716:+
2688.53	6076.95	9243.13	15466.7	4389.62	-1.07316	0.223987	-4.79119	1.65797e-06	1.31321e-05	ENSG00000177565	TBL1XR1	protein_coding	208661	3:177019340-177228000:-
220.793	431.886	2876.02	4051.92	1488.44	-2.98851	0.202896	-14.7293	4.18251e-49	7.5542e-47	ENSG00000186260	MKL2	protein_coding	195453	16:14071321-14266773:+
59.0049	78.5248	279.128	498.094	148.365	-2.02769	0.264404	-7.6689	1.73481e-14	3.56889e-13	ENSG00000221818	EBF2	protein_coding	203668	8:25841730-26045397:-
78.9904	154.141	954.02	1425.04	596.942	-2.91294	0.223954	-13.0069	1.11782e-38	1.26308e-36	ENSG00000151575	TEX9	protein_coding	201989	15:56244009-56445997:+
541.513	883.404	327.975	654.136	289.358	1.00369	0.254129	3.94954	7.83e-05	0.00045412	ENSG00000135549	PKIB	protein_coding	254457	6:122471917-122726373:+
19.0338	23.9937	133.583	175.676	71.7422	-2.40838	0.364477	-6.60778	3.90128e-11	5.71806e-10	ENSG00000259345	RP11-624L4.1	lincRNA	561874	15:38865322-39427195:-
54.2464	93.7935	13.9564	29.9683	22.421	2.21632	0.568522	3.89838	9.68372e-05	0.000552688	ENSG00000273496	AC011841.1	protein_coding	5505	GL000205.2:99351-104855:-
495.832	646.375	216.324	437.124	368.278	1.28714	0.21316	6.03836	1.5569e-09	1.87368e-08	ENSG00000178980	SEPW1	protein_coding	6115	19:47778572-47784686:+
232.213	404.984	62.8038	103.339	82.0286	2.3774	0.349753	6.79737	1.06546e-11	1.63804e-10	ENSG00000273340	MICE	transcribed_unprocessed_pseudogene	7239	6:29741731-29748969:-
2006.17	2681.48	7587.3	9036.99	4342.91	-1.4089	0.175358	-8.03445	9.39966e-16	2.19785e-14	ENSG00000141564	RPTOR	protein_coding	421553	17:80544819-80966371:+
854.619	825.238	504.424	480.526	361.75	1.18573	0.251214	4.72	2.35848e-06	1.82273e-05	ENSG00000179104	TMTC2	protein_coding	447991	12:82686880-83134870:+
750.885	759.073	2318.76	2864.56	1100.09	-1.33735	0.182575	-7.32489	2.39087e-13	4.38034e-12	ENSG00000215421	ZNF407	protein_coding	467802	18:74597870-75065671:+
2982.6	4222.89	1744.55	2584.51	1472.32	1.1763	0.156639	7.5096	5.93074e-14	1.16174e-12	ENSG00000155097	ATP6V1C1	protein_coding	51989	8:103021063-103073051:+
1163.92	1015.73	338.941	307.95	500.327	2.17172	0.259799	8.35924	6.31262e-17	1.638e-15	ENSG00000185022	MAFF	protein_coding	15745	22:38200767-38216511:+
41.8744	42.8978	254.206	295.549	194.212	-2.27499	0.273916	-8.30544	9.9453e-17	2.5291e-15	ENSG00000102743	SLC25A15	protein_coding	20700	13:40789412-40810111:+
56.1498	98.8831	157.508	270.748	124.329	-1.01065	0.299504	-3.37442	0.000739717	0.00342642	ENSG00000167123	CERCAM	protein_coding	25601	9:128411751-128437351:+
208.421	319.916	610.094	914.55	325.459	-1.08905	0.244438	-4.4553	8.37745e-06	5.90541e-05	ENSG00000179832	MROH1	protein_coding	113925	8:144148016-144261940:+
114.203	157.777	420.686	445.391	208.108	-1.26483	0.240561	-5.25786	1.4574e-07	1.35949e-06	ENSG00000161647	MPP3	protein_coding	32372	17:43800799-43833170:-
248.392	351.18	852.337	1179.1	496.713	-1.32451	0.187842	-7.05118	1.77412e-12	2.99447e-11	ENSG00000091140	DLD	protein_coding	40761	7:107890970-107931730:+
1064.94	1969.66	739.689	995.154	730.155	1.21685	0.205551	5.91996	3.22024e-09	3.76099e-08	ENSG00000278903	CH507-145C22.1	lincRNA	41982	21:6318434-6360415:+
2066.12	2375.38	1003.86	1270.04	990.091	1.40343	0.163998	8.55763	1.15213e-17	3.17257e-16	ENSG00000159720	ATP6V0D1	protein_coding	43224	16:67438014-67481237:-
104.686	136.691	62.8038	43.4024	48.0492	1.55103	0.437503	3.54519	0.000392333	0.0019534	ENSG00000250820	RP11-91H12.4	sense_overlapping	51600	5:175906939-175958538:-
1194.37	2428.45	3847.98	6378.08	1941.2	-1.06755	0.204795	-5.21279	1.86025e-07	1.70614e-06	ENSG00000102781	KATNAL1	protein_coding	104855	13:30202630-30307484:-
221.744	245.026	633.022	815.344	377.849	-1.19419	0.196003	-6.0927	1.11022e-09	1.36769e-08	ENSG00000151065	DCP1B	protein_coding	58482	12:1946054-2004535:-
1404.7	1827.88	4234.77	5133.88	2298.62	-1.11305	0.159559	-6.97575	3.04241e-12	4.99547e-11	ENSG00000175354	PTPN2	protein_coding	144166	18:12785478-12929643:-
177.966	234.847	477.508	691.338	260.789	-1.05608	0.202364	-5.21872	1.80162e-07	1.65634e-06	ENSG00000127838	PNKD	protein_coding	76402	2:218270392-218346793:+
589.097	1190.23	377.82	771.942	302.107	1.08457	0.267147	4.05984	4.91073e-05	0.000296974	ENSG00000180998	GPR137C	protein_coding	84566	14:52553148-52637713:+
177.966	322.824	14.9533	38.2354	51.1609	3.70249	0.453524	8.16382	3.24602e-16	7.90416e-15	ENSG00000243701	DUBR	lincRNA	86273	3:107240692-107326964:+
867.943	1101.53	2280.87	3149.77	1165.74	-1.02245	0.153885	-6.64424	3.04796e-11	4.51059e-10	ENSG00000111647	UHRF1BP1L	protein_coding	114394	12:100028455-100142848:-
20.9372	27.6291	87.7259	190.144	54.6359	-2.02431	0.399957	-5.06132	4.16359e-07	3.63411e-06	ENSG00000197872	FAM49A	protein_coding	116873	2:16549459-16666331:-
6.66184	12.3604	91.7135	91.9717	45.2484	-2.85526	0.492006	-5.80331	6.50171e-09	7.32497e-08	ENSG00000112425	EPM2A	protein_coding	234442	6:145501583-145736024:-
139.899	192.677	560.25	870.114	333.404	-1.65189	0.200504	-8.23868	1.74116e-16	4.34116e-15	ENSG00000100014	SPECC1L	protein_coding	146924	22:24270817-24417740:+
106.59	151.233	469.533	439.191	247.04	-1.42795	0.250636	-5.69733	1.21701e-08	1.30631e-07	ENSG00000114670	NEK11	protein_coding	323616	3:131026850-131350465:+
230.309	87.9769	0.996886	1.03339	30.0332	7.81201	1.38962	5.6217	1.89083e-08	1.97865e-07	ENSG00000283061	ABC7-481722F1.2	lincRNA	14531	7:12704-27234:+
107.541	144.689	6.9782	10.3339	29.2535	4.30886	0.609226	7.07268	1.51965e-12	2.58014e-11	ENSG00000233493	TMEM238	protein_coding	5354	19:55379245-55384598:-
754.692	518.409	68.7851	68.2037	234.39	3.67023	0.33249	11.0386	2.48819e-28	1.49409e-26	ENSG00000283160	MIR4521	miRNA	60	17:8186945-8187004:+
520.576	566.397	62.8038	81.6378	142.673	3.35968	0.273662	12.2768	1.20719e-34	1.06094e-32	ENSG00000172361	CFAP53	protein_coding	39330	18:50227193-50266522:-
406.372	310.464	36.8848	63.0368	90.3581	3.33994	0.35099	9.51576	1.80385e-21	6.79419e-20	ENSG00000251537	RP11-385D13.1	protein_coding	80163	17:15571491-15651653:-
109.445	97.4289	13.9564	14.4675	30.5639	3.30702	0.559593	5.9097	3.42735e-09	3.98664e-08	ENSG00000181135	ZNF707	protein_coding	29447	8:143684452-143713898:+
94.2175	259.568	9.96886	46.5025	36.4204	3.14307	0.582942	5.39175	6.97759e-08	6.79626e-07	ENSG00000172733	PURG	protein_coding	37914	8:30995802-31033715:-
56.1498	27.6291	7.97509	5.16695	11.8989	3.11322	0.84202	3.69733	0.000217882	0.00115156	ENSG00000231305	RP11-723O4.2	antisense	10228	3:128861313-128871540:-
26.6474	40.7166	6.9782	4.13356	12.1279	2.97247	0.829421	3.58379	0.000338647	0.00171099	ENSG00000213901	SLC23A3	protein_coding	8631	2:219161465-219170095:-
453.005	466.786	66.7913	115.74	124.258	2.81156	0.28633	9.81932	9.29661e-23	3.92718e-21	ENSG00000198106	RP11-231C14.7	lincRNA	80891	16:29291220-29372110:+
40.9228	81.4331	13.9564	11.3673	17.6091	2.63653	0.705711	3.736	0.000186971	0.00100298	ENSG00000186205	2001-03-01	protein_coding	32899	1:220786759-220819657:+
430.165	519.136	75.7633	140.541	131.292	2.60759	0.265906	9.80642	1.05647e-22	4.41409e-21	ENSG00000268975	MIA-RAB4B	protein_coding	15038	19:40771648-40786685:+
1083.03	1079.72	171.464	348.252	415.226	2.56093	0.283956	9.01876	1.90222e-19	6.02668e-18	ENSG00000263563	UBBP4	transcribed_unprocessed_pseudogene	2160	17:22202995-22205154:+
52.3431	42.1707	13.9564	8.26712	19.072	2.48805	0.670597	3.7102	0.000207094	0.00109885	ENSG00000140839	CLEC18B	protein_coding	13684	16:74408270-74421953:-
486.315	394.078	95.701	133.307	129.55	2.4169	0.292943	8.25041	1.57846e-16	3.95703e-15	ENSG00000145794	MEGF10	protein_coding	174907	5:127290831-127465737:+
306.445	259.568	61.8069	94.0384	107.704	2.33866	0.305729	7.64947	2.01814e-14	4.10391e-13	ENSG00000135924	DNAJB2	protein_coding	7634	2:219279267-219286900:+
1360.92	1475.25	360.873	477.426	679.062	2.20634	0.196966	11.2016	4.00232e-29	2.5015e-27	ENSG00000272869	CTC-487M23.8	protein_coding	31892	5:112861188-112893079:+
2206.97	2290.31	556.262	827.745	805.921	2.1658	0.229579	9.43378	3.95586e-21	1.43575e-19	ENSG00000135111	TBX3	protein_coding	13911	12:114670254-114684164:-
54.2464	82.1602	11.9626	31.0017	28.1467	2.15302	0.557074	3.86488	0.000111144	0.000625777	ENSG00000258153	HSPE1P4	processed_pseudogene	308	12:101873316-101873623:-
66.6184	61.0748	16.9471	22.7346	18.7596	2.14608	0.591883	3.62585	0.000288016	0.00147892	ENSG00000158482	SNX29P1	unprocessed_pseudogene	9417	16:21376648-21386064:+
222.696	127.239	50.8412	66.1369	64.6407	2.06925	0.409872	5.04853	4.45215e-07	3.86538e-06	ENSG00000231871	IPO9-AS1	antisense	141301	1:201688259-201829559:-
90.4107	133.783	19.9377	57.8698	41.2573	2.02586	0.443062	4.5724	4.82173e-06	3.53584e-05	ENSG00000109390	NDUFC1	protein_coding	35672	4:139266880-139302551:-
8242.6	11190.5	2620.81	3985.78	3068.51	2.00415	0.186687	10.7353	6.94679e-27	3.75815e-25	ENSG00000198743	SLC5A3	protein_coding	32693	21:34073570-34106262:+
149.416	99.6102	35.8879	67.1703	61.9134	1.78557	0.417546	4.27633	1.89997e-05	0.000124804	ENSG00000258645	HSPE1P2	processed_pseudogene	306	14:63601509-63601814:+
98.976	160.685	35.8879	72.3373	44.439	1.72773	0.461224	3.74595	0.00017971	0.000967557	ENSG00000103241	FOXF1	protein_coding	4892	16:86510527-86515418:+
59.9566	67.6186	14.9533	40.3022	24.3359	1.71686	0.528353	3.24946	0.00115626	0.00506922	ENSG00000246985	SOCS2-AS1	processed_transcript	29306	12:93542463-93571768:-
110.396	179.589	47.8505	82.6712	57.5933	1.60122	0.357284	4.48165	7.40679e-06	5.26649e-05	ENSG00000274020	LINC01138	lincRNA	97156	1:148362995-148460150:-
69.4735	87.9769	35.8879	33.0685	33.0308	1.59428	0.457363	3.4858	0.000490665	0.0023835	ENSG00000204681	GABBR1	protein_coding	78348	6:29555629-29633976:-
48.5363	42.8978	12.9595	29.9683	44.4287	1.58711	0.479295	3.31134	0.000928505	0.00417854	ENSG00000163219	ARHGAP25	protein_coding	147233	2:68679601-68826833:+
134.189	200.675	79.7509	89.9049	74.4661	1.39065	0.353719	3.9315	8.44181e-05	0.000485796	ENSG00000205670	SMIM11A	protein_coding	32387	21:34375480-34407866:+
251.247	258.841	105.67	164.309	177.832	1.38364	0.247486	5.59079	2.26041e-08	2.34612e-07	ENSG00000263809	RP11-849F2.7	protein_coding	14550	17:8368638-8383187:-
1659.75	2147.07	863.303	1181.16	811.456	1.33497	0.227943	5.85659	4.72467e-09	5.40791e-08	ENSG00000172530	BANP	protein_coding	128075	16:87949244-88077318:+
250.295	268.293	115.639	171.543	131.073	1.31222	0.264024	4.97007	6.69277e-07	5.64823e-06	ENSG00000103326	CAPN15	protein_coding	26920	16:527717-554636:+
165.594	186.133	76.7602	118.84	93.4828	1.30703	0.298198	4.38311	1.16999e-05	8.00871e-05	ENSG00000198925	ATG9A	protein_coding	19946	2:219209772-219229717:-
513.914	551.855	229.284	367.887	363.379	1.3043	0.201466	6.47403	9.54218e-11	1.33707e-09	ENSG00000107949	BCCIP	protein_coding	30150	10:125823546-125853695:+
169.401	184.679	97.6948	108.506	109.402	1.20849	0.287115	4.20909	2.56403e-05	0.000164192	ENSG00000141873	SLC39A3	protein_coding	7949	19:2732204-2740152:-
248.392	238.483	120.623	186.01	114.287	1.1382	0.283384	4.01644	5.90828e-05	0.000350917	ENSG00000230735	RP11-413E1.4	sense_intronic	46662	1:89629725-89676386:+
681.411	732.171	327.975	605.566	272.493	1.08589	0.234279	4.63502	3.56894e-06	2.67793e-05	ENSG00000271894	RP11-482H16.1	processed_transcript	238542	2:56147630-56386171:+
255.053	342.455	178.443	223.212	175.956	1.00023	0.250292	3.99626	6.43515e-05	0.000379069	ENSG00000260280	SLX1B-SULT1A4	processed_transcript	9859	16:29455105-29464963:+
65.6668	66.1644	173.458	194.277	125.474	-1.05537	0.288056	-3.66376	0.000248542	0.00129983	ENSG00000205209	SCGB2B2	protein_coding	82371	19:34593329-34675699:-
84.7006	161.412	240.249	471.226	168.385	-1.06719	0.272582	-3.91512	9.03593e-05	0.000517777	ENSG00000169908	TM4SF1	protein_coding	8844	3:149369022-149377865:-
49.488	56.7124	129.595	188.077	77.9825	-1.13038	0.323895	-3.48995	0.000483104	0.00235125	ENSG00000231952	DPY19L1P2	unprocessed_pseudogene	25814	7:32812757-32838570:+
2418.25	4398.12	6882.5	14436.5	4297.59	-1.17905	0.205719	-5.73135	9.96353e-09	1.08623e-07	ENSG00000053254	FOXN3	protein_coding	494279	14:89124871-89619149:-
20.9372	28.3562	69.782	81.6378	55.0233	-1.19355	0.391101	-3.05177	0.00227497	0.00921804	ENSG00000196345	ZKSCAN7	protein_coding	38981	3:44555193-44594173:+
78.9904	82.1602	208.349	299.683	138.59	-1.20278	0.290803	-4.13606	3.53325e-05	0.000219517	ENSG00000142173	COL6A2	protein_coding	34753	21:46098097-46132849:+
64.7151	54.5311	183.427	186.01	113.123	-1.21283	0.313702	-3.86618	0.000110555	0.000622767	ENSG00000274810	NPHP3-ACAD11	protein_coding	164318	3:132558142-132722459:-
49.488	47.9874	145.545	171.543	71.1047	-1.2705	0.340393	-3.73245	0.000189629	0.0010149	ENSG00000278782	AC136616.3	protein_coding	82663	KI270728.1:1157687-1240349:+
157.029	119.241	378.817	552.863	288.358	-1.28314	0.24372	-5.26481	1.40337e-07	1.31229e-06	ENSG00000119392	GLE1	protein_coding	37589	9:128504700-128542288:+
136.092	180.316	451.589	591.099	428.286	-1.28642	0.202849	-6.34175	2.27177e-10	3.04736e-09	ENSG00000128283	CDC42EP1	protein_coding	8959	22:37560447-37569405:+
63.7634	81.4331	185.421	302.783	130.128	-1.28868	0.273283	-4.71555	2.41054e-06	1.86046e-05	ENSG00000173894	CBX2	protein_coding	9852	17:79778132-79787983:+
369.257	639.105	1397.63	1948.97	755.034	-1.30773	0.191841	-6.8167	9.31525e-12	1.44276e-10	ENSG00000131697	NPHP4	protein_coding	129663	1:5862811-5992473:-
54.2464	57.4394	155.514	225.279	118.128	-1.319	0.28585	-4.61431	3.94398e-06	2.93724e-05	ENSG00000203705	TATDN3	protein_coding	24799	1:212791828-212816626:+
890.784	1574.86	3256.83	5159.71	1578.81	-1.3365	0.183843	-7.2698	3.60025e-13	6.47706e-12	ENSG00000101752	MIB1	protein_coding	166001	18:21704957-21870957:+
31.4058	72.7082	129.595	231.479	62.7848	-1.34592	0.391558	-3.43734	0.000587467	0.00279571	ENSG00000223875	NBEAP3	unprocessed_pseudogene	40953	22:15852990-15893942:+
42.8261	45.8061	115.639	197.377	100.423	-1.35321	0.307306	-4.40345	1.06541e-05	7.37204e-05	ENSG00000128383	APOBEC3A	protein_coding	40038	22:38952741-38992778:+
92.3141	58.1665	250.218	327.584	165.508	-1.47936	0.304269	-4.86201	1.16198e-06	9.44826e-06	ENSG00000070444	MNT	protein_coding	17059	17:2384060-2401118:-
14.2754	20.3583	53.8318	80.6044	33.3335	-1.50582	0.463994	-3.24535	0.00117304	0.00513302	ENSG00000260644	HERC2P5	transcribed_unprocessed_pseudogene	34883	16:32741314-32776196:+
110.396	213.762	481.496	789.51	221.225	-1.5291	0.247941	-6.16721	6.95051e-10	8.78891e-09	ENSG00000130584	ZBTB46	protein_coding	87579	20:63743666-63831244:-
39.0194	81.4331	184.424	296.583	102.187	-1.55087	0.303526	-5.10951	3.22998e-07	2.87168e-06	ENSG00000174837	ADGRE1	protein_coding	52894	19:6887566-6940459:+
539.609	921.212	2486.23	3258.28	1437.08	-1.5606	0.177415	-8.7963	1.41407e-18	4.20155e-17	ENSG00000141127	PRPSAP2	protein_coding	91203	17:18840085-18931287:+
26.6474	27.6291	86.7291	136.407	69.668	-1.58209	0.3692	-4.28518	1.82595e-05	0.000120355	ENSG00000168243	GNG4	protein_coding	103068	1:235547687-235650754:-
36.1643	31.2645	120.623	153.975	91.0122	-1.58972	0.335493	-4.73847	2.1534e-06	1.67496e-05	ENSG00000204946	ZNF783	protein_coding	35132	7:149262171-149297302:+
271.232	295.195	988.911	1420.91	625.211	-1.63556	0.177688	-9.20466	3.42741e-20	1.15276e-18	ENSG00000068097	HEATR6	protein_coding	35738	17:60043194-60078931:-
13.3237	13.8145	47.8505	68.2037	29.2057	-1.65021	0.5078	-3.24973	0.00115516	0.00506636	ENSG00000224271	RP11-191L9.4	lincRNA	223927	22:47631674-47855600:+
45.6812	75.6165	218.318	360.653	127.832	-1.79794	0.286022	-6.28601	3.25728e-10	4.28415e-09	ENSG00000186868	MAPT	protein_coding	133953	17:45894382-46028334:+
53.2948	142.508	313.022	615.9	151.122	-1.7984	0.342333	-5.25336	1.49347e-07	1.38975e-06	ENSG00000115525	ST3GAL5	protein_coding	49871	2:85839144-85889014:-
22.8406	22.5395	69.782	155.008	39.474	-1.80885	0.446059	-4.05519	5.00941e-05	0.000302145	ENSG00000198542	ITGBL1	protein_coding	268264	13:101452593-101720856:+
163.691	116.333	650.966	679.97	347.881	-1.81084	0.295856	-6.12069	9.31736e-10	1.15964e-08	ENSG00000110031	LPXN	protein_coding	51350	11:58526871-58578220:-
134.189	234.847	762.618	1015.82	421.525	-1.84561	0.211304	-8.7344	2.44945e-18	7.13919e-17	ENSG00000112357	PEX7	protein_coding	91374	6:136822564-136913937:+
49.488	79.2519	280.125	344.119	134.102	-1.85436	0.274947	-6.74442	1.53643e-11	2.32318e-10	ENSG00000114948	ADAM23	protein_coding	177592	2:206443539-206621130:+
4.75846	12.3604	35.8879	49.6027	21.9786	-1.87367	0.607737	-3.08303	0.00204902	0.00840643	ENSG00000231421	AC006050.2	processed_transcript	3530	17:30573471-30577000:-
14.2754	26.1749	73.7695	134.341	54.5983	-1.89009	0.407115	-4.64264	3.43985e-06	2.5938e-05	ENSG00000180881	CAPS2	protein_coding	114950	12:75275979-75390928:-
58.0532	65.4373	271.153	365.82	188.021	-1.92602	0.254341	-7.5726	3.6583e-14	7.2779e-13	ENSG00000005156	LIG3	protein_coding	29250	17:34980494-35009743:+
317.865	335.185	1406.61	2092.61	731.698	-1.96184	0.176692	-11.1031	1.21128e-28	7.36984e-27	ENSG00000084112	SSH1	protein_coding	79399	12:108778192-108857590:-
43.7778	47.9874	184.424	310.017	128.993	-1.96392	0.29103	-6.74818	1.49714e-11	2.26526e-10	ENSG00000188177	ZC3H6	protein_coding	64470	2:112275594-112340063:+
75.1837	84.3415	375.826	467.092	220.049	-1.96998	0.231977	-8.49214	2.02861e-17	5.50026e-16	ENSG00000075790	BCAP29	protein_coding	49194	7:107579977-107629170:+
12.372	12.3604	58.8163	81.6378	33.8924	-2.0638	0.501913	-4.11187	3.92471e-05	0.000241238	ENSG00000267526	RP11-178C3.6	processed_pseudogene	1779	17:60063004-60064782:-
19.0338	74.8894	150.53	410.256	103.201	-2.10201	0.438428	-4.79442	1.63142e-06	1.29352e-05	ENSG00000164125	FAM198B	protein_coding	48845	4:158124474-158173318:-
32.3575	18.177	135.576	172.576	65.5068	-2.16734	0.393976	-5.50121	3.7719e-08	3.81481e-07	ENSG00000257046	RP11-545J16.1	protein_coding	274572	12:20815674-21090245:+
84.7006	182.497	898.194	653.102	241.913	-2.20603	0.31519	-6.99907	2.57674e-12	4.26445e-11	ENSG00000085117	CD82	protein_coding	55937	11:44564427-44620363:+
44.7295	49.4415	268.162	355.486	181.093	-2.28986	0.262513	-8.72286	2.71266e-18	7.84654e-17	ENSG00000123992	DNPEP	protein_coding	26477	2:219373546-219400022:-
28.5508	47.2603	278.131	235.613	116.905	-2.38124	0.33665	-7.07335	1.51238e-12	2.56969e-11	ENSG00000101311	FERMT1	protein_coding	48700	20:6074845-6123544:-
3.80677	7.27082	42.8661	38.2354	17.3106	-2.474	0.709461	-3.48715	0.000488189	0.00237197	ENSG00000248592	TMEM110-MUSTN1	protein_coding	64442	3:52833121-52897562:-
15.2271	8.72498	91.7135	84.7379	73.8632	-2.50004	0.454033	-5.50629	3.66472e-08	3.71132e-07	ENSG00000103227	LMF1	protein_coding	127685	16:853634-981318:-
84.7006	115.606	591.153	1086.09	371.705	-2.59133	0.220263	-11.7647	5.93471e-32	4.46329e-30	ENSG00000172765	TMCC1	protein_coding	245785	3:129647792-129893576:-
1.90338	4.36249	24.9221	26.8681	12.9196	-2.61385	0.836169	-3.12598	0.00177212	0.00740011	ENSG00000226990	RP11-543F8.2	lincRNA	61004	10:8400860-8461863:+
6.66184	3.63541	43.863	38.2354	33.666	-2.63304	0.624075	-4.21911	2.45265e-05	0.000157809	ENSG00000232759	AC002480.3	antisense	10660	7:22563337-22573996:+
9.51692	13.8145	90.7166	105.406	50.0441	-2.64465	0.455152	-5.81047	6.22979e-09	7.03589e-08	ENSG00000107902	LHPP	protein_coding	156055	10:124461834-124617888:+
0.951692	5.81665	24.9221	36.1686	16.4375	-2.68756	0.790043	-3.40178	0.000669473	0.00313716	ENSG00000283676	MIR5087	miRNA	76	1:148334479-148334554:-
19.0338	13.8145	116.636	175.676	95.6365	-2.7093	0.404615	-6.69601	2.14193e-11	3.20703e-10	ENSG00000128039	SRD5A3	protein_coding	26988	4:55346109-55373096:+
45.6812	55.9853	444.611	569.398	223.812	-2.88498	0.249681	-11.5547	6.99214e-31	4.87494e-29	ENSG00000250634	LINC01182	lincRNA	321897	4:13655179-13977075:+
5.71015	27.6291	139.564	246.98	96.5454	-3.05395	0.411	-7.43053	1.08159e-13	2.05038e-12	ENSG00000268696	ZNF723P	unprocessed_pseudogene	27222	19:22832201-22859422:+
7.61354	13.8145	88.7228	163.276	52.6923	-3.07657	0.511335	-6.01674	1.77969e-09	2.12729e-08	ENSG00000168405	CMAHP	unitary_pseudogene	85488	6:25081068-25166555:-
5.71015	0.727082	23.9253	51.6695	18.0047	-3.12065	0.828235	-3.76783	0.000164672	0.000891491	ENSG00000204410	MSH5	protein_coding	22887	6:31739948-31762834:+
0.951692	4.36249	32.8972	40.3022	15.2373	-3.3175	0.859541	-3.85962	0.000113565	0.000638	ENSG00000267199	RP11-861E21.2	antisense	9316	18:12438890-12448205:+
10.4686	12.3604	157.508	183.943	129.941	-3.48142	0.400104	-8.70127	3.2819e-18	9.45731e-17	ENSG00000228801	RP11-110G21.1	antisense	47849	8:51899325-51947173:+
55.1981	106.154	811.465	1707.16	617.216	-3.48254	0.25927	-13.4321	3.92319e-41	4.91749e-39	ENSG00000171408	PDE7B	protein_coding	343879	6:135851696-136195574:+
34.2609	36.3541	512.399	543.563	217.063	-3.4928	0.305015	-11.4513	2.31751e-30	1.54084e-28	ENSG00000066629	EML1	protein_coding	204368	14:99737693-99942060:+
5.71015	5.08957	90.7166	73.3707	52.435	-3.55803	0.571768	-6.22286	4.88187e-10	6.27693e-09	ENSG00000257526	RP11-20E24.1	lincRNA	53274	12:76562294-76615567:+
5.71015	7.9979	118.629	112.639	175.723	-3.66539	0.464353	-7.89353	2.93746e-15	6.55443e-14	ENSG00000225205	AC093818.1	antisense	75757	2:172480840-172556596:-
23.7923	23.2666	533.334	670.67	364.466	-4.25612	0.281753	-15.1059	1.48098e-51	3.26641e-49	ENSG00000107829	FBXW4	protein_coding	84632	10:101610664-101695295:-
0.951692	1.45416	48.8474	43.4024	19.8568	-4.85399	1.03847	-4.67417	2.95152e-06	2.24774e-05	ENSG00000202408	RNU1-122P	snRNA	156	1:148334612-148334767:-
61.86	57.4394	186.418	199.444	103.125	-1.27106	0.327246	-3.88411	0.000102705	0.000583129	ENSG00000164627	KIF6	protein_coding	395416	6:39329990-39725405:-
1316.19	2510.61	4414.21	7212.03	2456.59	-1.17106	0.202748	-5.77593	7.65287e-09	8.53801e-08	ENSG00000160746	ANO10	protein_coding	336736	3:43354859-43691594:-
461.571	802.698	66.7913	121.94	149.511	3.19056	0.287642	11.0921	1.36998e-28	8.26964e-27	ENSG00000139154	AEBP2	protein_coding	316757	12:19404045-19720801:+
1103.01	1726.09	3752.28	5393.26	2044.38	-1.26179	0.166769	-7.56613	3.845e-14	7.62947e-13	ENSG00000175198	PCCA	protein_coding	441423	13:100089015-100530437:+
218.889	158.504	1303.93	1534.58	719.696	-2.46046	0.24172	-10.179	2.46203e-24	1.15253e-22	ENSG00000237813	AC002066.1	antisense	261206	7:116238260-116499465:-
1809.17	1375.64	550.281	1453.98	728.175	1.22667	0.30121	4.07246	4.65196e-05	0.000282293	ENSG00000152377	SPOCK1	protein_coding	623082	5:136975298-137598379:-
689.977	734.352	134.58	235.613	227.379	2.42304	0.238965	10.1397	3.6807e-24	1.70561e-22	ENSG00000141068	KSR1	protein_coding	169725	17:27456714-27626438:+
37.116	46.5332	127.601	207.711	83.4925	-1.54243	0.316876	-4.86761	1.12953e-06	9.204e-06	ENSG00000237094	RP4-669L17.10	lincRNA	136229	1:365389-501617:-
1806.31	2275.04	272.15	287.282	487.288	3.27927	0.205479	15.9591	2.46195e-57	6.56655e-55	ENSG00000163738	MTHFD2L	protein_coding	188926	4:74114174-74303099:+
31.4058	14.5416	577.197	785.376	299.505	-4.47211	0.317763	-14.0737	5.51088e-45	8.10312e-43	ENSG00000115935	WIPF1	protein_coding	123345	2:174559572-174682916:-
80.8938	115.606	594.144	855.647	310.431	-2.43938	0.228229	-10.6883	1.15457e-26	6.14469e-25	ENSG00000197594	ENPP1	protein_coding	87140	6:131808016-131895155:+
744.223	970.654	2418.44	3101.2	1328.27	-1.25693	0.16848	-7.46041	8.62539e-14	1.65426e-12	ENSG00000166024	R3HCC1L	protein_coding	110274	10:98134624-98244897:+
1250.52	2813.81	5619.45	9321.17	3276.63	-1.45613	0.232633	-6.25935	3.86586e-10	5.03836e-09	ENSG00000171723	GPHN	protein_coding	674397	14:66507407-67181803:+
27.5991	30.5374	119.626	106.439	63.5425	-1.56458	0.39112	-4.00024	6.32772e-05	0.00037322	ENSG00000155792	DEPTOR	protein_coding	177197	8:119873717-120050913:+
799.421	1441.8	2507.17	4635.79	1503.98	-1.21965	0.198995	-6.12904	8.84089e-10	1.10393e-08	ENSG00000083123	BCKDHB	protein_coding	239624	6:80106647-80346270:+
256.957	482.055	1256.08	1827.03	663.096	-1.63562	0.200095	-8.17424	2.97744e-16	7.29663e-15	ENSG00000159433	STARD9	protein_coding	145323	15:42575659-42720981:+
537.706	687.092	2214.08	3231.41	1159.49	-1.70497	0.155599	-10.9574	6.12016e-28	3.59039e-26	ENSG00000198740	ZNF652	protein_coding	73268	17:49289206-49362473:-
2.85508	4.36249	52.8349	43.4024	19.2023	-3.34737	0.756391	-4.42544	9.62445e-06	6.70205e-05	ENSG00000115648	MLPH	protein_coding	69891	2:237485428-237555318:+
376.87	851.412	1424.55	2281.72	660.873	-1.17325	0.253745	-4.62375	3.76865e-06	2.81635e-05	ENSG00000088367	EPB41L1	protein_coding	141296	20:36091504-36232799:+
112.3	163.593	694.829	1220.43	399.603	-2.3293	0.215377	-10.815	2.92392e-27	1.61612e-25	ENSG00000107798	LIPA	protein_coding	200989	10:89213569-89414557:-
125.623	159.231	730.717	963.119	431.626	-2.13612	0.208209	-10.2595	1.07286e-24	5.11625e-23	ENSG00000158623	COPG2	protein_coding	162511	7:130506238-130668748:-
792.759	577.303	3199.01	4031.25	2056.69	-1.93151	0.229185	-8.42773	3.52434e-17	9.42206e-16	ENSG00000171055	FEZ2	protein_coding	114283	2:36531805-36646087:-
23.7923	29.0833	323.988	239.746	137.062	-3.04762	0.369852	-8.24012	1.72037e-16	4.29868e-15	ENSG00000175764	TTLL11	protein_coding	271679	9:121821928-122093606:-
88.5074	71.9811	1877.14	1435.38	502.487	-3.98329	0.30069	-13.2472	4.68586e-40	5.59814e-38	ENSG00000128805	ARHGAP22	protein_coding	210232	10:48446034-48656265:-
37.116	40.7166	8.97197	11.3673	12.2699	2.38007	0.729727	3.26159	0.00110788	0.00488708	ENSG00000163746	PLSCR2	protein_coding	104571	3:146391421-146495991:-
25.6957	72.7082	385.795	367.887	128.847	-2.57629	0.419042	-6.14804	7.84468e-10	9.85439e-09	ENSG00000200169	RNU5D-1	snRNA	116	1:44731055-44731170:-
330.237	371.539	945.048	1126.39	638.666	-1.13195	0.183236	-6.17755	6.51056e-10	8.27823e-09	ENSG00000278259	MYO19	protein_coding	47803	17:36495633-36543435:-
386.387	644.194	1304.92	1581.09	666.227	-1.07869	0.201443	-5.35479	8.56536e-08	8.27252e-07	ENSG00000187951	ARHGAP11B	protein_coding	148500	15:30624494-30772993:+
28.5508	25.4479	101.682	128.14	73.273	-1.65705	0.355935	-4.65548	3.23228e-06	2.44936e-05	ENSG00000130640	TUBGCP2	protein_coding	33708	10:133278630-133312337:-
383.532	709.632	1285.98	2500.8	788.759	-1.33386	0.217951	-6.12	9.3576e-10	1.16339e-08	ENSG00000153558	FBXL2	protein_coding	126638	3:33277025-33403662:+
99.9277	82.8873	865.297	910.416	507.318	-2.86141	0.235055	-12.1734	4.30998e-34	3.63464e-32	ENSG00000166938	DIS3L	protein_coding	40682	15:66293217-66333898:+
101.831	213.035	340.935	508.428	165.303	-1.00682	0.275389	-3.656	0.00025618	0.001334	ENSG00000064309	CDON	protein_coding	107540	11:125955796-126063335:-
551.03	932.846	2085.49	2930.69	1221.69	-1.33346	0.188423	-7.07693	1.47384e-12	2.50793e-11	ENSG00000068489	PRR11	protein_coding	49207	17:59155499-59204705:+
35.2126	55.9853	709.783	1116.06	334.248	-3.86265	0.241599	-15.9878	1.55333e-57	4.1918e-55	ENSG00000167291	TBC1D16	protein_coding	103506	17:79932343-80035848:-
1460.85	1631.57	684.861	1195.63	844.79	1.19655	0.194252	6.15975	7.28614e-10	9.18294e-09	ENSG00000129562	DAD1	protein_coding	24365	14:22564905-22589269:-
605.276	703.815	270.156	505.327	270.154	1.23853	0.254124	4.87372	1.09516e-06	8.94618e-06	ENSG00000213918	DNASE1	protein_coding	68416	16:3611728-3680143:+
406.372	701.634	5590.54	9325.31	2895.81	-3.30468	0.178153	-18.5497	8.2079e-77	5.70524e-74	ENSG00000116675	DNAJC6	protein_coding	167651	1:65248219-65415869:+
2758.96	3884.8	1653.83	2524.57	1432.36	1.11446	0.164517	6.7741	1.25182e-11	1.91046e-10	ENSG00000198399	ITSN2	protein_coding	157851	2:24202864-24360714:-
359.74	337.366	1140.44	1235.93	624.603	-1.34032	0.216689	-6.18545	6.19263e-10	7.91345e-09	ENSG00000167264	DUS2	protein_coding	91575	16:67987746-68079320:+
35.2126	77.7977	214.33	337.918	108.595	-1.84469	0.305934	-6.02969	1.64277e-09	1.97184e-08	ENSG00000146409	SLC18B1	protein_coding	29184	6:132769370-132798553:-
57.1015	82.1602	159.502	351.352	100.304	-1.38453	0.304757	-4.54307	5.54396e-06	4.02047e-05	ENSG00000125952	MAX	protein_coding	96522	14:65006174-65102695:-
336.899	311.918	1816.33	2310.66	786.771	-2.2213	0.189737	-11.7073	1.16952e-31	8.62585e-30	ENSG00000183840	GPR39	protein_coding	229986	2:132416574-132646559:+
39.0194	71.9811	118.629	201.511	75.5029	-1.07384	0.330801	-3.24617	0.00116968	0.00512212	ENSG00000170006	TMEM154	protein_coding	61534	4:152618632-152680165:-
268.377	212.308	2160.25	2340.63	1043.53	-2.79084	0.225315	-12.3864	3.09565e-35	2.86323e-33	ENSG00000116120	FARSB	protein_coding	85802	2:222570536-222656337:-
273.136	284.289	825.421	1165.66	612.121	-1.38255	0.192893	-7.16744	7.64151e-13	1.34418e-11	ENSG00000105750	ZNF85	protein_coding	27476	19:20923222-20950697:+
667.136	1043.36	1943.93	3521.79	1085.9	-1.21565	0.20139	-6.0363	1.57691e-09	1.89676e-08	ENSG00000142875	PRKACB	protein_coding	160437	1:84078062-84238498:+
3572.65	3838.99	1063.68	1556.28	1332.29	1.96096	0.159698	12.2792	1.1719e-34	1.03389e-32	ENSG00000104695	PPP2CB	protein_coding	39858	8:30774457-30814314:-
466.329	550.401	1334.83	1534.58	770.914	-1.07442	0.219567	-4.89338	9.9121e-07	8.18444e-06	ENSG00000276418	RP11-26J3.4	protein_coding	161916	8:79918860-80080775:-
1877.69	2450.99	1097.57	1560.42	947.327	1.14588	0.187294	6.1181	9.46974e-10	1.17605e-08	ENSG00000176915	ANKLE2	protein_coding	36386	12:132725503-132761888:-
867.943	1225.13	4370.35	6772.83	2196.25	-1.96453	0.187654	-10.4689	1.20015e-25	6.06367e-24	ENSG00000107105	ELAVL2	protein_coding	136234	9:23690104-23826337:-
334.044	301.012	1112.52	1412.64	609.623	-1.54181	0.195838	-7.87286	3.46616e-15	7.64487e-14	ENSG00000115827	DCAF17	protein_coding	50836	2:171434217-171485052:+
1.90338	0.727082	49.8443	79.571	43.1973	-5.25644	0.970245	-5.41764	6.03895e-08	5.94512e-07	ENSG00000231290	APCDD1L-AS1	processed_transcript	104510	20:58515379-58619888:+
55.1981	15.9958	736.699	264.548	200.694	-3.44088	0.891805	-3.85834	0.00011416	0.000640822	ENSG00000172927	MYEOV	protein_coding	73589	11:69294138-69367726:+
67.5701	72.7082	551.278	758.508	346.834	-2.78069	0.221623	-12.5469	4.13276e-36	4.03393e-34	ENSG00000254526	RP11-466I1.1	lincRNA	106779	11:29159956-29266734:+
38.0677	39.9895	104.673	151.908	78.9785	-1.26603	0.340952	-3.71322	0.000204639	0.0010874	ENSG00000094631	HDAC6	protein_coding	23606	X:48801377-48824982:+
209.372	223.214	584.175	902.149	671.076	-1.31782	0.200758	-6.56423	5.23033e-11	7.55024e-10	ENSG00000255730	CTC-435M10.3	protein_coding	74149	19:41350853-41425001:+
114.203	252.297	1080.62	1706.13	622.418	-2.49461	0.230121	-10.8404	2.21424e-27	1.22979e-25	ENSG00000166377	ATP9B	protein_coding	308999	18:79069285-79378283:+
464.426	447.155	1964.86	1776.4	1002.72	-1.63204	0.220826	-7.39061	1.46154e-13	2.7412e-12	ENSG00000175806	MSRA	protein_coding	374624	8:10054268-10428891:+
34.2609	19.6312	2.99066	2.06678	14.2019	3.86614	1.00933	3.83042	0.000127926	0.0007105	ENSG00000136881	BAAT	protein_coding	23103	9:101360417-101383519:-
32.3575	42.8978	111.651	134.341	55.0848	-1.28295	0.363866	-3.52589	0.000422056	0.00208196	ENSG00000262633	RP11-156P1.2	protein_coding	124022	17:46923133-47047154:+
1659.75	2405.19	702.804	1266.94	844.097	1.50858	0.200883	7.50976	5.9238e-14	1.16137e-12	ENSG00000120963	ZNF706	protein_coding	28316	8:101177878-101206193:-
218.889	362.087	649.97	946.585	384.677	-1.02445	0.198641	-5.1573	2.50538e-07	2.25543e-06	ENSG00000111727	HCFC2	protein_coding	42068	12:104064457-104106524:+
139.899	227.577	830.406	1044.76	365.792	-1.93359	0.227861	-8.48585	2.14154e-17	5.79277e-16	ENSG00000172731	LRRC20	protein_coding	83681	10:70298970-70382650:-
132.285	217.397	3316.64	4765.99	1577.44	-4.09311	0.188337	-21.7329	1.00236e-104	1.14961e-101	ENSG00000010803	SCMH1	protein_coding	214955	1:41027200-41242154:-
217.937	249.389	564.237	969.319	331.353	-1.24044	0.242866	-5.10749	3.26466e-07	2.89914e-06	ENSG00000141503	MINK1	protein_coding	64674	17:4833388-4898061:+
523.431	650.738	1862.18	3291.35	1143.55	-1.66083	0.170532	-9.73913	2.05306e-22	8.36467e-21	ENSG00000146426	TIAM2	protein_coding	425027	6:154832697-155257723:+
59.9566	61.0748	824.425	1013.76	396.047	-3.49675	0.233503	-14.9752	1.06713e-50	2.26646e-48	ENSG00000159788	RGS12	protein_coding	146886	4:3293028-3439913:+
644.296	845.596	3872.9	4373.3	1903.4	-2.05594	0.176	-11.6815	1.58488e-31	1.15409e-29	ENSG00000091157	WDR7	protein_coding	385264	18:56651343-57036606:+
82.7972	106.154	476.511	662.403	362.637	-2.14898	0.216111	-9.94388	2.68181e-23	1.17846e-21	ENSG00000013523	ANGEL1	protein_coding	40069	14:76786178-76826246:-
555.788	887.039	389.782	578.698	295.347	1.00871	0.230824	4.37003	1.24228e-05	8.46314e-05	ENSG00000100068	LRP5L	protein_coding	53960	22:25351418-25405377:-
212.227	230.485	880.25	924.884	537.628	-1.6127	0.206347	-7.81549	5.47513e-15	1.18592e-13	ENSG00000165661	QSOX2	protein_coding	39509	9:136206333-136245841:-
379.725	847.777	1445.48	2157.72	792.394	-1.14044	0.224349	-5.08334	3.70847e-07	3.26545e-06	ENSG00000165868	HSPA12A	protein_coding	178550	10:116671192-116849741:-
31.4058	46.5332	116.636	122.973	60.8321	-1.2114	0.358695	-3.37725	0.000732138	0.00339543	ENSG00000157823	AP3S2	protein_coding	64040	15:89830599-89894638:-
72.3286	73.4352	198.38	236.646	108.453	-1.14569	0.283226	-4.04515	5.22892e-05	0.000314146	ENSG00000224976	PARP4P2	unprocessed_pseudogene	58826	13:19349137-19407962:+
215.082	504.595	122.617	282.115	134.76	1.28805	0.346163	3.72095	0.000198473	0.00105849	ENSG00000156466	GDF6	protein_coding	18463	8:96142330-96160792:-
3128.21	3648.5	1511.28	2214.55	1727.47	1.3176	0.150974	8.72737	2.60653e-18	7.56817e-17	ENSG00000013441	CLK1	protein_coding	11736	2:200853009-200864744:-
244.585	234.12	30.9035	67.1703	67.163	2.7912	0.389969	7.15749	8.21705e-13	1.4399e-11	ENSG00000068079	IFI35	protein_coding	7732	17:43006725-43014456:+
33.3092	25.4479	105.67	241.813	98.1343	-2.05983	0.369358	-5.57678	2.45012e-08	2.53385e-07	ENSG00000142459	EVI5L	protein_coding	34744	19:7830233-7864976:+
66.6184	61.0748	166.48	203.578	109.166	-1.09819	0.293034	-3.74766	0.000178493	0.000961776	ENSG00000170917	NUDT6	protein_coding	34272	4:122888697-122922968:-
20224.4	25538	7770.72	10764.8	7861.86	1.74522	0.145271	12.0136	3.01516e-33	2.43528e-31	ENSG00000172292	CERS6	protein_coding	319276	2:168455862-168775137:+
1075.41	1302.2	2617.82	4030.22	1430.41	-1.02552	0.168014	-6.10381	1.03572e-09	1.28072e-08	ENSG00000141429	GALNT1	protein_coding	130718	18:35581117-35711834:+
239.826	455.153	874.269	1438.48	463.264	-1.29584	0.2214	-5.8529	4.83063e-09	5.52092e-08	ENSG00000111450	STX2	protein_coding	49667	12:130789600-130839266:-
551.981	211.581	19.9377	32.0351	97.0845	4.4222	0.751977	5.88077	4.08354e-09	4.69986e-08	ENSG00000258989	RP11-47I22.4	protein_coding	128837	14:61529128-61657964:+
138.947	144.689	51.8381	96.1052	89.5553	1.42008	0.321831	4.41249	1.02189e-05	7.0915e-05	ENSG00000252759	Y_RNA	misc_RNA	96	2:200863152-200863247:-
106.59	71.254	26.9159	25.8347	27.6385	2.20081	0.527726	4.17038	3.04098e-05	0.000191317	ENSG00000164879	CA3	protein_coding	75605	8:85373436-85449040:+
1431.34	2474.26	4155.02	6825.54	2361.33	-1.05116	0.176621	-5.95148	2.65735e-09	3.13229e-08	ENSG00000134982	APC	protein_coding	138742	5:112707498-112846239:+
374.015	479.147	1801.37	2530.77	998.775	-1.90155	0.177752	-10.6978	1.0426e-26	5.56165e-25	ENSG00000165406	2008-03-01	protein_coding	140322	10:45454585-45594906:-
178.918	285.743	647.976	850.48	389.41	-1.2649	0.202583	-6.24387	4.26871e-10	5.53508e-09	ENSG00000124181	PLCG1	protein_coding	59842	20:41136960-41196801:+
14.2754	11.6333	99.6886	201.511	56.7076	-3.0633	0.432826	-7.07742	1.46858e-12	2.50084e-11	ENSG00000273840	AL078471.5	processed_transcript	122979	21:10482738-10605716:+
188.435	80.706	694.829	1096.43	535.27	-2.21742	0.309201	-7.17145	7.42053e-13	1.30631e-11	ENSG00000197646	PDCD1LG2	protein_coding	60685	9:5510570-5571254:+
34.2609	32.7187	83.7384	144.675	70.3533	-1.30086	0.349821	-3.71863	0.000200304	0.00106727	ENSG00000259736	CRTC3-AS1	antisense	97135	15:90620007-90717141:-
23.7923	14.5416	142.555	292.449	89.3332	-3.02278	0.386652	-7.81783	5.37438e-15	1.16519e-13	ENSG00000166510	CCDC68	protein_coding	58000	18:54901509-54959508:-
803.228	1207.68	2289.85	3175.61	1217.44	-1.01287	0.173961	-5.82239	5.80133e-09	6.58767e-08	ENSG00000040199	PHLPP2	protein_coding	86867	16:71637835-71724701:-
883.17	1212.04	3752.28	4980.94	2089.07	-1.6291	0.163328	-9.97443	1.97223e-23	8.78425e-22	ENSG00000132670	PTPRA	protein_coding	174893	20:2864184-3039076:+
118.962	180.316	475.515	689.271	248.906	-1.52003	0.221412	-6.86518	6.64069e-12	1.04834e-10	ENSG00000063169	GLTSCR1	protein_coding	95082	19:47608196-47703277:+
54.2464	49.4415	141.558	164.309	89.0316	-1.12961	0.324328	-3.48293	0.000495962	0.00240617	ENSG00000184792	OSBP2	protein_coding	214043	22:30693782-30907824:+
1509.38	2232.14	968.973	1274.17	942.352	1.16168	0.175087	6.6349	3.24715e-11	4.79608e-10	ENSG00000081087	OSTM1	protein_coding	124446	6:108041409-108165854:-
48.5363	69.0727	146.542	205.645	93.8869	-1.14119	0.302604	-3.77124	0.000162441	0.00088172	ENSG00000230590	FTX	lincRNA	329620	X:73963955-74293574:-
19.9855	22.5395	128.598	142.608	87.5738	-2.25595	0.358755	-6.28827	3.21023e-10	4.23197e-09	ENSG00000138380	CARF	protein_coding	74850	2:202912214-202987063:+
107.541	156.323	424.673	815.344	320.415	-1.75696	0.233687	-7.51845	5.54299e-14	1.0895e-12	ENSG00000184939	ZFP90	protein_coding	45983	16:68530090-68576072:+
679.508	1137.88	300.063	945.551	495.158	1.06015	0.277739	3.81707	0.000135046	0.000745891	ENSG00000113916	BCL6	protein_coding	24351	3:187721377-187745727:-
93.2658	117.06	721.745	1099.53	375.445	-2.66032	0.199996	-13.3019	2.25801e-40	2.75502e-38	ENSG00000159110	IFNAR2	protein_coding	35775	21:33229901-33265675:+
10.4686	10.1791	55.8256	35.1352	29.785	-1.78096	0.571604	-3.11573	0.00183492	0.00762626	ENSG00000254349	MIR2052HG	lincRNA	223539	8:74599775-74823313:+
178.918	351.907	620.063	909.383	353.333	-1.10224	0.225824	-4.88095	1.05576e-06	8.6582e-06	ENSG00000258941	RP11-407N17.3	protein_coding	116522	14:39233902-39350423:+
131.334	258.841	425.67	642.768	249.51	-1.02397	0.246071	-4.16126	3.16502e-05	0.000198368	ENSG00000099992	TBC1D10A	protein_coding	35057	22:30291990-30327046:-
141.802	65.4373	12.9595	17.5676	31.8695	3.27034	0.597713	5.47141	4.46461e-08	4.46422e-07	ENSG00000226864	ATE1-AS1	transcribed_unitary_pseudogene	23654	10:121928312-121951965:+
1797.75	1947.12	5239.63	7189.29	3094.4	-1.27907	0.176016	-7.26677	3.68193e-13	6.61882e-12	ENSG00000112242	E2F3	protein_coding	91810	6:20401906-20493715:+
144.657	48.7145	6.9782	13.4341	24.3294	3.80014	0.715423	5.31174	1.08586e-07	1.03523e-06	ENSG00000255229	RP11-304M2.3	antisense	56858	11:129279-186136:+
440.633	480.601	57.8194	78.5376	197.227	3.20762	0.280768	11.4245	3.15617e-30	2.09238e-28	ENSG00000213523	SRA1	protein_coding	20913	5:140537340-140558252:-
136.092	59.6207	337.944	285.216	148.325	-1.23141	0.379618	-3.24382	0.00117938	0.00515385	ENSG00000205336	ADGRG1	protein_coding	54929	16:57610652-57665580:+
699.494	850.685	348.91	579.732	388.394	1.20443	0.186104	6.47178	9.68539e-11	1.35631e-09	ENSG00000240682	ISY1	protein_coding	33879	3:129127415-129161293:-
169.401	163.593	563.24	636.568	386.115	-1.42055	0.215446	-6.59351	4.29543e-11	6.25578e-10	ENSG00000204856	FAM216A	protein_coding	22022	12:110468364-110490385:+
7.61354	5.81665	30.9035	46.5025	20.6721	-2.08033	0.660206	-3.15102	0.00162699	0.00687163	ENSG00000107331	ABCA2	protein_coding	21696	9:137007227-137028922:-
31.4058	74.1623	167.477	291.416	139.201	-1.66711	0.324214	-5.14201	2.71818e-07	2.43268e-06	ENSG00000213973	ZNF99	protein_coding	31925	19:22752183-22784107:-
365.45	360.632	808.474	1333.07	814.037	-1.08391	0.18136	-5.97653	2.27943e-09	2.70349e-08	ENSG00000187840	EIF4EBP1	protein_coding	30025	8:38030341-38060365:+
652.861	972.835	1964.86	2928.63	971.516	-1.14997	0.172216	-6.67751	2.43043e-11	3.6295e-10	ENSG00000153936	HS2ST1	protein_coding	195351	1:86914648-87109998:+
133.237	227.577	701.808	1212.17	346.877	-1.95197	0.222162	-8.78626	1.54622e-18	4.57642e-17	ENSG00000153395	LPCAT1	protein_coding	67498	5:1456480-1523977:-
2.85508	2.18124	18.9408	49.6027	13.0841	-3.27333	0.903553	-3.62273	0.000291505	0.00149553	ENSG00000259129	LINC00648	lincRNA	30139	14:47764954-47795092:-
57.1015	59.6207	413.708	499.127	268.157	-2.5404	0.243667	-10.4257	1.89274e-25	9.45876e-24	ENSG00000134330	IAH1	protein_coding	22886	2:9473658-9496543:+
2169.86	3758.28	904.175	1177.03	1057.11	1.91998	0.203719	9.42464	4.31586e-21	1.56147e-19	ENSG00000275496	CH507-24F1.2	lincRNA	38352	21:6228966-6267317:-
2171.76	3756.83	903.179	1177.03	1056.61	1.92102	0.203059	9.46038	3.06816e-21	1.12245e-19	ENSG00000276077	CH507-254M2.2	lincRNA	38349	21:7430659-7469007:+
2171.76	3756.83	903.179	1177.03	1056.61	1.92102	0.203059	9.46038	3.06816e-21	1.12245e-19	ENSG00000277067	CH507-254M2.1	lincRNA	38339	21:7048891-7087229:+
19.0338	20.3583	219.315	263.514	130.538	-3.19302	0.345251	-9.24842	2.27845e-20	7.80045e-19	ENSG00000272657	AP000320.7	processed_transcript	286442	21:34073592-34360033:+
696.639	745.259	2103.43	3195.24	1207.99	-1.41291	0.19801	-7.13556	9.63929e-13	1.67229e-11	ENSG00000067057	PFKP	protein_coding	71380	10:3066333-3137712:+
216.986	210.127	982.929	1205.97	446.69	-1.91842	0.201938	-9.50002	2.0984e-21	7.82652e-20	ENSG00000198707	CEP290	protein_coding	93203	12:88049014-88142216:-
149.416	322.097	4.98443	7.23373	56.2357	5.68091	0.637668	8.90888	5.15528e-19	1.58515e-17	ENSG00000105829	BET1	protein_coding	41621	7:93962762-94004382:-
39.0194	100.337	142.555	274.882	83.5307	-1.1327	0.365309	-3.10066	0.00193089	0.00797169	ENSG00000100003	SEC14L2	protein_coding	28461	22:30396857-30425317:+
22.8406	32.7187	218.318	362.72	161.346	-2.92023	0.293167	-9.96099	2.25812e-23	1.00381e-21	ENSG00000122694	GLIPR2	protein_coding	27378	9:36136536-36163913:+
105.638	162.139	466.543	682.037	250.026	-1.65913	0.224921	-7.3765	1.625e-13	3.03043e-12	ENSG00000116525	TRIM62	protein_coding	36658	1:33145402-33182059:-
31.4058	61.8019	137.57	188.077	62.0475	-1.37605	0.351912	-3.91022	9.22111e-05	0.00052797	ENSG00000263528	IKBKE	protein_coding	26414	1:206470476-206496889:+
180.821	252.297	14.9533	33.0685	48.1311	3.64489	0.437765	8.32612	8.35321e-17	2.13846e-15	ENSG00000265590	AP000275.65	protein_coding	33460	21:32578822-32612281:-
23.7923	23.2666	106.667	147.775	100.607	-1.99438	0.35348	-5.64213	1.67955e-08	1.76642e-07	ENSG00000213742	ZNF337-AS1	antisense	54030	20:25624045-25678074:+
251.247	393.351	1154.39	1254.53	654.483	-1.50261	0.200901	-7.47935	7.46903e-14	1.4461e-12	ENSG00000187720	THSD4	protein_coding	686432	15:71096952-71783383:+
688.073	1289.84	1871.15	4224.5	1170.62	-1.15021	0.235781	-4.8783	1.07005e-06	8.76284e-06	ENSG00000003436	TFPI	protein_coding	101531	2:187464230-187565760:-
289.314	532.951	834.393	1404.38	435.487	-1.00314	0.228196	-4.39598	1.10275e-05	7.60289e-05	ENSG00000196776	CD47	protein_coding	47728	3:108043298-108091025:-
24.744	40.7166	82.7415	177.743	53.7083	-1.50731	0.399826	-3.76991	0.000163306	0.00088535	ENSG00000026103	FAS	protein_coding	25204	10:88990582-89015785:+
99.9277	123.604	27.9128	32.0351	34.5542	2.3257	0.453652	5.12662	2.94984e-07	2.62771e-06	ENSG00000272104	XXcos-LUCA11.5	protein_coding	17032	3:50350892-50367923:+
1489.4	1761.72	255.203	486.726	509.737	2.61488	0.221844	11.787	4.55339e-32	3.46995e-30	ENSG00000104805	NUCB1	protein_coding	23323	19:48900050-48923372:+
230.309	224.668	799.502	1178.06	433.809	-1.6586	0.193352	-8.57816	9.64049e-18	2.67716e-16	ENSG00000107758	PPP3CB	protein_coding	59597	10:73436428-73496024:-
315.01	274.837	1479.38	2048.18	877.964	-2.11907	0.190943	-11.0979	1.28392e-28	7.77059e-27	ENSG00000023516	AKAP11	protein_coding	51115	13:42272153-42323267:+
2330.69	3324.22	713.77	1119.16	876.385	2.07276	0.167959	12.3409	5.45647e-35	4.90825e-33	ENSG00000153933	DGKE	protein_coding	35469	17:56834099-56869567:+
270.281	235.574	169.471	148.808	127.627	1.08296	0.306643	3.53167	0.000412943	0.00204184	ENSG00000226562	CYP4F26P	lincRNA	24599	9:33580695-33605293:+
393.049	545.311	1563.12	2056.45	740.082	-1.51836	0.193407	-7.85058	4.14103e-15	9.05869e-14	ENSG00000135931	ARMC9	protein_coding	176292	2:231198546-231374837:+
92.3141	142.508	288.1	399.922	149.33	-1.11594	0.24864	-4.48819	7.18318e-06	5.1186e-05	ENSG00000266504	RP11-798G7.4	transcribed_unprocessed_pseudogene	5361	17:45553710-45559070:-
177.015	177.408	539.315	905.249	328.444	-1.55239	0.207766	-7.4718	7.91041e-14	1.52629e-12	ENSG00000138463	DIRC2	protein_coding	86345	3:122794795-122881139:+
9.51692	18.9041	60.81	96.1052	38.3848	-2.00737	0.488192	-4.11185	3.92494e-05	0.000241238	ENSG00000158296	SLC13A3	protein_coding	126645	20:46557823-46684467:-
1006.89	1786.44	3332.59	4886.9	1766.8	-1.13266	0.182207	-6.21637	5.08784e-10	6.53443e-09	ENSG00000109184	DCUN1D4	protein_coding	73838	4:51843000-51916837:+
200.807	314.099	56.8225	82.6712	82.7849	2.31741	0.341363	6.78869	1.13156e-11	1.73617e-10	ENSG00000230067	HSPD1P6	transcribed_processed_pseudogene	17051	3:36767117-36784167:-
563.402	866.681	1964.86	2651.68	1094.62	-1.26544	0.179894	-7.0344	2.00123e-12	3.35557e-11	ENSG00000283341	RP11-472I20.4	processed_transcript	261142	11:43578889-43840030:+
116.106	167.956	426.667	612.8	271.576	-1.43005	0.220826	-6.47588	9.4263e-11	1.32472e-09	ENSG00000092208	GEMIN2	protein_coding	22751	14:39114223-39136973:+
232.213	242.845	91.7135	104.372	90.5376	1.71084	0.300368	5.69582	1.22784e-08	1.3167e-07	ENSG00000204370	SDHD	protein_coding	33241	11:112086773-112120013:+
94.2175	80.706	29.9066	42.369	42.7097	1.74181	0.423921	4.1088	3.97715e-05	0.000244055	ENSG00000239665	RP11-295P9.3	processed_transcript	37303	10:13631143-13668445:+
83.7489	82.8873	17.9439	12.4007	28.1841	2.8598	0.550966	5.19051	2.09718e-07	1.90742e-06	ENSG00000134825	TMEM258	protein_coding	24302	11:61768501-61792802:-
433.972	571.486	183.427	345.152	250.093	1.40051	0.227926	6.14461	8.01592e-10	1.0053e-08	ENSG00000159079	C21orf59	protein_coding	20788	21:32592079-32612866:-
59.9566	50.8957	168.474	165.342	99.5304	-1.17545	0.329201	-3.57061	0.000356149	0.00178956	ENSG00000166796	LDHC	protein_coding	39752	11:18412307-18452058:+
3500.32	4167.63	1515.27	1986.17	1831.72	1.57009	0.148899	10.5447	5.37452e-26	2.77035e-24	ENSG00000163950	SLBP	protein_coding	19756	4:1692800-1712555:-
118.962	118.514	243.24	424.723	189.046	-1.01296	0.258423	-3.91977	8.86325e-05	0.000508772	ENSG00000215790	SLC35E2	protein_coding	21155	1:1724838-1745992:-
111.348	118.514	25.919	40.3022	60.8861	2.25864	0.411921	5.4832	4.17707e-08	4.19683e-07	ENSG00000263072	ZNF213-AS1	antisense	24423	16:3110460-3134882:-
61.86	112.698	279.128	501.194	152.027	-1.69979	0.272818	-6.23049	4.64987e-10	5.99207e-09	ENSG00000115594	IL1R1	protein_coding	115331	2:102064544-102179874:+
71.3769	68.3457	33.8941	32.0351	53.0125	1.50663	0.41137	3.66246	0.0002498	0.00130522	ENSG00000049769	PPP1R3F	protein_coding	31619	X:49269843-49301461:+
117107	157794	367385	584866	413595	-1.33827	0.244259	-5.4789	4.27971e-08	4.28868e-07	ENSG00000172572	PDE3A	protein_coding	315137	12:20369245-20684381:+
73.2803	82.1602	289.097	301.75	125.613	-1.51389	0.279479	-5.41683	6.06633e-08	5.96952e-07	ENSG00000166557	TMED3	protein_coding	116371	15:79311062-79427432:+
785.146	793.973	2161.25	2433.63	1276.25	-1.11064	0.180233	-6.16224	7.17224e-10	9.05431e-09	ENSG00000102974	CTCF	protein_coding	76777	16:67562407-67639183:+
1236.25	1758.08	6378.08	8190.65	2927.79	-1.85968	0.18022	-10.319	5.78326e-25	2.8285e-23	ENSG00000151376	ME3	protein_coding	231529	11:86441108-86672636:-
108.493	109.062	318.007	397.855	196.895	-1.27987	0.247916	-5.16252	2.43652e-07	2.19862e-06	ENSG00000005436	GCFC2	protein_coding	58990	2:75652000-75710989:-
207.469	450.791	741.683	1269	448.555	-1.17598	0.240744	-4.88475	1.03558e-06	8.51405e-06	ENSG00000158402	CDC25C	protein_coding	53091	5:138285265-138338355:-
465.377	469.695	225.296	244.913	271.761	1.4216	0.24733	5.74779	9.04163e-09	9.95799e-08	ENSG00000173264	GPR137	protein_coding	19439	11:64270062-64289500:+
85.6523	106.881	379.813	665.503	190.866	-1.97037	0.236667	-8.32551	8.39654e-17	2.14716e-15	ENSG00000257093	KIAA1147	protein_coding	45426	7:141656728-141702153:-
95.1692	85.7956	336.947	447.458	321.302	-1.67156	0.228596	-7.31229	2.6262e-13	4.79234e-12	ENSG00000157429	ZNF19	protein_coding	100535	16:71464555-71565089:-
16711.7	23528.4	5075.15	10100.3	6218.41	1.88543	0.175933	10.7167	8.49391e-27	4.57355e-25	ENSG00000163637	PRICKLE2	protein_coding	351610	3:64093867-64445476:-
64.7151	127.966	524.362	819.478	259.512	-2.35831	0.244868	-9.63094	5.91841e-22	2.31666e-20	ENSG00000077713	SLC25A43	protein_coding	55419	X:119399060-119454478:+
43.7778	59.6207	469.533	608.666	259.486	-2.94727	0.242699	-12.1438	6.19206e-34	5.1837e-32	ENSG00000140025	EFCAB11	protein_coding	160109	14:89794669-89954777:-
217.937	236.301	638.007	576.631	400.657	-1.02112	0.237433	-4.30068	1.70274e-05	0.000113014	ENSG00000081791	KIAA0141	protein_coding	18240	5:141923808-141942047:+
223.648	518.409	2041.62	3551.76	945.248	-2.48156	0.243776	-10.1797	2.44306e-24	1.14599e-22	ENSG00000138604	GLCE	protein_coding	111634	15:69160584-69272217:+
125.623	154.141	801.496	1236.97	465.106	-2.40913	0.191715	-12.5662	3.23982e-36	3.20324e-34	ENSG00000140943	MBTPS1	protein_coding	63146	16:84053761-84116906:-
47.5846	41.4436	122.617	196.344	118.336	-1.37893	0.302964	-4.55145	5.32772e-06	3.8796e-05	ENSG00000176826	FKBP9P1	transcribed_unprocessed_pseudogene	32179	7:55681074-55713252:-
38.0677	42.1707	1.99377	8.26712	10.9505	3.48558	0.882765	3.94848	7.86485e-05	0.000455565	ENSG00000242220	TCP10L	protein_coding	12533	21:32574841-32587373:-
62.8117	82.8873	369.845	454.691	294.05	-2.07206	0.228402	-9.072	1.1685e-19	3.76447e-18	ENSG00000141337	ARSG	protein_coding	163550	17:68259182-68422731:+
521.527	809.969	1792.4	2644.44	1069.39	-1.30018	0.175647	-7.40224	1.33902e-13	2.52171e-12	ENSG00000105656	ELL	protein_coding	79465	19:18442663-18522127:-
909.818	1381.45	2739.44	3694.37	1567.85	-1.06466	0.186427	-5.71088	1.12394e-08	1.2155e-07	ENSG00000070366	SMG6	protein_coding	243933	17:2059839-2303771:-
513.914	503.14	1330.84	1782.6	726.212	-1.16095	0.179584	-6.46467	1.01518e-10	1.41988e-09	ENSG00000197959	DNM3	protein_coding	576969	1:171841498-172418466:+
837.489	981.56	2324.74	3091.9	1292.45	-1.13283	0.158749	-7.13593	9.61346e-13	1.66929e-11	ENSG00000283411	RP11-48C7.8	processed_transcript	105275	9:137605744-137711018:+
63.7634	53.077	226.293	316.217	173.068	-1.76419	0.278404	-6.33679	2.34601e-10	3.14143e-09	ENSG00000053524	MCF2L2	protein_coding	250736	3:183178043-183428778:-
93.2658	88.7039	29.9066	27.9015	34.9379	2.0773	0.478133	4.3446	1.39529e-05	9.39396e-05	ENSG00000178567	EPM2AIP1	protein_coding	8126	3:36985043-36993168:-
408.276	394.078	1344.8	1613.12	795.024	-1.44283	0.188425	-7.65731	1.89864e-14	3.88847e-13	ENSG00000173436	MINOS1	protein_coding	32845	1:19596977-19629821:+
32.3575	57.4394	89.7197	275.915	77.292	-1.50758	0.387611	-3.88942	0.000100485	0.000571091	ENSG00000231312	AC007246.3	antisense	228707	2:39436637-39665343:+
35.2126	29.8103	232.274	281.082	147.387	-2.55156	0.337131	-7.56846	3.77669e-14	7.50692e-13	ENSG00000197536	C5orf56	protein_coding	65409	5:132410636-132476044:+
469.184	542.403	1384.67	2075.05	1129.18	-1.31695	0.187545	-7.02205	2.1864e-12	3.6474e-11	ENSG00000180822	PSMG4	protein_coding	71971	6:3231403-3303373:+
288.363	379.537	59.8131	106.439	93.2606	2.47007	0.298072	8.28682	1.16313e-16	2.94805e-15	ENSG00000088340	FER1L4	transcribed_unitary_pseudogene	48826	20:35558737-35607562:-
155.126	194.858	580.188	849.446	385.797	-1.5813	0.19846	-7.96787	1.61433e-15	3.69925e-14	ENSG00000196747	HIST1H2AI	protein_coding	503	6:27808199-27808701:+
1780.62	1800.25	739.689	1176	829.579	1.3774	0.179	7.69498	1.41511e-14	2.93755e-13	ENSG00000210151	MT-TS1	Mt_tRNA	69	MT:7446-7514:-
1011.65	1121.89	3690.47	4534.51	1800.89	-1.51168	0.163717	-9.23349	2.61965e-20	8.91536e-19	ENSG00000038532	CLEC16A	protein_coding	237702	16:10944488-11182189:+
755.643	957.566	2436.39	3028.86	1330.24	-1.24597	0.158243	-7.8738	3.44041e-15	7.59539e-14	ENSG00000120029	C10orf76	protein_coding	210595	10:101845599-102056193:-
301.686	509.684	3352.53	5170.05	1854.48	-2.95588	0.218442	-13.5317	1.01657e-41	1.31e-39	ENSG00000187837	HIST1H1C	protein_coding	642	6:26055787-26056428:-
599.566	896.492	1838.26	2489.44	1016.35	-1.10464	0.169423	-6.52001	7.03047e-11	1.00352e-09	ENSG00000068650	ATP11A	protein_coding	196840	13:112690329-112887168:+
135.14	312.645	400.748	906.283	255.565	-1.0807	0.28809	-3.75127	0.00017594	0.00094958	ENSG00000180354	MTURN	protein_coding	27953	7:30134810-30162762:+
42.8261	31.2645	8.97197	15.5008	15.741	2.08971	0.664413	3.1452	0.00165975	0.00698941	ENSG00000178125	PPP1R42	protein_coding	92506	8:66964099-67056604:-
54.2464	60.3478	16.9471	18.601	36.8454	2.12075	0.497469	4.26307	2.01638e-05	0.000131584	ENSG00000260167	RP11-146F11.5	antisense	22687	16:30585907-30608593:+
129.43	138.145	312.025	429.89	184.629	-1.02264	0.244601	-4.18086	2.90412e-05	0.000183664	ENSG00000272325	NUDT3	protein_coding	112996	6:34279679-34392674:-
145.609	115.606	74.7664	82.6712	87.7947	1.17585	0.331686	3.54507	0.000392506	0.00195384	ENSG00000251503	APITD1-CORT	protein_coding	22052	1:10430102-10452153:+
20.9372	23.9937	134.58	325.518	93.0179	-2.85123	0.365864	-7.79312	6.5373e-15	1.40405e-13	ENSG00000179715	PCED1B	protein_coding	157060	12:47079603-47236662:+
1652.14	1879.51	4692.34	5693.98	2727.34	-1.12427	0.160779	-6.99265	2.6975e-12	4.44826e-11	ENSG00000215126	CBWD7	protein_coding	67956	9:41131306-41199261:-
690.928	1077.53	223.302	279.015	290.141	2.23071	0.244927	9.10767	8.41704e-20	2.75029e-18	ENSG00000277991	CH507-338C24.1	lincRNA	12346	21:7669397-7681742:-
126.575	151.96	625.047	674.803	256.525	-1.80924	0.265447	-6.81583	9.3723e-12	1.45062e-10	ENSG00000091622	PITPNM3	protein_coding	105231	17:6451264-6556494:-
169.401	195.585	568.225	830.845	382.278	-1.48621	0.206328	-7.20317	5.88276e-13	1.04442e-11	ENSG00000172456	FGGY	protein_coding	514010	1:59296638-59810647:+
863.185	1166.97	576.2	752.308	535.661	1.04175	0.184622	5.64259	1.67507e-08	1.76251e-07	ENSG00000165630	PRPF18	protein_coding	43942	10:13586927-13630868:+
220.793	341.728	714.767	1145	535.643	-1.276	0.197631	-6.45646	1.07181e-10	1.49275e-09	ENSG00000265818	EEF1E1-BLOC1S5	protein_coding	86805	6:8015726-8102530:-
569.112	988.831	1589.04	2713.68	926.312	-1.01981	0.209845	-4.85981	1.17499e-06	9.55062e-06	ENSG00000186063	AIDA	protein_coding	45198	1:222668013-222713210:-
155.126	179.589	492.462	631.401	344.396	-1.31098	0.217602	-6.02466	1.69464e-09	2.02985e-08	ENSG00000154059	IMPACT	protein_coding	26920	18:24426616-24453535:+
149.416	195.585	613.085	707.872	332.914	-1.51837	0.209475	-7.24846	4.21534e-13	7.54812e-12	ENSG00000133943	C14orf159	protein_coding	165300	14:91060333-91225632:+
64.7151	31.9916	10.9657	8.26712	25.4118	2.78006	0.666155	4.1733	3.00222e-05	0.000189242	ENSG00000065621	GSTO2	protein_coding	36073	10:104268873-104304945:+
578.629	945.933	2160.25	2412.96	1054.36	-1.18836	0.19266	-6.16817	6.90829e-10	8.74034e-09	ENSG00000154240	CEP112	protein_coding	556547	17:65635538-66192084:-
185.58	175.954	94.7042	100.239	79.5809	1.32222	0.350607	3.77123	0.000162444	0.00088172	ENSG00000197150	ABCB8	protein_coding	19361	7:151028422-151047782:+
1731.13	1979.84	5028.29	6093.9	2897.96	-1.15212	0.16132	-7.14183	9.20994e-13	1.60408e-11	ENSG00000196873	CBWD3	protein_coding	68013	9:68232003-68300015:+
177.966	408.62	755.639	1316.54	431.096	-1.38611	0.248943	-5.56796	2.57736e-08	2.65586e-07	ENSG00000232593	KANTR	lincRNA	72870	X:53094145-53167014:+
70.4252	129.421	385.795	566.297	196.644	-1.81605	0.25773	-7.04635	1.83668e-12	3.09323e-11	ENSG00000139629	GALNT6	protein_coding	41621	12:51351247-51392867:-
339.754	452.972	1240.13	1439.51	733.771	-1.34054	0.182021	-7.36474	1.77489e-13	3.29923e-12	ENSG00000075702	WDR62	protein_coding	50226	19:36054881-36105106:+
10619.9	15009.9	3157.14	4844.53	3845.75	2.12504	0.180374	11.7813	4.87387e-32	3.68966e-30	ENSG00000141447	OSBPL1A	protein_coding	235837	18:24162044-24397880:-
10.4686	7.9979	87.7259	160.175	62.393	-3.29098	0.470168	-6.99959	2.56717e-12	4.25168e-11	ENSG00000160796	NBEAL2	protein_coding	30021	3:46979683-47009703:+
657.619	643.467	2382.56	3510.42	1548.88	-1.71266	0.192265	-8.9078	5.20565e-19	1.59849e-17	ENSG00000126091	ST3GAL3	protein_coding	225342	1:43705824-43931165:+
57.1015	65.4373	155.514	262.481	126.418	-1.3038	0.282248	-4.61933	3.84972e-06	2.87358e-05	ENSG00000162430	SEPN1	protein_coding	18049	1:25800176-25818224:+
281.701	240.664	154.517	159.142	148.492	1.1701	0.278728	4.19801	2.69265e-05	0.000171519	ENSG00000186567	CEACAM19	protein_coding	22082	19:44662278-44684359:+
3910.5	4827.82	2126.36	2961.69	3047.26	1.22418	0.141698	8.63933	5.65435e-18	1.60123e-16	ENSG00000143870	PDIA6	protein_coding	54587	2:10783391-10837977:-
91.3624	106.154	271.153	282.115	227.364	-1.07376	0.251756	-4.2651	1.99813e-05	0.000130467	ENSG00000124596	OARD1	protein_coding	64161	6:41033627-41097787:-
1.90338	0.727082	21.9315	28.9349	12.5748	-3.90452	1.0941	-3.56869	0.000358764	0.00179955	ENSG00000159423	ALDH4A1	protein_coding	31352	1:18871430-18902781:-
119.913	93.7935	335.951	427.823	307.622	-1.39	0.237103	-5.86241	4.56186e-09	5.22677e-08	ENSG00000118600	TMEM5	protein_coding	29756	12:63779803-63809558:+
177.966	186.86	70.7789	86.8047	71.1185	1.6527	0.332565	4.96957	6.71033e-07	5.66096e-06	ENSG00000188603	CLN3	protein_coding	21465	16:28474111-28495575:-
1535.08	1745.72	692.836	1057.16	766.496	1.36776	0.173623	7.87773	3.33373e-15	7.38119e-14	ENSG00000023608	SNAPC1	protein_coding	34072	14:61762357-61796428:+
331.189	518.409	72.7727	98.172	118.657	2.73879	0.290336	9.43317	3.97883e-21	1.44181e-19	ENSG00000259112	NDUFC2-KCTD14	protein_coding	62895	11:78016971-78079865:-
37.116	23.2666	302.056	370.987	208.841	-3.05806	0.302466	-10.1104	4.96701e-24	2.27867e-22	ENSG00000188690	UROS	protein_coding	38269	10:125784980-125823248:-
41.8744	15.2687	176.449	230.446	216.012	-2.38999	0.354487	-6.74212	1.56095e-11	2.35871e-10	ENSG00000164845	FAM86FP	transcribed_unprocessed_pseudogene	10437	12:8232512-8242948:-
98.0243	103.246	362.866	348.252	240.305	-1.41595	0.251746	-5.62451	1.86037e-08	1.94854e-07	ENSG00000254995	STX16-NPEPL1	protein_coding	63977	20:58651434-58715410:+
99.9277	120.696	735.702	761.608	355.56	-2.35526	0.233176	-10.1008	5.48042e-24	2.50418e-22	ENSG00000133027	PEMT	protein_coding	86146	17:17505563-17591708:-
356.885	364.995	193.396	231.479	226.833	1.20432	0.226817	5.30968	1.09816e-07	1.04521e-06	ENSG00000263307	RP11-166B2.8	antisense	43963	16:11851649-11895611:+
276.942	342.455	867.291	1023.06	472.133	-1.1865	0.190376	-6.23241	4.59308e-10	5.9222e-09	ENSG00000130856	ZNF236	protein_coding	148121	18:76822607-76970727:+
5010.66	5679.23	1523.24	2078.15	1693.19	2.01764	0.165026	12.2262	2.25275e-34	1.93534e-32	ENSG00000113742	CPEB4	protein_coding	73697	5:173888280-173961976:+
202.71	322.097	66.7913	120.907	81.3335	1.93828	0.329499	5.88251	4.04099e-09	4.6579e-08	ENSG00000130702	LAMA5	protein_coding	59358	20:62307955-62367312:-
559.595	513.32	1357.76	1807.4	809.167	-1.10384	0.18401	-5.9988	1.98782e-09	2.36865e-08	ENSG00000175193	PARL	protein_coding	55549	3:183829385-183884933:-
99.9277	90.1581	209.346	403.022	174.752	-1.19415	0.278539	-4.28719	1.80948e-05	0.00011951	ENSG00000223725	AC007879.5	antisense	289932	2:207239864-207529795:-
71.3769	74.1623	20.9346	15.5008	25.3621	2.39856	0.543676	4.41174	1.02544e-05	7.11264e-05	ENSG00000230666	CEACAM22P	transcribed_unprocessed_pseudogene	83764	19:44537058-44620821:-
1928.13	1728.27	188.411	514.628	432.557	2.92393	0.274622	10.6471	1.79801e-26	9.48108e-25	ENSG00000087303	NID2	protein_coding	64426	14:52004803-52069228:-
133.237	285.743	734.705	1421.94	392.978	-1.90944	0.250312	-7.62824	2.37988e-14	4.80543e-13	ENSG00000088280	ASAP3	protein_coding	56006	1:23428563-23484568:-
51.3914	93.7935	167.477	374.087	123.869	-1.41564	0.312229	-4.53399	5.78811e-06	4.17639e-05	ENSG00000069399	BCL3	protein_coding	12340	19:44747705-44760044:+
3.80677	7.9979	83.7384	97.1386	46.4271	-3.49176	0.543546	-6.42404	1.32705e-10	1.82603e-09	ENSG00000123836	PFKFB2	protein_coding	46659	1:207034366-207081024:+
7.61354	3.63541	66.7913	65.1035	43.2827	-3.18238	0.604241	-5.26675	1.38863e-07	1.29904e-06	ENSG00000258825	AL133168.3	processed_transcript	12214	14:96931367-96943580:+
59.9566	90.1581	1014.83	1379.58	607.486	-3.55562	0.20795	-17.0984	1.52547e-65	5.22259e-63	ENSG00000146776	ATXN7L1	protein_coding	271538	7:105605067-105876604:-
4986.87	5970.07	1200.25	1792.93	1577.57	2.32714	0.16394	14.1951	9.82451e-46	1.53302e-43	ENSG00000221926	TRIM16	protein_coding	56352	17:15627960-15684311:-
1085.88	1153.88	650.966	671.703	692.611	1.17832	0.203308	5.79575	6.80185e-09	7.63311e-08	ENSG00000181938	GINS3	protein_coding	111065	16:58295080-58406144:+
165.594	246.481	737.695	1291.74	516.314	-1.83649	0.193988	-9.46703	2.87905e-21	1.05833e-19	ENSG00000119900	OGFRL1	protein_coding	20148	6:71288803-71308950:+
13.3237	10.1791	42.8661	73.3707	25.9293	-1.83768	0.558211	-3.29208	0.000994481	0.00443543	ENSG00000147145	LPAR4	protein_coding	9386	X:78747709-78757094:+
649.054	846.323	406.729	501.194	425.004	1.14637	0.185361	6.18452	6.22924e-10	7.95581e-09	ENSG00000163684	RPP14	protein_coding	18449	3:58306247-58324695:+
20.9372	23.9937	110.654	187.044	71.0582	-2.26417	0.360044	-6.28859	3.20372e-10	4.23068e-09	ENSG00000188428	BLOC1S5	protein_coding	50848	6:8013567-8064414:-
344.513	636.196	120.623	159.142	162.93	2.22009	0.289958	7.6566	1.90915e-14	3.90652e-13	ENSG00000276256	AC011043.1	protein_coding	6226	GL000195.1:42939-49164:-
573.87	954.658	2986.67	3043.33	1600.95	-1.59736	0.210529	-7.58737	3.26474e-14	6.51187e-13	ENSG00000273542	HIST1H4K	protein_coding	312	6:27831216-27831527:-
1459.9	1779.17	4666.42	5829.35	2659.97	-1.26547	0.157959	-8.01137	1.13435e-15	2.63893e-14	ENSG00000147996	CBWD5	protein_coding	65237	9:65668805-65734041:+
42.8261	61.0748	214.33	317.251	116.502	-1.90648	0.284689	-6.69671	2.1317e-11	3.19379e-10	ENSG00000259628	RP11-467H10.2	processed_transcript	154906	7:77043721-77198626:+
279.797	274.11	62.8038	86.8047	97.2331	2.34755	0.30333	7.73926	9.99934e-15	2.10041e-13	ENSG00000089063	TMEM230	protein_coding	44872	20:5068232-5113103:-
1187.71	1202.59	5062.19	5698.11	3424.5	-1.73978	0.193858	-8.97455	2.84509e-19	8.90323e-18	ENSG00000134686	PHC2	protein_coding	107430	1:33323623-33431052:-
81.8455	73.4352	554.269	694.438	344.235	-2.57151	0.236444	-10.8758	1.50341e-27	8.45225e-26	ENSG00000143093	STRIP1	protein_coding	43065	1:110031577-110074641:+
513.914	1019.37	295.078	285.216	370.441	1.76865	0.264358	6.69034	2.22655e-11	3.33155e-10	ENSG00000180573	HIST1H2AC	protein_coding	14972	6:26124145-26139116:+
1149.64	1510.15	686.854	938.318	711.237	1.14817	0.160658	7.14668	8.89017e-13	1.55074e-11	ENSG00000054116	TRAPPC3	protein_coding	19484	1:36136570-36156053:-
78.0387	104.7	681.87	1293.8	329.472	-2.95538	0.229599	-12.8719	6.47776e-38	6.91101e-36	ENSG00000124942	AHNAK	protein_coding	122694	11:62433542-62556235:-
56.1498	69.0727	397.757	682.037	236.256	-2.63995	0.255247	-10.3427	4.51515e-25	2.2225e-23	ENSG00000127980	PEX1	protein_coding	41512	7:92487020-92528531:-
1133.47	1228.04	549.284	1049.92	832.553	1.05411	0.20881	5.04819	4.46006e-07	3.87079e-06	ENSG00000104904	OAZ1	protein_coding	3982	19:2269509-2273490:+
106.59	170.864	303.053	504.294	218.909	-1.08811	0.258733	-4.20555	2.60454e-05	0.000166507	ENSG00000203485	INF2	protein_coding	32930	14:104689606-104722535:+
6.66184	6.54373	70.7789	70.2705	35.5817	-3.01866	0.58117	-5.19411	2.05698e-07	1.87458e-06	ENSG00000258301	RP11-488C13.5	lincRNA	4992	14:76781733-76786724:-
23.7923	31.9916	61.8069	144.675	38.5482	-1.38963	0.435508	-3.19082	0.00141872	0.00608273	ENSG00000089041	P2RX7	protein_coding	55214	12:121132819-121188032:+
63.7634	61.0748	252.212	291.416	128.445	-1.69499	0.283642	-5.97579	2.28977e-09	2.71435e-08	ENSG00000162929	KIAA1841	protein_coding	72164	2:61065871-61138034:+
674.75	978.652	179.439	306.917	286.136	2.22058	0.224504	9.89107	4.55125e-23	1.96604e-21	ENSG00000280571	RP4-613B23.5	protein_coding	47342	3:42757177-42804518:-
29.5025	50.8957	119.626	177.743	93.5996	-1.43923	0.316916	-4.54137	5.58896e-06	4.04415e-05	ENSG00000214338	SOGA3	protein_coding	46398	6:127472794-127519191:-
3.80677	2.18124	30.9035	34.1019	27.4338	-3.05769	0.784212	-3.89906	9.65659e-05	0.000551276	ENSG00000242731	FAM86LP	unprocessed_pseudogene	7920	7:6931684-6939603:-
774.677	642.74	362.866	452.625	355.797	1.25706	0.248577	5.05704	4.25825e-07	3.70826e-06	ENSG00000111271	ACAD10	protein_coding	71052	12:111686056-111757107:+
178.918	234.847	516.387	599.366	243.254	-1.01299	0.238728	-4.24329	2.2027e-05	0.000142889	ENSG00000162458	FBLIM1	protein_coding	29988	1:15756607-15786594:+
663.329	847.05	2052.59	3113.6	1524.65	-1.32184	0.154853	-8.5361	1.38832e-17	3.80924e-16	ENSG00000159593	NAE1	protein_coding	70382	16:66802875-66873256:-
44.7295	47.9874	118.629	232.513	75.5579	-1.43569	0.336938	-4.261	2.03518e-05	0.000132697	ENSG00000223511	RP13-297E16.4	lincRNA	23402	X:1732584-1755985:+
82.7972	66.8915	14.9533	16.5342	25.3379	2.70113	0.561514	4.81044	1.50597e-06	1.20404e-05	ENSG00000105499	PLA2G4C	protein_coding	62975	19:48047843-48110817:-
197	173.772	63.8007	87.8381	104.379	1.75332	0.309794	5.65962	1.51708e-08	1.6066e-07	ENSG00000146670	CDCA5	protein_coding	17865	11:65066300-65084164:-
0.951692	6.54373	24.9221	31.0017	17.3361	-2.42842	0.761011	-3.19105	0.00141756	0.00607891	ENSG00000277723	MIR6827	miRNA	59	3:134367804-134367862:-
154.174	205.764	397.757	675.837	207.501	-1.11292	0.237556	-4.68489	2.80116e-06	2.14319e-05	ENSG00000120256	LRP11	protein_coding	45229	6:149818798-149864026:-
155.126	230.485	1893.09	2903.82	933.928	-3.18721	0.173811	-18.3372	4.17926e-75	2.73897e-72	ENSG00000162378	ZYG11B	protein_coding	100876	1:52726467-52827342:+
179.87	483.509	1105.55	1499.45	558.599	-1.58141	0.268344	-5.89323	3.78717e-09	4.37632e-08	ENSG00000102098	SCML2	protein_coding	115414	X:18239314-18354727:-
208.421	173.772	71.7758	66.1369	69.552	1.89786	0.3611	5.25578	1.47394e-07	1.37325e-06	ENSG00000167562	ZNF701	protein_coding	31353	19:52555822-52587174:+
1225.78	1742.81	471.527	778.142	565.487	1.70193	0.18071	9.41804	4.59606e-21	1.66023e-19	ENSG00000169905	TOR1AIP2	protein_coding	37837	1:179839967-179877803:-
142.754	161.412	763.615	929.017	373.118	-2.04623	0.2085	-9.81405	9.79516e-23	4.11504e-21	ENSG00000119599	DCAF4	protein_coding	33372	14:72926332-72959703:+
43.7778	52.3499	121.62	191.177	74.5608	-1.24432	0.324642	-3.8329	0.000126643	0.000704022	ENSG00000110090	CPT1A	protein_coding	89791	11:68754620-68844410:-
59.9566	80.706	179.439	237.68	116.448	-1.1319	0.270195	-4.1892	2.79939e-05	0.000177923	ENSG00000256966	RP11-613M10.8	protein_coding	79923	9:37512547-37592469:-
45.6812	59.6207	328.972	507.394	167.054	-2.53469	0.271509	-9.33557	1.00453e-20	3.50181e-19	ENSG00000117602	RCAN3	protein_coding	38690	1:24502351-24541040:+
98.0243	75.6165	4.98443	10.3339	21.0359	4.0085	0.72577	5.5231	3.33072e-08	3.38803e-07	ENSG00000057468	MSH4	protein_coding	116357	1:75796882-75913238:+
20.9372	31.9916	145.545	159.142	65.6744	-2.11021	0.365881	-5.76746	8.04757e-09	8.9349e-08	ENSG00000015133	CCDC88C	protein_coding	146522	14:91271323-91417844:-
98.976	59.6207	608.1	840.146	385.067	-2.72324	0.281736	-9.66593	4.20775e-22	1.66697e-20	ENSG00000175575	PAAF1	protein_coding	54426	11:73876699-73931124:+
483.46	623.836	111.651	189.11	212.285	2.34167	0.242382	9.66106	4.41278e-22	1.74518e-20	ENSG00000224411	HSP90AA2P	processed_pseudogene	2196	11:27888838-27891033:-
70.4252	151.233	39.8754	53.7363	38.6931	1.65073	0.453316	3.64146	0.000271096	0.0014018	ENSG00000275793	RIMBP3	protein_coding	6105	22:18605815-18611919:-
135.14	131.602	74.7664	51.6695	62.4723	1.46329	0.388083	3.77055	0.000162888	0.000883291	ENSG00000249637	CTC-329D1.2	antisense	30477	5:140370891-140401367:-
82.7972	95.9748	44.8599	57.8698	50.4758	1.23974	0.379632	3.26564	0.00109216	0.00482882	ENSG00000267261	CTD-2132N18.3	protein_coding	35243	17:42119674-42154916:-
168.449	114.879	709.783	880.448	467.904	-2.03192	0.248835	-8.16573	3.19489e-16	7.78792e-15	ENSG00000198952	SMG5	protein_coding	33602	1:156249224-156282825:-
1887.21	2440.81	1042.74	1811.53	1090.09	1.06822	0.175405	6.09001	1.12904e-09	1.38715e-08	ENSG00000122068	FYTTD1	protein_coding	50418	3:197737179-197787596:+
7577.37	10605.9	2612.84	4309.23	2852.99	1.84882	0.177191	10.4341	1.73336e-25	8.70018e-24	ENSG00000243927	MRPS6	protein_coding	69811	21:34073224-34143034:+
130.382	155.595	63.8007	83.7046	71.0941	1.39571	0.329561	4.23506	2.28493e-05	0.000147847	ENSG00000100916	BRMS1L	protein_coding	106008	14:35826318-35932325:+
61.86	100.337	18.9408	31.0017	33.6389	2.14292	0.472723	4.53314	5.81136e-06	4.19186e-05	ENSG00000272993	RP11-196G18.24	lincRNA	671	1:149845816-149846486:+
1022.12	944.479	249.221	314.15	435.257	2.25774	0.218516	10.3322	5.04094e-25	2.47071e-23	ENSG00000173209	AHSA2	protein_coding	13786	2:61177418-61191203:+
154.174	268.293	702.804	1127.43	387.881	-1.67025	0.211392	-7.90121	2.76206e-15	6.17507e-14	ENSG00000149260	CAPN5	protein_coding	59224	11:77066932-77126155:+
1.90338	5.08957	19.9377	34.1019	15.8131	-2.46272	0.783411	-3.14358	0.00166895	0.00702559	ENSG00000247970	RP11-543C4.1	lincRNA	21185	14:99604556-99625740:+
34.2609	27.6291	90.7166	153.975	72.1076	-1.5152	0.354392	-4.27549	1.90715e-05	0.000125168	ENSG00000261064	RP11-1000B6.3	lincRNA	51567	15:32536047-32587613:+
892.687	951.023	205.358	466.059	327.123	1.96762	0.245693	8.00844	1.16175e-15	2.69174e-14	ENSG00000125378	BMP4	protein_coding	9026	14:53949736-53958761:-
0	2.18124	21.9315	42.369	10.3975	-4.303	1.14386	-3.76181	0.000168687	0.000912153	ENSG00000123843	C4BPB	protein_coding	11152	1:207088842-207099993:+
551.03	900.854	4232.78	5696.04	2168.16	-2.35261	0.172191	-13.6628	1.693e-42	2.2632e-40	ENSG00000181090	EHMT1	protein_coding	251054	9:137618963-137870016:+
241.73	296.649	1946.92	2539.04	1175.78	-2.62326	0.167698	-15.6428	3.7192e-55	9.27293e-53	ENSG00000173933	RBM4	protein_coding	28066	11:66638617-66666682:+
16.1788	10.1791	57.8194	72.3373	28.1343	-1.86729	0.539694	-3.4599	0.000540371	0.00259854	ENSG00000198598	MMP17	protein_coding	23391	12:131828393-131851783:+
296.928	282.835	1405.61	1990.31	987.925	-2.09212	0.177564	-11.7823	4.81402e-32	3.65642e-30	ENSG00000104442	ARMC1	protein_coding	31762	8:65602456-65634217:-
7328.98	11551.9	2784.3	5686.74	3282.68	1.6291	0.192785	8.45034	2.9046e-17	7.81074e-16	ENSG00000156026	MCU	protein_coding	195564	10:72692131-72887694:+
637.634	756.892	233.271	337.918	274.453	1.73912	0.212447	8.18614	2.69735e-16	6.63862e-15	ENSG00000198053	SIRPA	protein_coding	46426	20:1894167-1940592:+
158.933	138.145	622.057	822.578	402.404	-1.83085	0.217918	-8.40156	4.40578e-17	1.16027e-15	ENSG00000100426	ZBED4	protein_coding	36237	22:49853842-49890078:+
52.3431	66.1644	2.99066	3.10017	13.3894	4.71064	0.964718	4.88292	1.04528e-06	8.58451e-06	ENSG00000231966	RP11-12M5.4	lincRNA	6516	1:179829609-179836124:-
30.4541	42.8978	6.9782	9.30051	11.9532	2.60519	0.800294	3.25529	0.00113275	0.00498714	ENSG00000237149	ZNF503-AS2	antisense	7464	10:75401519-75408982:+
179.87	332.276	810.468	934.184	464.653	-1.37022	0.224299	-6.10889	1.00324e-09	1.2419e-08	ENSG00000136828	RALGPS1	protein_coding	308393	9:126914774-127223166:+
514.865	803.425	337.944	516.695	432.17	1.0647	0.195011	5.45967	4.77029e-08	4.7533e-07	ENSG00000196268	ZNF493	protein_coding	30455	19:21397119-21427573:+
25.6957	14.5416	229.284	277.982	224.98	-3.25313	0.327939	-9.91994	3.4096e-23	1.48405e-21	ENSG00000145002	FAM86B2	protein_coding	10730	8:12425614-12436343:-
1015.46	1664.29	18.9408	39.2688	246.062	5.97401	0.341491	17.4939	1.5941e-68	6.52954e-66	ENSG00000147679	UTP23	protein_coding	82961	8:116766503-116849463:+
242.681	277.018	171.464	162.242	169.43	1.04533	0.274369	3.80995	0.000138995	0.000764594	ENSG00000146576	C7orf26	protein_coding	18710	7:6590017-6608726:+
5992.8	7869.2	2934.83	4373.3	2798.86	1.37123	0.148098	9.25889	2.06565e-20	7.10374e-19	ENSG00000073614	KDM5A	protein_coding	109326	12:280129-389454:-
116.106	162.139	85.7322	88.8715	80.9302	1.07935	0.323345	3.33809	0.000843568	0.00384611	ENSG00000108774	RAB5C	protein_coding	30069	17:42124976-42155044:-
252.198	199.22	41.8692	53.7363	85.9458	2.70659	0.378254	7.15547	8.33881e-13	1.46012e-11	ENSG00000268858	RP4-591C20.9	antisense	3082	20:63861212-63864293:-
1829.15	2211.05	1123.49	1570.75	932.869	1.03055	0.18065	5.70468	1.16559e-08	1.2564e-07	ENSG00000127191	TRAF2	protein_coding	44696	9:136881912-136926607:+
278.846	505.322	2199.13	4801.13	1204.03	-2.68282	0.230155	-11.6566	2.12334e-31	1.53161e-29	ENSG00000173706	HEG1	protein_coding	90249	3:124965710-125055958:-
8.56523	9.45206	127.601	142.608	62.6789	-3.49308	0.467383	-7.47371	7.79675e-14	1.50667e-12	ENSG00000141391	PRELID3A	protein_coding	24343	18:12407896-12432238:+
67.5701	76.3436	10.9657	13.4341	18.9777	3.00077	0.624039	4.80862	1.51975e-06	1.21421e-05	ENSG00000258691	RP11-404P21.8	protein_coding	59086	14:96204844-96263929:+
69.4735	88.7039	284.112	241.813	139.145	-1.3492	0.296399	-4.55198	5.31438e-06	3.87111e-05	ENSG00000215193	PEX26	protein_coding	53219	22:18077920-18131138:+
60.9083	107.608	33.8941	18.601	27.4078	2.00962	0.578791	3.4721	0.000516395	0.0024958	ENSG00000112659	CUL9	protein_coding	42413	6:43182175-43224587:+
3601.2	3524.16	1738.57	2536.97	1721.95	1.20456	0.172254	6.99293	2.69203e-12	4.44243e-11	ENSG00000151014	NOCT	protein_coding	30151	4:139015789-139045939:+
793.711	823.056	419.689	535.296	387.072	1.20563	0.227142	5.30783	1.10936e-07	1.05456e-06	ENSG00000256591	RP11-286N22.8	protein_coding	56603	11:61429220-61485822:+
178.918	225.395	929.098	1371.31	572.751	-2.05843	0.177884	-11.5717	5.73215e-31	4.03325e-29	ENSG00000138279	ANXA7	protein_coding	38976	10:73375101-73414076:-
259.812	428.978	2301.81	3535.23	1062.18	-2.64267	0.185016	-14.2835	2.77365e-46	4.41819e-44	ENSG00000155970	MICU3	protein_coding	95407	8:17027238-17122644:+
444.44	728.536	1628.91	1933.47	808.949	-1.19749	0.191273	-6.2606	3.83495e-10	5.00091e-09	ENSG00000111731	C2CD5	protein_coding	95964	12:22448583-22544546:-
256.957	173.772	85.7322	153.975	130.92	1.35856	0.357476	3.80041	0.000144455	0.000791949	ENSG00000106397	PLOD3	protein_coding	12444	7:101205977-101218420:-
70.4252	68.3457	622.057	861.847	392.055	-2.97208	0.246585	-12.053	1.87129e-33	1.53299e-31	ENSG00000073331	ALPK1	protein_coding	157112	4:112285509-112442620:+
801.325	531.497	359.876	389.588	437.773	1.28913	0.299294	4.30722	1.65322e-05	0.000110077	ENSG00000267175	RP11-879F14.1	lincRNA	156458	18:61592375-61748832:-
426.358	697.998	2351.65	3412.25	1198.94	-1.9267	0.182762	-10.5421	5.52228e-26	2.84013e-24	ENSG00000020922	MRE11A	protein_coding	78331	11:94415578-94493908:-
31.4058	23.9937	4.98443	9.30051	16.8373	2.4433	0.739133	3.30563	0.000947619	0.00425205	ENSG00000227543	SPAG5-AS1	processed_transcript	18588	17:28598790-28617377:+
805.131	951.75	2371.59	3541.43	1315.48	-1.29544	0.157745	-8.21227	2.1704e-16	5.37631e-15	ENSG00000152495	CAMK4	protein_coding	271234	5:111223653-111494886:+
938.368	1356.73	4244.74	5216.55	2237.71	-1.62684	0.164599	-9.8837	4.89884e-23	2.1043e-21	ENSG00000184220	CMSS1	protein_coding	363899	3:99817834-100181732:+
751.837	1433.08	2426.42	3453.59	1490.66	-1.0122	0.193268	-5.23728	1.62962e-07	1.50741e-06	ENSG00000136108	CKAP2	protein_coding	21200	13:52455429-52476628:+
143.705	131.602	649.97	912.483	484.645	-2.04968	0.21517	-9.52588	1.63655e-21	6.18438e-20	ENSG00000274349	ZNF658	protein_coding	75716	9:66856426-66932141:+
2986.41	4696.95	1862.18	2958.59	1544.53	1.11445	0.18337	6.07758	1.22011e-09	1.49184e-08	ENSG00000070950	RAD18	protein_coding	188372	3:8775402-8963773:-
860.33	1007.01	407.726	504.294	374.758	1.46777	0.208895	7.02635	2.1201e-12	3.54452e-11	ENSG00000120662	MTRF1	protein_coding	47209	13:41216369-41263577:-
59.9566	65.4373	181.433	238.713	91.7249	-1.30398	0.295522	-4.41245	1.02208e-05	7.0915e-05	ENSG00000180758	GPR157	protein_coding	28866	1:9100305-9129170:-
59.9566	87.2498	243.24	512.561	209.061	-1.87316	0.272749	-6.86772	6.52383e-12	1.0306e-10	ENSG00000100505	TRIM9	protein_coding	120800	14:50975262-51096061:-
459.667	764.163	3313.65	4814.56	1630.96	-2.30088	0.171598	-13.4086	5.38749e-41	6.71621e-39	ENSG00000118873	RAB3GAP2	protein_coding	124162	1:220148293-220272454:-
9.51692	13.8145	118.629	127.107	138.313	-2.97311	0.391119	-7.60156	2.92589e-14	5.87175e-13	ENSG00000178913	TAF7	protein_coding	60597	5:141260225-141320821:-
105.638	82.8873	392.773	574.565	315.79	-1.89758	0.238578	-7.95373	1.80984e-15	4.12664e-14	ENSG00000198663	C6orf89	protein_coding	57095	6:36871870-36928964:+
729.948	1105.89	2187.17	2879.02	1055.41	-1.04198	0.180648	-5.76804	8.01985e-09	8.91707e-08	ENSG00000170448	NFXL1	protein_coding	67435	4:47847233-47914667:-
329.285	63.2561	17.9439	15.5008	47.4866	4.06593	0.650599	6.24952	4.11709e-10	5.35184e-09	ENSG00000054983	GALC	protein_coding	155846	14:87837820-87993665:-
1619.78	1938.4	916.138	919.717	667.189	1.3603	0.201922	6.73675	1.61973e-11	2.44591e-10	ENSG00000197442	MAP3K5	protein_coding	235472	6:136557047-136792518:-
8.56523	10.9062	24.9221	77.5042	27.8857	-1.87035	0.590224	-3.16888	0.00153026	0.00650742	ENSG00000173801	JUP	protein_coding	32328	17:41754604-41786931:-
4942.14	8865.31	18661.7	25385.2	9239.13	-1.2616	0.176505	-7.14765	8.82739e-13	1.54096e-11	ENSG00000249859	PVT1	lincRNA	306721	8:127794533-128101253:+
39.0194	45.0791	156.511	215.978	104.465	-1.70397	0.303812	-5.60865	2.03908e-08	2.12602e-07	ENSG00000133313	CNDP2	protein_coding	27639	18:74495816-74523454:+
49.488	63.9832	176.449	242.847	134.018	-1.4438	0.271972	-5.30863	1.1045e-07	1.05037e-06	ENSG00000106853	PTGR1	protein_coding	37279	9:111562577-111599855:-
484.411	566.397	171.464	286.249	202.878	1.66662	0.230216	7.23937	4.5078e-13	8.05296e-12	ENSG00000184949	FAM227A	protein_coding	78510	22:38578120-38656629:-
172.256	231.212	8.97197	22.7346	40.3788	4.14965	0.500999	8.28275	1.20368e-16	3.0441e-15	ENSG00000188010	MORN2	protein_coding	53111	2:38875962-38929072:+
2729.45	4402.48	7991.04	11241.2	4190.17	-1.00629	0.161217	-6.24184	4.32453e-10	5.6043e-09	ENSG00000237296	SMG1P1	transcribed_unprocessed_pseudogene	55213	16:22437008-22492220:+
192.242	373.72	174.455	139.508	138.755	1.19925	0.333902	3.59163	0.000328617	0.00166471	ENSG00000273983	HIST1H3G	protein_coding	2411	6:26269405-26271815:-
24.744	24.7208	240.249	181.877	174.071	-2.72208	0.348598	-7.80865	5.78055e-15	1.24619e-13	ENSG00000166548	TK2	protein_coding	44542	16:66508003-66552544:-
541.513	246.481	222.306	284.182	311.652	1.14014	0.330486	3.44987	0.000560852	0.00268689	ENSG00000231501	MTND4LP1	processed_pseudogene	157	X:126472728-126472884:+
531.044	841.96	1690.72	2733.32	1006.84	-1.24169	0.176193	-7.04734	1.82376e-12	3.07373e-11	ENSG00000197056	ZMYM1	protein_coding	56074	1:35059786-35115859:+
78.0387	84.3415	239.253	339.985	175.075	-1.38625	0.2429	-5.70709	1.14925e-08	1.24171e-07	ENSG00000169062	UPF3A	protein_coding	24234	13:114281584-114305817:+
6.66184	2.90833	71.7758	76.4708	41.4789	-3.59054	0.606395	-5.92113	3.19742e-09	3.73624e-08	ENSG00000254403	OR10Y1P	unprocessed_pseudogene	974	11:59728519-59729492:+
531.996	818.694	1543.18	2347.86	1073.14	-1.08567	0.172365	-6.29862	3.003e-10	3.98166e-09	ENSG00000134287	ARF3	protein_coding	21829	12:48935723-48957551:-
72.3286	175.227	34.891	28.9349	38.2289	2.30294	0.520674	4.42299	9.73448e-06	6.77251e-05	ENSG00000214954	LRRC69	protein_coding	117405	8:91101832-91219236:+
62.8117	47.9874	2371.59	4203.83	1129.77	-5.41795	0.236139	-22.9439	1.69662e-116	2.99363e-113	ENSG00000150687	PRSS23	protein_coding	161852	11:86791059-86952910:+
3.80677	21.8124	40.8723	80.6044	46.6363	-1.76319	0.512983	-3.43712	0.000587925	0.00279673	ENSG00000140030	GPR65	protein_coding	9688	14:88005124-88014811:+
274.087	282.108	34.891	52.7029	70.4399	3.13135	0.36047	8.68686	3.72599e-18	1.06833e-16	ENSG00000167578	RAB4B	protein_coding	18723	19:40778216-40796938:+
50.4397	95.2477	404.736	491.893	256.568	-2.20283	0.253972	-8.67354	4.18884e-18	1.1921e-16	ENSG00000105854	PON2	protein_coding	30467	7:95404863-95435329:-
136.092	128.693	452.586	535.296	330.062	-1.46626	0.218371	-6.71452	1.88683e-11	2.8368e-10	ENSG00000113621	TXNDC15	protein_coding	27723	5:134873803-134901525:+
7641.14	8687.9	2177.2	3020.6	2849.33	2.10136	0.162841	12.9044	4.25301e-38	4.62348e-36	ENSG00000188092	GPR89B	protein_coding	65129	1:147928393-147993521:+
41.8744	79.979	835.39	1496.35	471.486	-3.79458	0.29124	-13.0291	8.36411e-39	9.59279e-37	ENSG00000124575	HIST1H1D	protein_coding	666	6:26234268-26234933:-
765.16	902.308	301.06	841.179	566.407	1.07412	0.271101	3.96207	7.43039e-05	0.000433796	ENSG00000112715	VEGFA	protein_coding	16304	6:43770184-43786487:+
364.498	390.443	156.511	363.753	327.446	1.04561	0.238043	4.39253	1.12041e-05	7.71309e-05	ENSG00000115902	SLC1A4	protein_coding	35389	2:64988477-65023865:+
34.2609	47.2603	5.98131	12.4007	11.8616	2.61973	0.764401	3.42716	0.000609927	0.00289001	ENSG00000117480	FAAH	protein_coding	19584	1:46394265-46413848:+
13.3237	21.0854	45.8567	82.6712	50.3784	-1.4305	0.443035	-3.22888	0.00124277	0.00540412	ENSG00000175536	LIPT2	protein_coding	2022	11:74491712-74493733:-
86.604	293.741	366.854	738.874	239.28	-1.10894	0.328573	-3.37502	0.000738114	0.00342038	ENSG00000272162	RP11-637O19.3	protein_coding	182630	6:10747794-10930423:+
380.677	443.52	78.754	110.573	140.564	2.57157	0.260749	9.86221	6.06962e-23	2.59748e-21	ENSG00000124587	PEX6	protein_coding	15351	6:42963870-42979220:-
2439.19	2672.75	7809.6	9493.75	4878.52	-1.32389	0.18132	-7.30141	2.84777e-13	5.17608e-12	ENSG00000181163	NPM1	protein_coding	24022	5:171387116-171411137:+
478.701	991.739	1794.39	3194.21	1036.29	-1.32348	0.232259	-5.69827	1.21027e-08	1.3009e-07	ENSG00000166532	RIMKLB	protein_coding	101496	12:8681600-8783095:+
122.768	136.691	13.9564	7.23373	33.8408	3.99632	0.599139	6.67011	2.55618e-11	3.80738e-10	ENSG00000188659	SAXO2	protein_coding	22121	15:82262810-82284930:+
334.044	370.812	185.421	196.344	153.508	1.30514	0.265129	4.92265	8.53787e-07	7.11634e-06	ENSG00000180953	ST20	protein_coding	24863	15:79898840-79923702:-
838.441	806.333	463.552	565.264	415.706	1.12284	0.212078	5.29448	1.19358e-07	1.1304e-06	ENSG00000244005	NFS1	protein_coding	31305	20:35668055-35699359:-
8431.04	10610.3	2950.78	3646.83	3170.43	1.95623	0.156532	12.4973	7.71999e-36	7.44039e-34	ENSG00000152404	CWF19L2	protein_coding	131500	11:107326345-107457844:-
280.749	449.336	1022.8	1318.61	513.821	-1.26173	0.191986	-6.57201	4.96393e-11	7.18829e-10	ENSG00000100077	GRK3	protein_coding	164446	22:25564849-25729294:+
27.5991	20.3583	176.449	202.544	163.757	-2.57242	0.318763	-8.07001	7.02925e-16	1.66912e-14	ENSG00000118894	EEF2KMT	protein_coding	13505	16:5084304-5097808:-
296.928	306.828	50.8412	73.3707	118.241	2.74061	0.292371	9.37376	6.99953e-21	2.47389e-19	ENSG00000121101	TEX14	protein_coding	135378	17:58556678-58692055:-
27.5991	24.7208	135.576	259.381	105.615	-2.43775	0.350618	-6.95274	3.58262e-12	5.81998e-11	ENSG00000259207	ITGB3	protein_coding	57971	17:47253846-47311816:+
219.841	223.214	110.654	156.042	160.584	1.18864	0.249881	4.75683	1.96654e-06	1.53692e-05	ENSG00000250988	SNHG21	antisense	6643	15:82750564-82757206:+
5776.77	5003.78	946.045	1565.59	1958.99	2.59475	0.189173	13.7163	8.11133e-43	1.11412e-40	ENSG00000115541	HSPE1	protein_coding	3464	2:197499994-197503457:+
71.3769	61.8019	5.98131	7.23373	19.8056	3.79234	0.712157	5.32515	1.00872e-07	9.66906e-07	ENSG00000142675	CNKSR1	protein_coding	12484	1:26177403-26189886:+
492.025	568.578	1294.95	1767.1	784.545	-1.08448	0.165569	-6.55003	5.75245e-11	8.26753e-10	ENSG00000137992	DBT	protein_coding	62916	1:100186919-100249834:-
172.256	221.76	91.7135	130.207	140.961	1.27231	0.277974	4.57709	4.71498e-06	3.46483e-05	ENSG00000179523	EIF3J-AS1	lincRNA	9667	15:44527257-44536923:-
348.319	482.055	992.898	1438.48	526.076	-1.10794	0.185581	-5.97011	2.37091e-09	2.80908e-08	ENSG00000183137	CEP57L1	protein_coding	68823	6:109095110-109163932:+
4829.84	5117.2	2181.19	3332.68	2074.14	1.31863	0.155369	8.48712	2.11823e-17	5.73649e-16	ENSG00000065615	CYB5R4	protein_coding	107782	6:83859643-83967424:+
22.8406	31.2645	4.98443	8.26712	11.6617	2.48239	0.810488	3.06284	0.00219248	0.00892954	ENSG00000205853	RFPL3S	protein_coding	22147	22:32359906-32382052:-
889.832	963.383	2641.75	3314.08	1516.07	-1.24495	0.163074	-7.6343	2.27051e-14	4.6008e-13	ENSG00000204778	RP11-15J10.1	unprocessed_pseudogene	35102	9:65287914-65323015:-
209.372	242.118	759.627	1127.43	482.718	-1.60935	0.182879	-8.80008	1.36715e-18	4.0674e-17	ENSG00000121940	CLCC1	protein_coding	33950	1:108929508-108963457:-
51.3914	61.8019	138.567	218.045	105.892	-1.19745	0.310881	-3.85179	0.000117257	0.00065665	ENSG00000177674	AGTRAP	protein_coding	18719	1:11736084-11754802:+
206.517	290.106	623.054	938.318	297.133	-1.20594	0.207576	-5.80962	6.26132e-09	7.06802e-08	ENSG00000188735	TMEM120B	protein_coding	70250	12:121712752-121783001:+
66.6184	71.254	263.178	387.521	199.938	-1.78716	0.24342	-7.34186	2.1064e-13	3.87774e-12	ENSG00000146425	DYNLT1	protein_coding	8266	6:158636474-158644739:-
211.276	226.122	66.7913	112.639	103.912	1.75763	0.300188	5.8551	4.76733e-09	5.45402e-08	ENSG00000261716	RP11-196G18.22	sense_overlapping	4527	1:149844498-149849024:-
274.087	386.807	84.7353	116.773	106.783	2.14832	0.288757	7.43988	1.00773e-13	1.91511e-12	ENSG00000255292	AP002884.2	protein_coding	106903	11:112086903-112193805:+
58.0532	53.804	362.866	677.904	222.352	-2.73675	0.262519	-10.425	1.9072e-25	9.51029e-24	ENSG00000089775	ZBTB25	protein_coding	56108	14:64449106-64505213:-
172.256	171.591	72.7727	101.272	116.564	1.43934	0.312069	4.61225	3.9833e-06	2.96556e-05	ENSG00000172432	GTPBP2	protein_coding	23847	6:43605316-43629162:-
17.1305	26.1749	106.667	130.207	98.6655	-2.01817	0.351753	-5.73746	9.61049e-09	1.05325e-07	ENSG00000128311	TST	protein_coding	9325	22:37010859-37020183:-
10.4686	5.81665	33.8941	42.369	34.5004	-1.81104	0.572199	-3.16505	0.00155054	0.00658269	ENSG00000255052	FAM66D	antisense	61769	8:12115782-12177550:+
281.701	234.12	829.409	1293.8	932.998	-1.55683	0.296285	-5.25449	1.48434e-07	1.38181e-06	ENSG00000206737	RNVU1-18	snRNA	164	1:143729407-143729570:-
143.705	128.693	38.8785	28.9349	59.2711	2.41149	0.456382	5.28394	1.26433e-07	1.19151e-06	ENSG00000236255	AC009404.2	lincRNA	7722	2:117833937-117841658:+
607.18	627.471	287.103	374.087	396.584	1.34959	0.197604	6.8298	8.50335e-12	1.32417e-10	ENSG00000103061	SLC7A6OS	protein_coding	26444	16:68284503-68310946:-
5441.78	6318.34	977.945	1866.3	1881.44	2.53537	0.19608	12.9302	3.03898e-38	3.33532e-36	ENSG00000160570	DEDD2	protein_coding	21543	19:42198598-42220140:-
137.044	195.585	87.7259	118.84	90.0869	1.12115	0.290995	3.85283	0.000116761	0.000654031	ENSG00000140995	DEF8	protein_coding	20136	16:89947925-89968060:+
315.962	178.135	4.98443	10.3339	51.2459	5.53529	0.627966	8.81463	1.20086e-18	3.5913e-17	ENSG00000179148	ALOXE3	protein_coding	23148	17:8095900-8119047:-
70.4252	51.6228	10.9657	10.3339	17.261	2.96463	0.671713	4.41354	1.01694e-05	7.0601e-05	ENSG00000100399	CHADL	protein_coding	11425	22:41229510-41240934:-
144.657	186.133	523.365	699.605	530.856	-1.4487	0.186032	-7.78741	6.83966e-15	1.46762e-13	ENSG00000273294	C1QTNF3-AMACR	protein_coding	137355	5:33987174-34124528:-
683.315	786.702	345.919	425.756	336.539	1.36469	0.195	6.99838	2.58938e-12	4.28228e-11	ENSG00000282246	RP11-295P9.13	protein_coding	45883	10:13610047-13655929:+
7656.36	3793.18	2789.29	4296.83	7521.84	1.21829	0.274904	4.4317	9.34915e-06	6.54013e-05	ENSG00000209082	MT-TL1	Mt_tRNA	75	MT:3230-3304:+
98.0243	84.3415	35.8879	48.5693	45.2604	1.57235	0.40454	3.88677	0.000101588	0.000577077	ENSG00000273269	RP11-761B3.1	protein_coding	110571	2:47065941-47176511:-
38.0677	30.5374	568.225	729.573	405.737	-3.81979	0.255547	-14.9475	1.61641e-50	3.37067e-48	ENSG00000110315	RNF141	protein_coding	29553	11:10511678-10541230:-
51852	38416.8	809.471	1379.58	10035.9	5.87524	0.212818	27.6069	9.18408e-168	7.02215e-164	ENSG00000204389	HSPA1A	protein_coding	2483	6:31815464-31817946:+
765.16	917.577	28.9097	36.1686	170.82	5.13369	0.319356	16.0751	3.81237e-58	1.05359e-55	ENSG00000184378	ACTRT3	protein_coding	2975	3:169766921-169769895:-
522.479	399.168	6148.79	7141.76	3062.05	-3.39769	0.228988	-14.8378	8.34221e-50	1.62164e-47	ENSG00000133816	MICAL2	protein_coding	169782	11:12094008-12263789:+
137.995	178.862	75.7633	124.007	79.0051	1.12372	0.311238	3.61048	0.000305635	0.00155896	ENSG00000237491	RP11-206L10.9	lincRNA	31291	1:778770-810060:+
3933.34	1683.19	710.78	799.843	1470.96	2.38985	0.4989	4.79025	1.66574e-06	1.31799e-05	ENSG00000210112	MT-TM	Mt_tRNA	68	MT:4402-4469:+
201.759	168.683	43.863	58.9032	62.6114	2.31718	0.401739	5.76788	8.02763e-09	8.92141e-08	ENSG00000006837	CDKL3	protein_coding	84698	5:134286350-134371047:-
359.74	610.021	2412.46	4327.84	1280.67	-2.34098	0.190937	-12.2605	1.47551e-34	1.28202e-32	ENSG00000135605	TEC	protein_coding	134082	4:48135783-48269864:-
610.986	648.557	271.153	372.02	258.146	1.42256	0.219197	6.48985	8.59239e-11	1.21261e-09	ENSG00000279289	RP3-331H24.6	TEC	3978	6:71386852-71390829:-
173.208	195.585	103.676	105.406	95.6206	1.23476	0.318424	3.87771	0.000105442	0.000596899	ENSG00000167920	TMEM99	protein_coding	17169	17:40819106-40836274:+
493.928	554.763	1429.53	1749.53	798.264	-1.16665	0.179468	-6.5006	8.00004e-11	1.13415e-09	ENSG00000146433	TMEM181	protein_coding	98993	6:158536436-158635428:+
347.368	261.749	1179.32	1101.59	475.845	-1.47921	0.276157	-5.3564	8.48971e-08	8.2029e-07	ENSG00000260862	RP11-22H5.2	sense_intronic	56320	16:82773319-82829638:+
1764.44	1866.42	600.125	1062.32	792.433	1.61151	0.191969	8.39463	4.67352e-17	1.22796e-15	ENSG00000164751	PEX2	protein_coding	20787	8:76980258-77001044:-
384.484	451.518	223.302	348.252	258.854	1.00855	0.218869	4.60799	4.06581e-06	3.02307e-05	ENSG00000119013	NDUFB3	protein_coding	14318	2:201071433-201085750:+
1125.85	1229.49	655.951	781.242	584.44	1.14673	0.179476	6.38934	1.66607e-10	2.26938e-09	ENSG00000185825	BCAP31	protein_coding	24201	X:153700497-153724697:-
1169.63	1238.22	181.433	268.681	355.567	2.88199	0.230347	12.5115	6.45688e-36	6.27576e-34	ENSG00000134262	AP4B1	protein_coding	10454	1:113894748-113905201:-
153.222	273.383	549.284	1036.49	357.84	-1.43312	0.237871	-6.02479	1.69325e-09	2.02925e-08	ENSG00000090006	LTBP4	protein_coding	36936	19:40592883-40629818:+
1688.3	2544.06	524.362	1053.02	763.429	1.89656	0.201841	9.39629	5.65216e-21	2.02261e-19	ENSG00000204516	MICB	protein_coding	16244	6:31494881-31511124:+
257.909	318.462	48.8474	63.0368	81.8325	2.80327	0.31878	8.79374	1.44667e-18	4.2873e-17	ENSG00000258052	AC025263.3	protein_coding	53695	12:69801669-69855363:+
713.769	1000.46	416.698	600.399	389.281	1.19256	0.183368	6.50362	7.84081e-11	1.11295e-09	ENSG00000143420	ENSA	protein_coding	28762	1:150600851-150629612:-
1569.34	1541.41	853.334	1151.2	916.413	1.09097	0.181804	6.0008	1.96353e-09	2.34214e-08	ENSG00000077312	SNRPA	protein_coding	14753	19:40750637-40765389:+
433.972	470.422	239.253	250.08	220.507	1.30605	0.258856	5.04546	4.52426e-07	3.92354e-06	ENSG00000246922	UBAP1L	protein_coding	22428	15:65092770-65115197:-
884.122	848.504	380.81	354.453	345.321	1.65115	0.241906	6.82559	8.75648e-12	1.36174e-10	ENSG00000196204	RNF216P1	transcribed_unprocessed_pseudogene	66688	7:4973988-5040675:+
347.368	431.886	102.679	184.977	173.739	1.90731	0.242648	7.86041	3.82886e-15	8.42864e-14	ENSG00000110060	PUS3	protein_coding	9737	11:125893485-125903221:-
77.0871	95.9748	202.368	273.848	115.35	-1.02008	0.270236	-3.77478	0.000160151	0.000871333	ENSG00000197779	ZNF81	protein_coding	165660	X:47836902-48002561:+
193.193	329.368	671.901	1006.52	458.133	-1.24758	0.20929	-5.96102	2.50666e-09	2.95922e-08	ENSG00000184635	ZNF93	protein_coding	34663	19:19900913-19935575:+
1083.03	1076.81	348.91	647.935	459.46	1.60914	0.214029	7.51829	5.5497e-14	1.08989e-12	ENSG00000185222	TCEAL9	protein_coding	2025	X:103356445-103358469:+
40.9228	31.9916	183.427	231.479	138.508	-2.07373	0.317605	-6.52927	6.60919e-11	9.45147e-10	ENSG00000166436	TRIM66	protein_coding	59830	11:8612037-8671866:-
1015.46	1116.8	484.486	748.174	503.217	1.25496	0.179791	6.98007	2.95025e-12	4.85109e-11	ENSG00000142528	ZNF473	protein_coding	27701	19:50025714-50053414:+
1459.9	2585.5	1009.85	1677.19	923.558	1.02916	0.210435	4.89063	1.00516e-06	8.28474e-06	ENSG00000204520	MICA	protein_coding	15532	6:31399784-31415315:+
42.8261	23.9937	139.564	168.442	115.734	-1.76834	0.349592	-5.05831	4.22995e-07	3.68642e-06	ENSG00000065029	ZNF76	protein_coding	37077	6:35258909-35295985:+
367.353	481.328	203.365	321.384	222.79	1.14792	0.217372	5.28088	1.28566e-07	1.20961e-06	ENSG00000135392	DNAJC14	protein_coding	9865	12:55820960-55830824:-
351.174	339.547	198.38	244.913	196.805	1.08629	0.249979	4.34553	1.38942e-05	9.36265e-05	ENSG00000261386	CTD-2012K14.6	lincRNA	14745	16:67549214-67563958:-
4784.16	4363.22	1892.09	2323.06	4148.9	1.56925	0.254496	6.16613	6.99827e-10	8.84443e-09	ENSG00000260035	CTD-2651B20.6	sense_intronic	308	15:45200325-45200632:-
20.9372	35.627	170.467	131.24	85.0535	-2.04329	0.375082	-5.44757	5.10628e-08	5.07047e-07	ENSG00000105929	ATP6V0A4	protein_coding	93266	7:138706295-138799560:-
725.189	1009.19	2386.54	2837.69	1301.58	-1.17517	0.166535	-7.05662	1.70607e-12	2.88597e-11	ENSG00000163808	KIF15	protein_coding	111660	3:44761717-44873376:+
25.6957	34.8999	68.7851	135.374	47.4566	-1.27286	0.41411	-3.07373	0.00211401	0.00864216	ENSG00000203880	PCMTD2	protein_coding	32127	20:64255695-64287821:+
109.445	77.0706	483.49	642.768	295.86	-2.13752	0.25626	-8.34123	7.35196e-17	1.89695e-15	ENSG00000116138	DNAJC16	protein_coding	65567	1:15526813-15592379:+
2745.63	2932.32	1257.07	2099.85	1387.69	1.23559	0.161121	7.66871	1.73736e-14	3.57093e-13	ENSG00000119280	C1orf198	protein_coding	32471	1:230837119-230869589:-
120.865	38.5353	24.9221	26.8681	44.6065	2.12089	0.555866	3.81547	0.000135926	0.000750031	ENSG00000250548	RP11-47I22.2	lincRNA	14341	14:61556313-61570653:-
194.145	245.026	89.7197	195.311	107.482	1.11389	0.299837	3.71498	0.00020322	0.00108054	ENSG00000123342	MMP19	protein_coding	7534	12:55835433-55842966:-
2302.14	2863.97	1330.84	2209.39	1324.55	1.01037	0.166462	6.06965	1.28191e-09	1.5649e-08	ENSG00000119048	UBE2B	protein_coding	20814	5:134371179-134391992:+
902.204	1092.08	3084.36	4367.1	1711.4	-1.45449	0.153076	-9.50175	2.06384e-21	7.72275e-20	ENSG00000128731	HERC2	protein_coding	211113	15:28111040-28322152:-
76.1354	102.518	7.97509	21.7012	23.265	3.08127	0.592674	5.19892	2.00444e-07	1.83033e-06	ENSG00000134007	ADAM20	protein_coding	12658	14:70522358-70535015:-
149.416	130.875	35.8879	42.369	58.1905	2.29164	0.389264	5.88712	3.92992e-09	4.53443e-08	ENSG00000100028	SNRPD3	protein_coding	54478	22:24555503-24609980:+
19.9855	41.4436	128.598	180.843	54.515	-1.90097	0.417952	-4.5483	5.40812e-06	3.93564e-05	ENSG00000102802	MEDAG	protein_coding	19382	13:30906191-30925572:+
66.6184	71.254	147.539	237.68	124.002	-1.01902	0.280198	-3.6368	0.000276051	0.00142325	ENSG00000213465	ARL2	protein_coding	8072	11:65014113-65022184:+
113.251	258.841	312.025	785.376	193.282	-1.08286	0.313548	-3.45358	0.000553202	0.00265412	ENSG00000196782	MAML3	protein_coding	437432	4:139716753-140154184:-
401.614	504.595	191.402	332.751	293.132	1.25685	0.213424	5.88898	3.88587e-09	4.48813e-08	ENSG00000188938	FAM120AOS	protein_coding	7099	9:93446494-93453592:-
2068.98	2850.16	1093.58	1667.89	1047.37	1.27992	0.160904	7.95458	1.79736e-15	4.10227e-14	ENSG00000084234	APLP2	protein_coding	74975	11:130069837-130144811:+
244.585	503.14	146.542	191.177	134.737	1.54826	0.320616	4.82901	1.37215e-06	1.10553e-05	ENSG00000279010	MIR4534	sense_overlapping	54538	22:37948352-38002889:+
126.575	119.241	613.085	706.838	310.644	-1.99461	0.231554	-8.614	7.0556e-18	1.98092e-16	ENSG00000032742	IFT88	protein_coding	124369	13:20567069-20691437:+
32.3575	58.1665	190.405	341.019	102.717	-2.08828	0.326466	-6.39662	1.58854e-10	2.16763e-09	ENSG00000074219	TEAD2	protein_coding	21863	19:49340595-49362457:-
61.86	66.8915	18.9408	40.3022	31.1181	1.61246	0.52	3.10089	0.00192942	0.00796708	ENSG00000271551	RP11-230C9.2	antisense	2063	6:156776360-156778422:-
148.464	236.301	846.356	994.121	475.319	-1.84729	0.215786	-8.56077	1.12117e-17	3.09104e-16	ENSG00000277775	HIST1H3F	protein_coding	411	6:26250195-26250605:-
1041.15	1129.16	84.7353	188.077	254.608	3.49169	0.251014	13.9104	5.48063e-44	7.76016e-42	ENSG00000095397	WHRN	protein_coding	103371	9:114402080-114505450:-
178.918	218.852	411.714	717.172	300.538	-1.03433	0.213489	-4.84488	1.26691e-06	1.02542e-05	ENSG00000176393	RNPEP	protein_coding	23776	1:201982372-202006147:+
137.044	105.427	36.8848	55.803	60.7662	1.86853	0.398194	4.6925	2.69889e-06	2.0684e-05	ENSG00000254485	RP11-380O24.1	antisense	70716	3:9292588-9363303:-
0.951692	0.727082	15.9502	16.5342	15.308	-3.89487	1.27293	-3.05977	0.00221505	0.00900865	ENSG00000268455	RP11-359H18.2	unprocessed_pseudogene	2038	19:23596122-23598159:+
65.6668	133.783	36.8848	45.4691	34.7935	1.67792	0.462544	3.6276	0.000286072	0.00147029	ENSG00000183246	RIMBP3C	protein_coding	6105	22:21545357-21551461:-
61.86	134.51	38.8785	47.5359	35.0236	1.58094	0.469403	3.36798	0.000757219	0.00349901	ENSG00000274600	RIMBP3B	protein_coding	6105	22:21383374-21389478:+
45.6812	50.8957	216.324	289.349	125.316	-1.94892	0.277664	-7.01901	2.23442e-12	3.71939e-11	ENSG00000197763	TXNRD3	protein_coding	48104	3:126607052-126655155:-
39.0194	37.0812	100.685	165.342	71.4114	-1.34033	0.339199	-3.95146	7.76753e-05	0.000451068	ENSG00000216937	CCDC7	protein_coding	128479	10:32446082-32574560:+
594.808	1152.42	2721.5	4031.25	1408.21	-1.53	0.205147	-7.45808	8.77919e-14	1.67954e-12	ENSG00000103657	HERC1	protein_coding	225325	15:63608618-63833942:-
280.749	212.308	60.81	117.806	129.437	1.97348	0.310143	6.36312	1.97695e-10	2.67378e-09	ENSG00000279691	RP11-485M7.2	TEC	203	5:133052769-133052971:+
881.267	1387.27	574.206	781.242	540.662	1.16717	0.182985	6.37849	1.78847e-10	2.42745e-09	ENSG00000085662	AKR1B1	protein_coding	16935	7:134442350-134459284:-
215.082	367.176	11.9626	17.5676	62.4196	4.72815	0.475928	9.93458	2.94427e-23	1.28885e-21	ENSG00000261857	MIA	protein_coding	5843	19:40771648-40777490:+
605.276	611.476	346.916	468.125	403.512	1.03223	0.214472	4.81289	1.48761e-06	1.19144e-05	ENSG00000246889	AP000487.5	antisense	26243	11:70372246-70398488:-
896.494	996.829	2437.39	3086.73	1140.54	-1.10605	0.163269	-6.77438	1.24941e-11	1.90933e-10	ENSG00000111696	NT5DC3	protein_coding	70745	12:103770453-103841197:-
80.8938	93.7935	47.8505	52.7029	46.6322	1.22142	0.397647	3.07161	0.00212905	0.008699	ENSG00000099326	MZF1	protein_coding	11645	19:58561931-58573575:-
1014.5	1832.25	3858.94	5630.94	2225.54	-1.31465	0.184969	-7.10742	1.18233e-12	2.03149e-11	ENSG00000122966	CIT	protein_coding	191502	12:119685790-119877291:-
192.242	168.683	107.664	85.7713	93.6166	1.305	0.348747	3.74196	0.000182593	0.000980641	ENSG00000243970	PPIEL	unprocessed_pseudogene	26870	1:39531838-39558707:-
1050.67	1029.55	274.144	372.02	522.185	2.1449	0.208501	10.2872	8.04523e-25	3.88509e-23	ENSG00000206573	THUMPD3-AS1	antisense	48891	3:9349689-9398579:-
1987.13	2443.72	256.2	313.117	549.511	3.39128	0.185273	18.3043	7.64957e-75	4.87405e-72	ENSG00000182253	SYNM	protein_coding	37377	15:99098217-99135593:+
59.0049	69.0727	261.184	387.521	192.001	-1.8893	0.248845	-7.59228	3.1432e-14	6.29134e-13	ENSG00000173085	COQ2	protein_coding	23379	4:83261536-83284914:-
26.6474	17.45	57.8194	97.1386	114.291	-1.36079	0.367423	-3.70361	0.000212557	0.00112523	ENSG00000145882	PCYOX1L	protein_coding	11647	5:149358007-149369653:+
36.1643	85.7956	340.935	478.459	209.917	-2.31836	0.287364	-8.06769	7.16429e-16	1.69767e-14	ENSG00000198331	HYLS1	protein_coding	17035	11:125883614-125900648:+
2624.77	2916.32	1275.02	1580.05	1196.03	1.39398	0.186378	7.47932	7.47071e-14	1.4461e-12	ENSG00000100401	RANGAP1	protein_coding	40641	22:41245611-41286251:-
630.02	763.436	57.8194	55.803	145.788	4.02944	0.318608	12.647	1.1623e-36	1.17448e-34	ENSG00000283512	CTD-2547E10.6	unprocessed_pseudogene	23127	16:21315911-21339037:+
94.2175	39.2624	3.98754	15.5008	19.1712	3.36995	0.766693	4.39544	1.1055e-05	7.6196e-05	ENSG00000261172	RP11-356C4.5	lincRNA	57652	16:90110574-90168225:-
14.2754	25.4479	94.7042	141.574	59.7924	-2.1184	0.389491	-5.43888	5.36154e-08	5.31473e-07	ENSG00000101546	RBFA	protein_coding	12040	18:80034358-80046397:+
1105.87	1346.55	645.982	880.448	629.108	1.12653	0.170352	6.61291	3.76827e-11	5.53017e-10	ENSG00000183763	TRAIP	protein_coding	27976	3:49828599-49856574:-
185.58	303.193	676.885	921.783	481.048	-1.28299	0.211509	-6.06592	1.31203e-09	1.59572e-08	ENSG00000134780	DAGLA	protein_coding	66569	11:61680433-61747001:+
408.276	494.415	228.287	290.382	289.513	1.23499	0.216522	5.70375	1.17199e-08	1.26271e-07	ENSG00000197976	AKAP17A	protein_coding	10922	X:1591593-1602514:+
0.951692	2.18124	9.96886	31.0017	12.1774	-3.16064	1.04329	-3.02951	0.00244954	0.00982817	ENSG00000267314	AC104532.2	protein_coding	9867	19:5904841-5914707:+
44.7295	40.7166	142.555	187.044	109.984	-1.50751	0.308232	-4.89082	1.00414e-06	8.2793e-06	ENSG00000234494	SP2-AS1	antisense	44081	17:47897330-47941410:-
413.034	442.793	1746.54	1968.61	934.623	-1.69282	0.182476	-9.27697	1.74366e-20	6.02351e-19	ENSG00000129292	PHF20L1	protein_coding	73450	8:132775358-132848807:+
612.89	567.851	280.125	441.257	300.051	1.1896	0.238905	4.97937	6.37929e-07	5.40954e-06	ENSG00000151445	VIPAS39	protein_coding	31278	14:77426675-77457952:-
1284.78	1802.44	368.848	803.977	519.909	1.88337	0.224187	8.40089	4.43096e-17	1.16557e-15	ENSG00000105287	PRKD2	protein_coding	42853	19:46674275-46717127:-
105.638	290.106	946.045	1284.5	447.401	-2.09862	0.278328	-7.54009	4.69655e-14	9.27903e-13	ENSG00000148660	CAMK2G	protein_coding	62091	10:73812501-73874591:-
33.3092	35.627	141.558	201.511	168.281	-1.87134	0.287349	-6.51242	7.39515e-11	1.0523e-09	ENSG00000251669	FAM86EP	transcribed_unprocessed_pseudogene	13660	4:3941760-3955419:-
39.9711	39.2624	103.676	134.341	59.5299	-1.14527	0.372563	-3.07403	0.00211186	0.00863645	ENSG00000243410	RP11-245J9.4	antisense	4283	3:64011964-64016246:+
7.61354	9.45206	50.8412	55.803	34.1719	-2.22568	0.55068	-4.04169	5.30662e-05	0.000318481	ENSG00000273295	AP000350.5	lincRNA	5637	22:23901432-23907068:-
31.4058	25.4479	1.99377	7.23373	10.934	3.149	0.900561	3.4967	0.000471044	0.00230183	ENSG00000270067	CTC-487M23.5	antisense	669	5:112893333-112894001:+
1105.87	1174.24	346.916	535.296	448.386	1.83767	0.246915	7.44253	9.87716e-14	1.88331e-12	ENSG00000257767	RP11-162P23.2	protein_coding	37529	12:111753890-111791418:+
38.0677	31.9916	327.975	664.469	195.199	-3.33657	0.302805	-11.0189	3.09812e-28	1.84105e-26	ENSG00000125247	TMTC4	protein_coding	71167	13:100603927-100675093:-
334.996	387.534	181.433	222.179	188.202	1.27459	0.234815	5.42808	5.6964e-08	5.62238e-07	ENSG00000188321	ZNF559	protein_coding	27391	19:9323772-9351162:+
230.309	261.749	1084.61	1525.28	695.443	-1.95888	0.175474	-11.1633	6.16276e-29	3.83093e-27	ENSG00000213625	LEPROT	protein_coding	15421	1:65420587-65436007:+
999.277	1054.27	642.991	735.773	495.404	1.00616	0.200422	5.0202	5.16165e-07	4.43937e-06	ENSG00000001167	NFYA	protein_coding	27032	6:41072945-41099976:+
214.131	454.426	950.032	1681.32	415.878	-1.5367	0.249456	-6.16021	7.26479e-10	9.16106e-09	ENSG00000171604	CXXC5	protein_coding	36584	5:139647299-139683882:+
173.208	150.506	54.8287	104.372	87.0849	1.52078	0.336998	4.51272	6.40002e-06	4.60055e-05	ENSG00000272146	ARF4-AS1	antisense	3213	3:57597715-57600927:+
3.80677	2.90833	34.891	38.2354	20.436	-3.04787	0.75704	-4.02604	5.67243e-05	0.000338314	ENSG00000254743	OR10V3P	unprocessed_pseudogene	725	11:59741325-59742049:+
85.6523	69.7998	263.178	392.688	174.315	-1.61333	0.268603	-6.00637	1.89723e-09	2.2666e-08	ENSG00000187097	ENTPD5	protein_coding	61390	14:73958010-74019399:-
500.59	596.934	1440.5	1752.63	977.354	-1.11177	0.169969	-6.541	6.11081e-11	8.76061e-10	ENSG00000214331	RP11-252A24.2	transcribed_unprocessed_pseudogene	35839	16:74332402-74368240:-
274.087	314.099	100.685	177.743	168.067	1.55372	0.293719	5.28982	1.22435e-07	1.1562e-06	ENSG00000127564	PKMYT1	protein_coding	12516	16:2968024-2980539:-
899.349	943.752	195.39	366.853	345.905	2.20174	0.221464	9.94175	2.73969e-23	1.20159e-21	ENSG00000270136	MINOS1-NBL1	protein_coding	61078	1:19596979-19658056:+
7009.21	7070.14	715.764	822.578	1904.22	3.6299	0.256184	14.1691	1.42268e-45	2.19017e-43	ENSG00000258667	HIF1A-AS2	lincRNA	35540	14:61715558-61751097:-
19.9855	17.45	213.334	296.583	237.882	-3.34104	0.310728	-10.7523	5.77973e-27	3.1416e-25	ENSG00000186523	FAM86B1	protein_coding	12038	8:12182096-12194133:-
5.71015	3.63541	33.8941	35.1352	16.59	-2.4881	0.733355	-3.39277	0.000691907	0.00322646	ENSG00000236760	AC019118.3	lincRNA	14200	2:3131581-3145780:-
40.9228	50.8957	4.98443	5.16695	11.204	3.60115	0.865284	4.16181	3.15742e-05	0.00019799	ENSG00000180245	RRH	protein_coding	16611	4:109827994-109844604:+
52.3431	51.6228	8.97197	24.8013	18.9785	2.13808	0.613743	3.48367	0.000494592	0.00240003	ENSG00000212789	ST13P5	processed_pseudogene	1110	11:18261982-18263091:+
8.56523	3.63541	20.9346	52.7029	20.7696	-2.10063	0.691702	-3.03691	0.00239021	0.00962038	ENSG00000164220	F2RL2	protein_coding	7953	5:76615482-76623434:-
62.8117	53.077	181.433	191.177	114.247	-1.26317	0.306606	-4.11985	3.79121e-05	0.000233771	ENSG00000111348	ARHGDIB	protein_coding	19712	12:14942017-14961728:-
49.488	64.7103	153.52	211.845	125.313	-1.23601	0.28451	-4.34433	1.39699e-05	9.40264e-05	ENSG00000269837	IPO5P1	transcribed_processed_pseudogene	2887	19:23255053-23257939:-
113.251	86.5227	363.863	471.226	262.274	-1.61104	0.259545	-6.20715	5.39555e-10	6.92574e-09	ENSG00000276368	HIST1H2AJ	protein_coding	387	6:27814354-27814740:-
966.919	1199.68	433.645	797.777	648.503	1.2912	0.186181	6.93518	4.05704e-12	6.5628e-11	ENSG00000108590	MED31	protein_coding	8320	17:6643315-6651634:-
87.5557	96.7018	660.935	788.476	402.592	-2.54944	0.212754	-11.983	4.36176e-33	3.49826e-31	ENSG00000129691	ASH2L	protein_coding	38835	8:38105242-38144076:+
164.643	361.36	618.069	860.813	299.217	-1.08206	0.262673	-4.11944	3.79794e-05	0.000234123	ENSG00000103264	FBXO31	protein_coding	65156	16:87326987-87392142:-
1216.26	1291.3	312.025	502.227	509.844	2.09461	0.202578	10.3398	4.6557e-25	2.28678e-23	ENSG00000259753	RP11-290H9.2	protein_coding	90396	17:47253897-47344292:+
12.372	21.0854	53.8318	104.372	26.8066	-1.76574	0.516369	-3.41954	0.000627273	0.00296301	ENSG00000197813	CTC-301O7.4	lincRNA	8687	19:49331617-49340303:-
38.0677	26.1749	162.492	197.377	164.951	-2.06083	0.312501	-6.59463	4.26332e-11	6.21296e-10	ENSG00000253540	FAM86HP	transcribed_unprocessed_pseudogene	12381	3:130099092-130111472:-
72.3286	85.7956	6.9782	14.4675	18.1494	3.36002	0.64681	5.19475	2.0499e-07	1.86886e-06	ENSG00000282855	RP11-50D9.4	processed_pseudogene	308	4:127809170-127809477:+
29.5025	25.4479	70.7789	116.773	48.9468	-1.30323	0.405677	-3.21247	0.00131597	0.00568898	ENSG00000105255	FSD1	protein_coding	19244	19:4304600-4323843:+
1537.93	1617.03	613.085	1314.47	1725.12	1.21842	0.196745	6.19289	5.90709e-10	7.55278e-09	ENSG00000051108	HERPUD1	protein_coding	12816	16:56932048-56944863:+
39.9711	85.7956	14.9533	19.6344	19.6362	2.26934	0.596392	3.80512	0.000141737	0.000777793	ENSG00000236889	RP11-38J22.1	lincRNA	2187	1:206175060-206177246:-
1362.82	2375.38	4707.29	6067.03	2806.11	-1.11877	0.182418	-6.13302	8.62286e-10	1.07788e-08	ENSG00000257923	CUX1	protein_coding	468054	7:101815904-102283957:+
124.672	118.514	51.8381	87.8381	50.7498	1.27984	0.369634	3.46244	0.000535298	0.00257576	ENSG00000264596	RP11-678G15.1	sense_intronic	1613	18:7814118-7815730:+
374.015	801.971	2355.64	3873.14	1210.36	-1.97664	0.218255	-9.05655	1.34642e-19	4.31343e-18	ENSG00000088854	C20orf194	protein_coding	158321	20:3249305-3407625:-
575.774	540.222	1549.16	2030.61	860.4	-1.22774	0.186959	-6.56689	5.13782e-11	7.43073e-10	ENSG00000165417	GTF2A1	protein_coding	45926	14:81175452-81221377:-
2511.52	3687.03	1602.99	2591.74	1268.2	1.01278	0.191873	5.27837	1.30337e-07	1.22377e-06	ENSG00000135823	STX6	protein_coding	50410	1:180972712-181023121:-
350.223	460.97	223.302	293.483	230.434	1.08414	0.229603	4.72179	2.33773e-06	1.80853e-05	ENSG00000213599	SLX1A-SULT1A3	processed_transcript	10419	16:30193892-30204310:+
208.421	166.502	514.393	563.197	383.087	-1.08644	0.236556	-4.59272	4.37508e-06	3.22999e-05	ENSG00000106305	AIMP2	protein_coding	14590	7:6009245-6023834:+
2.85508	3.63541	26.9159	23.768	26.3391	-2.56299	0.739656	-3.46511	0.000530008	0.00255299	ENSG00000181798	LINC00471	lincRNA	5914	2:231508426-231514339:-
87.5557	85.0685	655.951	818.445	355.104	-2.65825	0.24559	-10.8239	2.65196e-27	1.46934e-25	ENSG00000182979	MTA1	protein_coding	50910	14:105419820-105470729:+
32.3575	21.8124	128.598	197.377	80.423	-2.13318	0.359233	-5.93813	2.8829e-09	3.39118e-08	ENSG00000125695	RP11-51F16.8	protein_coding	49253	17:63702845-63752097:-
10253.5	8375.98	3919.75	5046.04	3228.49	1.52133	0.212083	7.17328	7.32239e-13	1.29101e-11	ENSG00000243444	PALM2	protein_coding	305916	9:109640788-109946703:+
335.947	353.362	1801.37	2184.59	858.629	-2.09709	0.178305	-11.7613	6.17783e-32	4.63095e-30	ENSG00000183579	ZNRF3	protein_coding	173896	22:28883592-29057487:+
90.4107	116.333	11.9626	17.5676	29.6987	3.2544	0.554587	5.86815	4.40695e-09	5.06192e-08	ENSG00000260852	FBXL19-AS1	antisense	3951	16:30919319-30923269:-
543.416	813.604	1645.86	2154.62	988.258	-1.06216	0.173795	-6.11158	9.86493e-10	1.22299e-08	ENSG00000087502	ERGIC2	protein_coding	43838	12:29337352-29381189:-
17.1305	14.5416	57.8194	64.0702	36.1076	-1.52493	0.471701	-3.23283	0.00122571	0.00533701	ENSG00000237188	RP11-337C18.8	antisense	38798	1:147172771-147211568:+
19.0338	11.6333	368.848	501.194	230.774	-4.41467	0.351011	-12.577	2.82467e-36	2.80486e-34	ENSG00000107020	PLGRKT	protein_coding	79906	9:5357973-5437878:-
65.6668	178.862	249.221	575.598	171.51	-1.2906	0.320128	-4.03151	5.54188e-05	0.000331127	ENSG00000270149	RP11-544M22.13	protein_coding	41006	1:160997957-161038962:-
200.807	143.962	93.7073	117.806	106.599	1.17136	0.327265	3.57923	0.000344608	0.00173881	ENSG00000229320	KRT8P12	transcribed_processed_pseudogene	3802	3:160565447-160569248:+
34287.6	35684.4	1496.33	2250.72	8325.91	4.69014	0.158101	29.6655	2.1375e-193	2.4515e-189	ENSG00000149257	SERPINH1	protein_coding	10728	11:75562056-75572783:+
0.951692	2.18124	19.9377	27.9015	11.5411	-3.45932	1.02132	-3.38712	0.000706317	0.00328831	ENSG00000267108	RP11-861E21.1	lincRNA	4739	18:12432897-12437635:+
722.334	1264.39	362.866	860.813	374.726	1.18087	0.280073	4.21628	2.48367e-05	0.00015967	ENSG00000153291	SLC25A27	protein_coding	25279	6:46652915-46678193:+
195.097	201.402	728.724	806.044	451.825	-1.52883	0.215247	-7.10266	1.22378e-12	2.09955e-11	ENSG00000275714	HIST1H3A	protein_coding	411	6:26020490-26020900:+
86.604	101.791	306.044	435.057	244.141	-1.52907	0.221769	-6.89486	5.39188e-12	8.59478e-11	ENSG00000215256	DHRS4-AS1	antisense	50109	14:23938731-23988839:-
1049.72	1338.56	320	517.728	367.643	1.97035	0.196297	10.0376	1.04173e-23	4.69455e-22	ENSG00000269966	RP3-331H24.5	lincRNA	122264	6:71295173-71417436:-
130.382	112.698	303.053	366.853	262.867	-1.02043	0.253848	-4.01984	5.82387e-05	0.000346531	ENSG00000174886	NDUFA11	protein_coding	12731	19:5891276-5904006:-
64.7151	39.2624	209.346	164.309	102.156	-1.43953	0.40292	-3.57275	0.000353252	0.00177773	ENSG00000125046	SSUH2	protein_coding	125641	3:8619400-8745040:-
2643.8	3152.63	1601	2139.12	1313.61	1.07343	0.162763	6.59504	4.25142e-11	6.19955e-10	ENSG00000121579	NAA50	protein_coding	29841	3:113716460-113746300:-
567.208	961.202	2478.26	5420.13	1486.6	-1.89199	0.238144	-7.9447	1.94665e-15	4.4298e-14	ENSG00000144810	COL8A1	protein_coding	160752	3:99638475-99799226:+
121.817	106.154	28.9097	19.6344	35.7702	2.63404	0.494856	5.32284	1.02162e-07	9.78043e-07	ENSG00000231429	RP11-343N15.2	lincRNA	16556	1:121412719-121429274:+
201.759	181.043	100.685	111.606	180.695	1.2899	0.271995	4.74239	2.11214e-06	1.64454e-05	ENSG00000173540	GMPPB	protein_coding	7108	3:49716844-49723951:-
32.3575	32.7187	183.427	233.546	99.3811	-2.24669	0.320099	-7.01874	2.23875e-12	3.72389e-11	ENSG00000253966	CTC-455F18.3	processed_pseudogene	7533	5:170896929-170904461:+
359.74	674.005	260.187	327.584	226.094	1.21894	0.24411	4.99342	5.93182e-07	5.05626e-06	ENSG00000204650	CRHR1-IT1	processed_transcript	34829	17:45620328-45655156:+
367.353	538.04	229.284	383.388	226.193	1.01712	0.226973	4.48123	7.42125e-06	5.27513e-05	ENSG00000143363	PRUNE1	protein_coding	27294	1:151008420-151035713:+
4416.8	6279.08	1460.44	2008.91	1794.17	2.05582	0.162534	12.6486	1.13927e-36	1.1563e-34	ENSG00000100380	ST13	protein_coding	32488	22:40824535-40857022:-
37.116	37.0812	149.533	190.144	121.858	-1.76067	0.310364	-5.67293	1.4038e-08	1.4949e-07	ENSG00000131152	RP11-178L8.4	protein_coding	31398	16:87302876-87334273:-
498.687	390.443	196.387	223.212	270.393	1.53587	0.265602	5.78261	7.35509e-09	8.22179e-08	ENSG00000144134	RABL2A	protein_coding	16168	2:113627229-113643396:+
69.4735	76.3436	164.486	252.147	94.9346	-1.05453	0.335092	-3.14699	0.00164963	0.00695703	ENSG00000159363	ATP13A2	protein_coding	25971	1:16985958-17011928:-
13.3237	7.27082	82.7415	132.274	84.7255	-2.95195	0.459071	-6.43027	1.27378e-10	1.75695e-09	ENSG00000182054	IDH2	protein_coding	19460	15:90083045-90102504:-
10.4686	9.45206	57.8194	77.5042	36.0535	-2.33093	0.509547	-4.57451	4.77338e-06	3.50262e-05	ENSG00000261697	RP11-178L8.5	sense_intronic	29680	16:87262759-87292438:-
2488.67	3690.67	7647.11	11068.6	4088.89	-1.16379	0.159977	-7.27474	3.47096e-13	6.25918e-12	ENSG00000243156	MICAL3	protein_coding	236911	22:17787649-18024559:-
575.774	710.359	105.67	220.112	202.601	2.46688	0.251557	9.80646	1.05604e-22	4.41409e-21	ENSG00000011638	TMEM159	protein_coding	22240	16:21158377-21180616:+
116.106	260.295	376.823	845.313	386.432	-1.23065	0.267652	-4.59795	4.26667e-06	3.15604e-05	ENSG00000167604	NFKBID	protein_coding	14651	19:35887653-35902303:-
1238.15	2029.28	3824.05	5479.03	2139.63	-1.08258	0.16876	-6.41489	1.40928e-10	1.93569e-09	ENSG00000160551	TAOK1	protein_coding	161441	17:29390464-29551904:+
57.1015	61.8019	14.9533	19.6344	30.159	2.22898	0.532651	4.18469	2.85554e-05	0.00018114	ENSG00000158406	HIST1H4H	protein_coding	8030	6:26277609-26285638:-
399.711	514.047	1115.52	1992.38	622.948	-1.29404	0.18699	-6.9204	4.50371e-12	7.24446e-11	ENSG00000064933	PMS1	protein_coding	93545	2:189784085-189877629:+
339.754	407.166	1885.11	2208.35	1127.95	-2.03097	0.174953	-11.6087	3.72251e-31	2.6354e-29	ENSG00000127804	METTL16	protein_coding	106330	17:2405562-2511891:-
950.74	1318.93	317.01	534.262	424.498	1.87227	0.194631	9.61963	6.60689e-22	2.56862e-20	ENSG00000124549	BTN2A3P	transcribed_unprocessed_pseudogene	10993	6:26421391-26432383:+
7.61354	7.27082	44.8599	51.6695	23.2651	-2.27892	0.597842	-3.81192	0.000137893	0.00075942	ENSG00000251379	RP11-484O2.1	antisense	61892	4:15358141-15420032:-
104.686	131.602	33.8941	83.7046	51.6861	1.50688	0.416263	3.62001	0.000294586	0.00150948	ENSG00000215068	AC025171.1	antisense	3816	5:43041575-43045390:+
97.0726	183.225	319.003	632.434	251.797	-1.2963	0.24831	-5.22048	1.78458e-07	1.64132e-06	ENSG00000119655	NPC2	protein_coding	17986	14:74476192-74494177:-
766.112	814.331	425.67	648.969	614.669	1.02114	0.18115	5.63696	1.73076e-08	1.81777e-07	ENSG00000272655	POLR2J4	transcribed_unprocessed_pseudogene	5609	7:44013562-44019170:-
4803.19	6101.67	2612.84	3534.19	2643.56	1.26491	0.17311	7.30698	2.73212e-13	4.97376e-12	ENSG00000143384	MCL1	protein_coding	5188	1:150574551-150579738:-
236.02	280.653	139.564	166.376	178.667	1.1865	0.24563	4.83044	1.36229e-06	1.09874e-05	ENSG00000121680	PEX16	protein_coding	9144	11:45909669-45918812:-
10676.1	12357.5	3580.81	5285.79	3898	1.83364	0.140726	13.0298	8.28084e-39	9.54502e-37	ENSG00000017260	ATP2C1	protein_coding	166118	3:130850595-131016712:+
44.7295	48.7145	170.467	251.114	108.389	-1.72165	0.307694	-5.59532	2.20212e-08	2.28977e-07	ENSG00000257489	RP11-175P13.3	transcribed_unprocessed_pseudogene	26588	12:100173196-100199783:-
84.7006	97.4289	281.122	322.418	132.074	-1.30518	0.284812	-4.5826	4.59219e-06	3.38265e-05	ENSG00000255256	RP5-916O11.2	sense_intronic	16580	11:35972428-35989007:+
33.3092	40.7166	10.9657	6.20034	16.2683	2.4865	0.702319	3.54041	0.000399513	0.00198227	ENSG00000187479	C11orf96	protein_coding	18997	11:43925342-43944338:+
55.1981	82.1602	192.399	266.614	109.755	-1.30293	0.292806	-4.44979	8.59544e-06	6.05085e-05	ENSG00000262246	CORO7	protein_coding	71164	16:4354542-4425705:-
472.991	427.524	1014.83	1499.45	936.747	-1.00795	0.270632	-3.72442	0.000195766	0.00104478	ENSG00000158710	TAGLN2	protein_coding	7626	1:159918107-159925732:-
29.5025	29.8103	70.7789	121.94	57.5702	-1.23032	0.390968	-3.14687	0.00165029	0.00695854	ENSG00000089639	GMIP	protein_coding	14192	19:19629476-19643667:-
106.59	103.973	56.8225	70.2705	71.9141	1.1734	0.343074	3.42025	0.000625641	0.00295591	ENSG00000108733	PEX12	protein_coding	4069	17:35574795-35578863:-
89.4591	65.4373	28.9097	24.8013	34.0598	1.95804	0.504978	3.87748	0.000105546	0.000597339	ENSG00000260911	RP11-196G11.2	lincRNA	6719	16:31043150-31049868:+
89.4591	128.693	310.031	556.997	202.623	-1.52265	0.24915	-6.1114	9.8763e-10	1.22323e-08	ENSG00000136295	TTYH3	protein_coding	32852	7:2631951-2664802:+
372.112	170.137	42.8661	125.04	103.566	2.29409	0.719638	3.18785	0.00143336	0.00613748	ENSG00000153234	NR4A2	protein_coding	17917	2:156324432-156342348:-
5133.43	5906.08	1596.01	2481.17	1766.7	1.90023	0.165368	11.4909	1.46527e-30	1.0063e-28	ENSG00000233237	LINC00472	lincRNA	76426	6:71344344-71420769:-
82.7972	37.8082	2.99066	3.10017	30.484	4.79927	0.883584	5.43159	5.58541e-08	5.51996e-07	ENSG00000283149	RP11-134F2.8	protein_coding	15109	3:186581995-186597103:+
142.754	68.3457	11.9626	18.601	31.2105	3.3043	0.584709	5.6512	1.59335e-08	1.68348e-07	ENSG00000166592	RRAD	protein_coding	3966	16:66921679-66925644:-
277.894	315.553	147.539	181.877	164.144	1.28565	0.257409	4.99458	5.89628e-07	5.02962e-06	ENSG00000182324	KCNJ14	protein_coding	11472	19:48455509-48466980:+
93.2658	107.608	27.9128	54.7696	48.6799	1.75954	0.395158	4.45275	8.47775e-06	5.97428e-05	ENSG00000108773	KAT2A	protein_coding	8251	17:42113108-42121358:-
157.981	189.041	481.496	782.276	303.284	-1.40146	0.205416	-6.82252	8.94599e-12	1.38932e-10	ENSG00000123143	PKN1	protein_coding	38815	19:14433053-14471867:+
131.334	90.1581	405.733	415.423	222.741	-1.45564	0.297809	-4.88785	1.01945e-06	8.39643e-06	ENSG00000232995	RGS5	antisense	77390	1:163244505-163321894:-
1024.97	724.9	4113.15	5605.1	2091.28	-1.99217	0.224408	-8.87749	6.83885e-19	2.07225e-17	ENSG00000006062	MAP3K14	protein_coding	53920	17:45263121-45317040:-
393.049	344.637	166.48	140.541	161.692	1.67669	0.288992	5.80185	6.55889e-09	7.38576e-08	ENSG00000108591	DRG2	protein_coding	20086	17:18087886-18107971:+
323.575	397.714	178.443	270.748	208.244	1.1369	0.215326	5.27992	1.2924e-07	1.21496e-06	ENSG00000091947	TMEM101	protein_coding	12759	17:44011188-44023946:-
88.5074	77.0706	29.9066	36.1686	46.9881	1.77621	0.420494	4.2241	2.39894e-05	0.0001547	ENSG00000272734	ADIRF-AS1	processed_transcript	5967	10:86965345-86971311:-
33.3092	28.3562	8.97197	6.20034	15.9468	2.43333	0.777757	3.12865	0.00175612	0.00734179	ENSG00000282772	RP11-753C18.12	antisense	8753	10:102845761-102854513:-
952.644	484.963	333.957	432.99	379.122	1.40613	0.325479	4.3202	1.55886e-05	0.00010437	ENSG00000027075	PRKCH	protein_coding	363418	14:61187559-61550976:+
1425.63	1486.15	411.714	580.765	592.79	2.01086	0.18087	11.1177	1.02906e-28	6.3114e-27	ENSG00000118655	DCLRE1B	protein_coding	8946	1:113905141-113914086:+
39.0194	55.2582	122.617	155.008	94.1726	-1.12719	0.315638	-3.57114	0.000355433	0.00178675	ENSG00000231113	RP3-475N16.1	antisense	7997	6:42940364-42948360:+
1662.61	2200.88	754.643	916.617	691.908	1.63132	0.172823	9.43927	3.75382e-21	1.36458e-19	ENSG00000108448	TRIM16L	protein_coding	38121	17:18697998-18736118:+
141.802	143.235	356.885	493.96	200.442	-1.12614	0.23781	-4.73545	2.18566e-06	1.6983e-05	ENSG00000239653	PSMD6-AS2	antisense	8127	3:64004022-64012148:+
114.203	83.6144	42.8661	48.5693	61.4222	1.56728	0.395328	3.9645	7.35504e-05	0.000429615	ENSG00000231154	MORF4L2-AS1	antisense	4489	X:103687284-103691772:+
68.5218	84.3415	27.9128	31.0017	56.1862	1.80162	0.421748	4.27178	1.9392e-05	0.000127053	ENSG00000131480	AOC2	protein_coding	6108	17:42844600-42850707:+
39.0194	19.6312	85.7322	138.474	75.9828	-1.44761	0.443564	-3.26358	0.00110013	0.00485937	ENSG00000148450	MSRB2	protein_coding	26508	10:23095506-23122013:+
14.2754	20.3583	54.8287	80.6044	33.4119	-1.51843	0.463395	-3.27675	0.00105011	0.00466044	ENSG00000261599	HERC2P8	transcribed_unprocessed_pseudogene	34887	16:33094204-33129090:-
137.044	154.868	22.9284	36.1686	36.3482	2.76647	0.456659	6.05808	1.37759e-09	1.67457e-08	ENSG00000260413	RP11-231C14.6	transcribed_unprocessed_pseudogene	18928	16:29312350-29331277:+
2461.08	3721.2	1059.69	1478.78	1132.57	1.71308	0.169662	10.097	5.69615e-24	2.59758e-22	ENSG00000164430	MB21D1	protein_coding	38762	6:73413515-73452276:-
1440.86	2709.11	907.166	1514.95	1021.17	1.21199	0.210648	5.75362	8.73514e-09	9.64693e-08	ENSG00000123975	CKS2	protein_coding	5506	9:89311198-89316703:+
99.9277	160.685	343.926	462.959	233.463	-1.20022	0.230963	-5.1966	2.0297e-07	1.85119e-06	ENSG00000142046	TMEM91	protein_coding	33173	19:41350911-41384083:+
408.276	697.998	1854.21	3532.13	961.485	-1.82184	0.204968	-8.88844	6.19731e-19	1.88783e-17	ENSG00000130962	PRRG1	protein_coding	108021	X:37349275-37457295:+
572.919	879.042	343.926	564.231	432.255	1.12533	0.191558	5.87461	4.23843e-09	4.8708e-08	ENSG00000124641	MED20	protein_coding	15786	6:41905354-41921139:-
118.962	101.064	68.7851	65.1035	89.9442	1.14245	0.337893	3.3811	0.000721958	0.003355	ENSG00000174276	ZNHIT2	protein_coding	1306	11:65116403-65117708:-
1712.09	2514.97	233.271	303.817	535.932	3.40086	0.193228	17.6003	2.45147e-69	1.06098e-66	ENSG00000244754	N4BP2L2	protein_coding	106469	13:32432417-32538885:-
605.276	528.588	175.452	177.743	233.607	2.11663	0.253092	8.36307	6.1106e-17	1.59098e-15	ENSG00000268439	RP3-461F17.3	protein_coding	26508	12:6970921-6997428:+
205.565	279.926	607.103	934.184	483.687	-1.21514	0.180054	-6.74875	1.49121e-11	2.26076e-10	ENSG00000051009	FAM160A2	protein_coding	23377	11:6211335-6234711:-
168.449	173.772	99.6886	93.0051	135.718	1.24137	0.321961	3.85565	0.000115422	0.000647481	ENSG00000267058	RP11-15A1.3	lincRNA	10002	19:43891804-43901805:-
32.3575	65.4373	293.084	392.688	149.22	-2.38669	0.35268	-6.76732	1.31194e-11	1.99822e-10	ENSG00000277918	U1	snRNA	164	1:144560666-144560829:-
3141.54	3102.46	1057.7	1694.76	1529.65	1.66009	0.170739	9.72297	2.40648e-22	9.76987e-21	ENSG00000120438	TCP1	protein_coding	11252	6:159778498-159789749:-
12.372	17.45	93.7073	129.174	74.647	-2.4569	0.410108	-5.99088	2.08715e-09	2.48443e-08	ENSG00000196826	CTD-2192J16.17	protein_coding	89916	19:12461559-12551474:-
412.083	798.336	1888.1	2852.16	1062.27	-1.54531	0.212259	-7.28033	3.33012e-13	6.02416e-12	ENSG00000099810	MTAP	protein_coding	135109	9:21802543-21937651:+
413.986	746.713	3368.48	5778.71	1714.45	-2.53232	0.190708	-13.2785	3.08435e-40	3.72363e-38	ENSG00000113719	ERGIC1	protein_coding	118411	5:172834275-172952685:+
608.131	484.236	108.661	89.9049	167.721	2.87932	0.344877	8.34883	6.89415e-17	1.78083e-15	ENSG00000138675	FGF5	protein_coding	70082	4:80266599-80336680:+
402.566	236.301	25.919	37.202	91.9733	3.83986	0.423779	9.06099	1.29276e-19	4.15896e-18	ENSG00000224541	AP001439.2	antisense	17734	21:26158091-26175824:+
282.653	617.292	1547.17	2821.15	854.278	-1.83841	0.238049	-7.72282	1.13786e-14	2.3749e-13	ENSG00000100784	RPS6KA5	protein_coding	212775	14:90847862-91060636:-
63.7634	64.7103	1.99377	6.20034	17.4246	4.46726	0.83447	5.35341	8.63129e-08	8.32217e-07	ENSG00000269481	CTD-2521M24.6	antisense	8068	19:17414257-17422324:-
16.1788	15.2687	42.8661	93.0051	35.2692	-1.6201	0.482755	-3.35594	0.000790946	0.00363873	ENSG00000158716	DUSP23	protein_coding	1612	1:159780932-159782543:+
1827.25	2044.55	712.773	987.92	896.688	1.63767	0.165385	9.90214	4.07445e-23	1.76673e-21	ENSG00000121931	LRIF1	protein_coding	16895	1:110947185-110964079:-
64.7151	47.2603	178.443	338.952	112.666	-1.7117	0.325343	-5.26121	1.43108e-07	1.33602e-06	ENSG00000272369	RP11-446N19.1	lincRNA	115049	12:46537502-46652550:+
27.5991	26.1749	66.7913	101.272	55.7595	-1.18874	0.392637	-3.02758	0.00246518	0.00988052	ENSG00000196754	S100A2	protein_coding	6783	1:153561108-153567890:-
33.3092	34.8999	78.754	167.409	73.9709	-1.35907	0.372497	-3.64854	0.000263734	0.00136788	ENSG00000130518	KIAA1683	protein_coding	17413	19:18257097-18274509:-
37.116	29.8103	6.9782	10.3339	12.2801	2.42575	0.760101	3.19135	0.00141608	0.00607408	ENSG00000277619	CTC-276P9.4	antisense	1374	5:135034521-135035894:+
1.90338	5.08957	49.8443	49.6027	28.758	-3.39153	0.70559	-4.80666	1.53474e-06	1.22448e-05	ENSG00000184254	ALDH1A3	protein_coding	38913	15:100877714-100916626:+
488.218	524.953	265.172	413.356	382.384	1.04373	0.196421	5.31372	1.07412e-07	1.02531e-06	ENSG00000149016	TUT1	protein_coding	17133	11:62575045-62592177:-
670.943	901.581	65.7945	91.9717	173.473	3.75666	0.260681	14.4109	4.41663e-47	7.34121e-45	ENSG00000189149	CRYM-AS1	bidirectional_promoter_lncRNA	17743	16:21300849-21318591:+
70.4252	114.879	414.704	745.074	194.061	-2.18235	0.283771	-7.69054	1.46519e-14	3.03874e-13	ENSG00000011028	MRC2	protein_coding	66197	17:62627401-62693597:+
246.488	279.926	65.7945	97.1386	98.9284	2.14743	0.290362	7.3957	1.40667e-13	2.64261e-12	ENSG00000213859	KCTD11	protein_coding	3056	17:7351889-7354944:+
1978.57	2078	407.726	634.501	732.477	2.42996	0.192322	12.6349	1.35615e-36	1.36436e-34	ENSG00000112110	MRPL18	protein_coding	8625	6:159789812-159798436:+
236.02	245.754	41.8692	52.7029	70.6623	2.79615	0.345202	8.10003	5.49453e-16	1.31972e-14	ENSG00000259407	RP11-158M2.3	antisense	6173	15:85744109-85750281:-
26.6474	45.0791	157.508	170.509	88.0553	-1.78603	0.371159	-4.81203	1.49407e-06	1.19578e-05	ENSG00000239039	SNORD13	snoRNA	104	8:33513475-33513578:+
71.3769	42.1707	197.383	146.741	143.647	-1.20078	0.359433	-3.34077	0.000835466	0.00381371	ENSG00000140543	DET1	protein_coding	52236	15:88494440-88546675:-
95.1692	92.3394	56.8225	48.5693	136.37	1.24368	0.326732	3.80644	0.000140984	0.000774399	ENSG00000237765	FAM200B	protein_coding	23904	4:15681662-15705565:+
360.691	551.128	165.483	274.882	203.162	1.49952	0.23817	6.296	3.05419e-10	4.04487e-09	ENSG00000129460	NGDN	protein_coding	40175	14:23469688-23509862:+
6219.31	2446.63	891.216	1079.89	2223.82	2.64668	0.581601	4.55069	5.34715e-06	3.89251e-05	ENSG00000120738	EGR1	protein_coding	3826	5:138465490-138469315:+
89.4591	135.964	252.212	394.755	261.043	-1.07065	0.237087	-4.51584	6.30669e-06	4.54058e-05	ENSG00000170498	KISS1	protein_coding	6146	1:204190341-204196486:-
3287.14	2932.32	249.221	420.59	862.399	3.7058	0.203828	18.181	7.30201e-74	4.18734e-71	ENSG00000178381	ZFAND2A	protein_coding	8689	7:1152071-1160759:-
448.247	311.191	1203.24	1527.35	746.491	-1.37665	0.237925	-5.78605	7.20608e-09	8.07095e-08	ENSG00000106266	SNX8	protein_coding	102549	7:2251770-2354318:-
47.5846	82.8873	229.284	333.785	134.965	-1.66794	0.273922	-6.08909	1.13552e-09	1.39361e-08	ENSG00000107614	TRDMT1	protein_coding	59801	10:17142254-17202054:-
169.401	231.212	97.6948	170.509	106.21	1.04089	0.276022	3.77102	0.000162581	0.000882043	ENSG00000267280	TBX2-AS1	antisense	18100	17:61393456-61411555:-
40.9228	106.881	513.396	1113.99	284.533	-2.98804	0.296339	-10.0832	6.55743e-24	2.9785e-22	ENSG00000155158	TTC39B	protein_coding	143739	9:15163622-15307360:-
10.4686	18.177	62.8038	86.8047	79.3164	-1.93191	0.402524	-4.7995	1.59059e-06	1.26552e-05	ENSG00000268584	RP11-464F9.20	antisense	795	10:73625996-73626790:+
62.8117	85.7956	16.9471	21.7012	23.9571	2.37456	0.539946	4.39777	1.09369e-05	7.54727e-05	ENSG00000253799	LINC01030	lincRNA	13262	8:90592804-90606065:-
7430.81	6870.92	1295.95	2521.47	2999.91	2.41391	0.208375	11.5844	4.94312e-31	3.48878e-29	ENSG00000170315	UBB	protein_coding	1948	17:16380798-16382745:+
236.02	341.001	944.051	1354.77	535.475	-1.55455	0.184955	-8.405	4.27861e-17	1.13198e-15	ENSG00000273213	RP5-998N21.10	processed_transcript	1664	1:143904301-143905964:-
7.61354	14.5416	60.81	64.0702	42.8686	-2.07261	0.484761	-4.27553	1.90682e-05	0.000125168	ENSG00000203818	HIST2H3PS2	protein_coding	411	1:143905556-143905966:-
69.4735	107.608	31.9003	60.97	40.3414	1.39401	0.449398	3.10195	0.00192248	0.00794128	ENSG00000206910	SNORA29	snoRNA	140	6:159785594-159785733:-
40.9228	46.5332	101.682	149.841	82.7436	-1.07275	0.329299	-3.25767	0.00112332	0.00495133	ENSG00000196946	ZNF705A	protein_coding	50401	12:8138137-8188537:+
60.9083	63.2561	16.9471	25.8347	21.4134	2.00046	0.547015	3.65704	0.000255144	0.00132951	ENSG00000258891	RP5-1021I20.5	antisense	41951	14:73896164-73938114:-
4939.28	6695.69	15518.5	17156.3	8776.39	-1.08343	0.204733	-5.2919	1.21049e-07	1.14474e-06	ENSG00000140945	CDH13	protein_coding	1173838	16:82626803-83800640:+
76.1354	64.7103	191.402	273.848	171.633	-1.26799	0.273551	-4.6353	3.56428e-06	2.67619e-05	ENSG00000130313	PGLS	protein_coding	9660	19:17511629-17521288:+
70.4252	119.968	436.636	698.571	246.905	-2.12453	0.240432	-8.83633	9.89131e-19	2.97362e-17	ENSG00000174032	SLC25A30	protein_coding	25140	13:45393316-45418455:-
9.51692	4.36249	47.8505	57.8698	51.056	-2.53863	0.545528	-4.65353	3.26301e-06	2.47101e-05	ENSG00000166492	FAM86GP	unprocessed_pseudogene	12145	11:3410352-3422496:-
1599.79	1792.98	460.561	975.52	649.588	1.7416	0.21708	8.02283	1.03334e-15	2.41126e-14	ENSG00000164093	PITX2	protein_coding	24701	4:110617423-110642123:-
61.86	104.7	15.9502	29.9683	29.9277	2.31094	0.501164	4.61114	4.00476e-06	2.9796e-05	ENSG00000234327	AC012146.7	processed_transcript	3537	17:5111468-5115004:+
44.7295	76.3436	150.53	207.711	110.16	-1.13035	0.301097	-3.75412	0.000173955	0.000939528	ENSG00000243960	RP11-552M11.4	sense_overlapping	2727	1:111438638-111441364:-
341.657	377.355	1241.12	1546.98	662.001	-1.51939	0.176731	-8.59721	8.16753e-18	2.28193e-16	ENSG00000169410	PTPN9	protein_coding	116039	15:75463251-75579289:-
8306.37	8018.26	2433.4	3650.97	3412.83	1.89663	0.177044	10.7127	8.87014e-27	4.74274e-25	ENSG00000168439	STIP1	protein_coding	19272	11:64185272-64204543:+
144.657	98.8831	7.97509	14.4675	35.0607	3.94157	0.567	6.95162	3.61121e-12	5.86227e-11	ENSG00000230216	HSPB1P2	processed_pseudogene	546	X:49233956-49234501:-
176.063	281.381	120.623	171.543	109.866	1.07807	0.277716	3.88191	0.000103637	0.000587551	ENSG00000181045	SLC26A11	protein_coding	33802	17:80219699-80253500:+
0	3.63541	17.9439	33.0685	12.0383	-3.27165	1.02172	-3.20209	0.00136434	0.00587482	ENSG00000110446	SLC15A3	protein_coding	15447	11:60937084-60952530:-
4088.47	4824.19	1640.87	2617.58	1838.8	1.52982	0.150502	10.1648	2.84749e-24	1.33026e-22	ENSG00000122218	COPA	protein_coding	54128	1:160289273-160343400:-
85.6523	81.4331	19.9377	26.8681	46.4498	2.29281	0.45876	4.99784	5.79759e-07	4.94921e-06	ENSG00000269053	CTD-2521M24.8	antisense	470	19:17419305-17419774:-
324.527	319.189	146.542	177.743	276.654	1.43311	0.238106	6.01879	1.75725e-09	2.10375e-08	ENSG00000261582	RP4-614O4.11	protein_coding	12159	20:35267885-35280043:-
95.1692	68.3457	7.97509	24.8013	23.0324	2.86706	0.628249	4.56357	5.02913e-06	3.67383e-05	ENSG00000243538	RPS26P28	processed_pseudogene	348	5:16902294-16902641:-
117.058	199.22	467.539	812.244	276.393	-1.56035	0.23177	-6.73232	1.66983e-11	2.51825e-10	ENSG00000087266	SH3BP2	protein_coding	48076	4:2793023-2841098:+
324.527	247.208	697.82	900.082	491.31	-1.01899	0.239293	-4.25832	2.05966e-05	0.000134217	ENSG00000065000	AP3D1	protein_coding	63478	19:2100988-2164465:-
54.2464	46.5332	353.894	475.359	248.25	-2.60195	0.253676	-10.257	1.10075e-24	5.23837e-23	ENSG00000121671	CRY2	protein_coding	36131	11:45847118-45883248:+
46.6329	36.3541	8.97197	9.30051	19.6982	2.6318	0.688425	3.82292	0.000131879	0.000730552	ENSG00000233060	AC016700.2	lincRNA	6380	2:70089721-70096100:+
145.609	191.95	372.835	652.069	241.343	-1.13463	0.220717	-5.14062	2.7383e-07	2.44973e-06	ENSG00000108799	EZH1	protein_coding	44775	17:42700275-42745049:-
118.01	165.048	39.8754	68.2037	52.9661	1.84597	0.383269	4.81638	1.46188e-06	1.17247e-05	ENSG00000251682	RP11-631M6.3	processed_pseudogene	591	5:61347126-61347716:+
425.406	487.872	207.352	395.788	273.603	1.08297	0.23333	4.64134	3.46156e-06	2.60674e-05	ENSG00000132471	WBP2	protein_coding	10809	17:75845699-75856507:-
14.2754	14.5416	108.661	84.7379	66.5029	-2.37007	0.454567	-5.21391	1.84903e-07	1.6972e-06	ENSG00000225541	AC002480.5	sense_overlapping	90186	7:22571607-22661792:-
162.739	213.762	46.8536	66.1369	56.6662	2.1784	0.375505	5.80125	6.58238e-09	7.40857e-08	ENSG00000217527	RPS16P5	transcribed_processed_pseudogene	404	6:53336943-53337346:-
370.208	599.842	120.623	190.144	182.555	2.08136	0.255955	8.13174	4.23176e-16	1.02392e-14	ENSG00000255339	RP11-411B6.6	protein_coding	24254	10:100505628-100529881:-
117.058	196.312	36.8848	86.8047	67.3495	1.81688	0.368057	4.93641	7.95738e-07	6.65668e-06	ENSG00000261360	CTD-2165H16.4	antisense	2797	5:14661808-14664604:-
158.933	232.666	77.7571	108.506	76.8354	1.50643	0.312822	4.81562	1.46747e-06	1.17613e-05	ENSG00000269825	CTD-3099C6.9	sense_intronic	2848	19:52650437-52653284:-
58151.2	67183.8	2044.61	3221.08	13803.1	5.03775	0.155787	32.3374	2.08432e-229	4.78102e-225	ENSG00000132002	DNAJB1	protein_coding	15001	19:14514770-14529770:-
48.5363	77.7977	16.9471	19.6344	20.8907	2.20128	0.563637	3.9055	9.40319e-05	0.000537747	ENSG00000279502	RP11-354E23.4	TEC	619	10:72756398-72757016:+
54.2464	71.254	15.9502	32.0351	20.053	1.86207	0.552812	3.36837	0.000756151	0.00349478	ENSG00000280166	RP11-354E23.3	TEC	619	10:72730557-72731175:+
79.9421	90.1581	28.9097	14.4675	34.2572	2.33333	0.507895	4.59413	4.3456e-06	3.21029e-05	ENSG00000232732	AC073043.1	processed_transcript	43764	2:199867396-199911159:-
101.831	95.2477	686.854	966.219	435.069	-2.61886	0.210489	-12.4418	1.55021e-35	1.46332e-33	ENSG00000099910	KLHL22	protein_coding	54365	22:20441519-20495883:-
72.3286	51.6228	25.919	44.4357	49.0868	1.30531	0.424565	3.07447	0.00210878	0.00862539	ENSG00000149609	C20orf144	protein_coding	3336	20:33662284-33665619:+
40.9228	29.8103	4.98443	7.23373	13.1075	3.01314	0.819448	3.67703	0.000235961	0.00124026	ENSG00000126759	CFP	protein_coding	6093	X:47624213-47630305:-
273.136	133.783	1.99377	8.26712	41.7694	5.8697	0.744978	7.87902	3.29952e-15	7.31958e-14	ENSG00000213411	RBM22P2	processed_pseudogene	3865	13:30539597-30543461:-
75.1837	43.6249	0	3.10017	12.2203	5.83503	1.28293	4.5482	5.41071e-06	3.93628e-05	ENSG00000232489	MFAP1P1	processed_pseudogene	1255	13:30541643-30542897:-
119.913	135.237	60.81	64.0702	80.2955	1.4539	0.330308	4.40164	1.07436e-05	7.4273e-05	ENSG00000272994	RP11-332H14.2	lincRNA	3449	2:105334027-105337475:-
68.5218	75.6165	347.913	516.695	208.643	-2.13125	0.254136	-8.38626	5.01832e-17	1.31404e-15	ENSG00000100490	CDKL1	protein_coding	87058	14:50329404-50416461:-
931.707	686.365	446.605	658.269	621.931	1.03871	0.236937	4.3839	1.16574e-05	7.98443e-05	ENSG00000175334	BANF1	protein_coding	2071	11:66002079-66004149:+
152.271	141.781	613.085	793.643	434.988	-1.81261	0.218542	-8.29407	1.09434e-16	2.77677e-15	ENSG00000132199	ENOSF1	protein_coding	42353	18:670324-712676:-
129.43	191.95	25.919	38.2354	47.6672	2.76305	0.410284	6.73449	1.64507e-11	2.48255e-10	ENSG00000254708	RP1-145M24.1	processed_pseudogene	886	11:34335118-34336003:-
673.798	463.151	1812.34	1772.26	1424.24	-1.21604	0.285049	-4.26608	1.98934e-05	0.00012993	ENSG00000137331	IER3	protein_coding	1356	6:30743199-30744554:-
213.179	245.754	39.8754	58.9032	67.8158	2.67061	0.339609	7.86379	3.72682e-15	8.21189e-14	ENSG00000225215	SMARCE1P1	processed_pseudogene	1186	11:107403404-107404589:-
822.262	599.842	185.421	162.242	498.293	2.4624	0.285788	8.61617	6.92315e-18	1.94612e-16	ENSG00000253190	AC084082.3	lincRNA	2541	8:66112667-66115207:+
76.1354	50.1686	165.483	227.346	89.7161	-1.16992	0.342727	-3.41358	0.000641162	0.00301929	ENSG00000250551	RP11-254I22.1	lincRNA	165405	5:96050115-96215519:+
859.378	1953.67	7317.14	7809.32	3056.54	-2.06208	0.236026	-8.73669	2.40041e-18	7.00517e-17	ENSG00000151746	BICD1	protein_coding	276799	12:32106835-32383633:+
671.895	550.401	332.96	468.125	460.401	1.08302	0.219705	4.9294	8.24838e-07	6.89258e-06	ENSG00000169564	PCBP1	protein_coding	1750	2:70087454-70089203:+
299.783	719.084	1238.13	2066.78	621.244	-1.27469	0.243911	-5.22605	1.73166e-07	1.59714e-06	ENSG00000070214	SLC44A1	protein_coding	194550	9:105244622-105439171:+
101.831	123.604	331.963	418.523	173.556	-1.30264	0.261784	-4.97601	6.49092e-07	5.49405e-06	ENSG00000188157	AGRN	protein_coding	35996	1:1020123-1056118:+
37.116	66.1644	195.39	378.221	117.021	-2.00006	0.312999	-6.38998	1.65912e-10	2.2626e-09	ENSG00000121236	TRIM6	protein_coding	16850	11:5596109-5612958:+
65.6668	83.6144	1124.49	1799.13	686.336	-3.83152	0.226425	-16.9218	3.10954e-64	1.03372e-61	ENSG00000070371	CLTCL1	protein_coding	112244	22:19179473-19291716:-
10.4686	13.8145	73.7695	57.8698	38.7993	-2.05906	0.522006	-3.94452	7.99597e-05	0.00046246	ENSG00000183785	TUBA8	protein_coding	36224	22:18110331-18146554:+
8535.73	4422.11	4.98443	13.4341	1216.7	10.0308	0.914516	10.9684	5.42215e-28	3.18906e-26	ENSG00000173110	HSPA6	protein_coding	2371	1:161524540-161526910:+
721.383	769.979	219.315	478.459	334.025	1.60244	0.261945	6.11746	9.50766e-10	1.18012e-08	ENSG00000170581	STAT2	protein_coding	18559	12:56341597-56360155:-
454.909	897.219	181.433	375.12	272.755	1.73665	0.260806	6.65877	2.76131e-11	4.10227e-10	ENSG00000164920	OSR2	protein_coding	7702	8:98944403-98952104:+
137.044	124.331	67.7882	88.8715	89.5338	1.19328	0.316267	3.77302	0.000161283	0.000876451	ENSG00000114383	TUSC2	protein_coding	8225	3:50320027-50328251:-
16.1788	7.9979	74.7664	107.473	49.9202	-2.48109	0.473322	-5.24186	1.58962e-07	1.47324e-06	ENSG00000100802	C14orf93	protein_coding	24259	14:22985908-23010166:-
244.585	310.464	59.8131	54.7696	82.5052	2.67967	0.335584	7.98509	1.40423e-15	3.23721e-14	ENSG00000151687	ANKAR	protein_coding	86904	2:189674290-189761193:+
442.537	693.636	3000.63	3712.97	1358.28	-2.14963	0.186639	-11.5176	1.07519e-30	7.40625e-29	ENSG00000166250	CLMP	protein_coding	125417	11:123069865-123195281:-
114.203	154.141	790.53	1063.36	404.049	-2.35177	0.203309	-11.5675	6.02439e-31	4.22591e-29	ENSG00000234129	RP11-120D5.1	lincRNA	263265	X:10847877-11111141:-
2827.48	2895.24	78.754	150.875	562.102	5.12719	0.230145	22.278	6.03438e-110	9.22777e-107	ENSG00000149201	CCDC81	protein_coding	48374	11:86374736-86423109:+
30.4541	44.352	87.7259	141.574	64.6475	-1.15894	0.349276	-3.31811	0.000906297	0.00409386	ENSG00000139178	C1RL	protein_coding	19687	12:7089587-7109273:-
416.841	605.659	1292.96	1906.6	806.437	-1.20471	0.176862	-6.81157	9.65392e-12	1.4932e-10	ENSG00000178127	NDUFV2	protein_coding	31716	18:9102630-9134345:+
4.75846	19.6312	59.8131	112.639	29.534	-2.34939	0.545161	-4.30954	1.63594e-05	0.00010899	ENSG00000144730	IL17RD	protein_coding	80325	3:57089982-57170306:-
253.15	333.73	101.682	284.182	148.71	1.11982	0.303639	3.68799	0.000226035	0.00119163	ENSG00000121068	TBX2	protein_coding	9571	17:61399896-61409466:+
893.639	1017.91	2694.58	4680.22	2122.73	-1.47008	0.214327	-6.85907	6.93104e-12	1.09117e-10	ENSG00000168298	HIST1H1E	protein_coding	754	6:26156354-26157107:+
262.667	245.754	120.623	164.309	163.363	1.29442	0.268835	4.81491	1.47264e-06	1.17986e-05	ENSG00000204673	AKT1S1	protein_coding	9427	19:49869033-49878459:-
103.734	154.141	280.125	490.86	140.681	-1.11804	0.284084	-3.93558	8.29949e-05	0.000478567	ENSG00000165801	ARHGEF40	protein_coding	19971	14:21070270-21090240:+
59.9566	74.8894	192.399	192.21	124.627	-1.10653	0.296093	-3.73708	0.000186166	0.00099913	ENSG00000110063	DCPS	protein_coding	41998	11:126303752-126345749:+
39.9711	87.9769	1.99377	1.03339	12.0532	5.77032	1.22463	4.71187	2.45452e-06	1.8925e-05	ENSG00000254571	RP11-60I3.4	antisense	14820	9:99915077-99929896:-
8.56523	4.36249	56.8225	76.4708	29.7869	-2.95127	0.593377	-4.97368	6.56926e-07	5.55217e-06	ENSG00000213085	CFAP45	protein_coding	27800	1:159872364-159900163:-
745.175	863.773	359.876	458.825	339.412	1.41299	0.210813	6.70259	2.04753e-11	3.0717e-10	ENSG00000127952	STYXL1	protein_coding	51667	7:75996338-76048004:-
77.0871	193.404	36.8848	24.8013	51.4848	2.46116	0.486153	5.06251	4.13769e-07	3.61425e-06	ENSG00000180596	HIST1H2BC	protein_coding	9054	6:26114873-26123926:-
546.271	1089.9	397.757	705.805	421.348	1.00746	0.235901	4.27069	1.94869e-05	0.000127602	ENSG00000269755	CTD-3105H18.18	protein_coding	51714	19:12433103-12484816:-
746.127	705.269	341.932	456.758	430.17	1.3195	0.201504	6.54828	5.82032e-11	8.35983e-10	ENSG00000162736	NCSTN	protein_coding	15681	1:160343272-160358952:+
143.705	95.2477	41.8692	50.6361	64.1779	1.8369	0.391383	4.69335	2.68772e-06	2.0619e-05	ENSG00000278156	TSC22D1-AS1	antisense	4540	13:44575893-44580432:+
158.933	155.595	365.857	507.394	233.538	-1.01923	0.237787	-4.28633	1.81649e-05	0.00011987	ENSG00000176155	CCDC57	protein_coding	111371	17:82101460-82212830:-
403.517	492.234	170.467	261.448	249.932	1.50757	0.212541	7.09309	1.31145e-12	2.24159e-11	ENSG00000256646	RP11-111K18.1	protein_coding	22902	7:42909273-42932174:-
118.01	109.062	47.8505	63.0368	60.2115	1.48933	0.36146	4.12032	3.78348e-05	0.000233357	ENSG00000198211	RP11-566K11.2	protein_coding	16928	16:89919165-89936092:+
289.314	619.473	193.396	323.451	215.731	1.24275	0.265466	4.6814	2.84927e-06	2.1771e-05	ENSG00000180855	ZNF443	protein_coding	11406	19:12429707-12441112:-
301.686	372.993	162.492	255.247	187.807	1.14849	0.221756	5.17906	2.2301e-07	2.0195e-06	ENSG00000159228	CBR1	protein_coding	3226	21:36069941-36073166:+
72.3286	38.5353	10.9657	15.5008	24.9055	2.56148	0.613385	4.17598	2.96706e-05	0.000187334	ENSG00000126562	WNK4	protein_coding	16259	17:42780678-42796936:+
354.029	563.488	1363.74	2399.53	729.24	-1.57862	0.188214	-8.38739	4.97045e-17	1.303e-15	ENSG00000039319	ZFYVE16	protein_coding	71338	5:80408013-80479350:+
32.3575	39.9895	70.7789	148.808	60.2565	-1.11449	0.366309	-3.04249	0.00234628	0.00947182	ENSG00000130158	DOCK6	protein_coding	63187	19:11199295-11262481:-
87.5557	111.243	258.193	537.363	211.569	-1.5114	0.26346	-5.73672	9.65263e-09	1.05736e-07	ENSG00000186300	ZNF555	protein_coding	19050	19:2841435-2860484:+
365.45	367.903	195.39	260.414	201.444	1.13833	0.229173	4.96711	6.79581e-07	5.72045e-06	ENSG00000104765	BNIP3L	protein_coding	122739	8:26382898-26505636:+
2069.93	2877.79	430.655	549.763	676.008	2.75999	0.208101	13.2628	3.80547e-40	4.57015e-38	ENSG00000183655	KLHL25	protein_coding	35708	15:85759323-85795030:-
20.9372	22.5395	52.8349	90.9383	61.9995	-1.26118	0.397052	-3.17637	0.0014913	0.00636064	ENSG00000099203	TMED1	protein_coding	3881	19:10832438-10836318:-
9.51692	27.6291	0.996886	3.10017	10.1818	3.62278	1.17074	3.09443	0.00197193	0.00812395	ENSG00000253833	RP11-367E12.4	processed_pseudogene	391	8:73984493-73984883:+
343.561	299.558	154.517	190.144	209.547	1.35347	0.281329	4.81101	1.50169e-06	1.20146e-05	ENSG00000079974	RABL2B	protein_coding	16163	22:50767501-50783663:-
125.623	98.8831	31.9003	44.4357	49.732	2.02812	0.415639	4.87952	1.06342e-06	8.71483e-06	ENSG00000135473	PAN2	protein_coding	17831	12:56316223-56334053:-
243.633	287.197	127.601	186.01	136.824	1.21133	0.263238	4.60164	4.19172e-06	3.10361e-05	ENSG00000132376	INPP5K	protein_coding	22318	17:1494571-1516888:-
168.449	125.058	56.8225	39.2688	59.5181	2.01803	0.412932	4.88709	1.0234e-06	8.42293e-06	ENSG00000232656	IDI2-AS1	antisense	21536	10:1022666-1044201:+
154.174	143.235	365.857	454.691	248.809	-1.0215	0.23532	-4.34088	1.41912e-05	9.54599e-05	ENSG00000240344	PPIL3	protein_coding	18397	2:200870907-200889303:-
87.5557	63.2561	441.62	614.867	420.47	-2.35337	0.25115	-9.37038	7.22743e-21	2.54268e-19	ENSG00000171792	RHNO1	protein_coding	13266	12:2876258-2889523:+
243.633	319.189	702.804	1121.23	687.97	-1.23909	0.175139	-7.0749	1.49554e-12	2.54297e-11	ENSG00000198055	GRK6	protein_coding	39698	5:177403204-177442901:+
3090.14	4193.81	1460.44	2409.86	2017.87	1.36999	0.151346	9.05206	1.403e-19	4.48842e-18	ENSG00000259713	RP11-429B14.1	sense_overlapping	73434	15:89518523-89591956:+
415.889	485.69	1543.18	1713.36	797.764	-1.43436	0.186621	-7.68595	1.51866e-14	3.14679e-13	ENSG00000174799	CEP135	protein_coding	84493	4:55948871-56033363:+
19.0338	18.9041	616.075	702.705	399.658	-4.71145	0.298611	-15.7778	4.42007e-56	1.13919e-53	ENSG00000275835	TUBGCP5	protein_coding	56482	15:22983192-23039673:-
12961.1	14972.8	2293.83	4922.03	4551.27	2.45586	0.205589	11.9455	6.85616e-33	5.42299e-31	ENSG00000162616	DNAJB4	protein_coding	38790	1:77979175-78017964:+
39.0194	29.0833	5.98131	3.10017	11.0182	3.31368	0.917672	3.61096	0.000305062	0.00155638	ENSG00000228175	GEMIN8P4	processed_pseudogene	729	1:89993593-89994321:-
73.2803	119.968	189.408	425.756	145.417	-1.1836	0.287016	-4.1238	3.7268e-05	0.000230171	ENSG00000137809	ITGA11	protein_coding	135630	15:68296533-68432162:-
214.131	250.116	59.8131	70.2705	85.2902	2.26791	0.314648	7.20778	5.68713e-13	1.01125e-11	ENSG00000167283	ATP5L	protein_coding	30343	11:118401154-118431496:+
61.86	58.8936	10.9657	11.3673	20.7715	2.87261	0.636538	4.51286	6.39603e-06	4.60055e-05	ENSG00000239627	RPL12P20	processed_pseudogene	479	4:41389115-41389593:+
28.5508	35.627	164.486	245.947	92.0828	-2.22542	0.342912	-6.48979	8.59581e-11	1.21261e-09	ENSG00000136098	NEK3	protein_coding	27223	13:52132639-52159861:-
2407.78	1637.39	1070.66	1439.51	1473.73	1.17329	0.238512	4.91921	8.68929e-07	7.23467e-06	ENSG00000224959	AC017002.2	lincRNA	2869	2:111491943-111494811:-
170.353	202.129	57.8194	104.372	102.785	1.67044	0.29479	5.66654	1.45712e-08	1.54666e-07	ENSG00000279529	CTD-3222D19.8	antisense	2717	19:16572624-16575340:+
28.5508	31.9916	79.7509	111.606	61.8374	-1.21507	0.368701	-3.29554	0.00098234	0.0043881	ENSG00000068001	HYAL2	protein_coding	5117	3:50317790-50322906:-
60.9083	69.0727	190.405	226.312	161.277	-1.25313	0.260691	-4.80698	1.53227e-06	1.22294e-05	ENSG00000105383	CD33	protein_coding	18797	19:51225064-51243860:+
105.638	136.691	439.627	581.798	221.948	-1.63943	0.220726	-7.42744	1.1072e-13	2.092e-12	ENSG00000175066	GK5	protein_coding	68081	3:142157527-142225607:-
181.773	236.301	91.7135	161.209	109.922	1.19027	0.276898	4.2986	1.71882e-05	0.000114015	ENSG00000141858	SAMD1	protein_coding	3197	19:14087840-14091036:-
166.546	300.285	529.346	871.147	329.22	-1.14087	0.225874	-5.05091	4.39704e-07	3.82332e-06	ENSG00000088305	DNMT3B	protein_coding	46972	20:32762385-32809356:+
41.8744	55.2582	222.306	322.418	125.793	-2.03985	0.277984	-7.338	2.16816e-13	3.97867e-12	ENSG00000147894	C9orf72	protein_coding	27322	9:27546545-27573866:-
55.1981	63.2561	108.661	319.317	135.779	-1.32546	0.332801	-3.98273	6.81277e-05	0.000399671	ENSG00000151117	TMEM86A	protein_coding	11664	11:18693122-18704785:+
72.3286	43.6249	297.072	553.897	209.023	-2.37421	0.317005	-7.48952	6.91273e-14	1.3449e-12	ENSG00000198198	SZT2	protein_coding	62769	1:43389882-43452650:+
3425.14	6939.99	2365.61	4176.96	2011.12	1.10006	0.220152	4.99682	5.8284e-07	4.97366e-06	ENSG00000121274	PAPD5	protein_coding	82393	16:50152918-50235310:+
60.9083	49.4415	16.9471	17.5676	29.7715	2.11965	0.602023	3.52087	0.000430129	0.00211814	ENSG00000283293	RN7SK	snRNA	328	6:52995621-52995948:+
23.7923	117.06	9.96886	27.9015	20.6314	2.32689	0.701295	3.31799	0.000906684	0.004094	ENSG00000180616	SSTR2	protein_coding	11622	17:73165012-73176633:+
2847.46	3320.58	408.723	739.907	941.594	2.90379	0.185257	15.6744	2.26292e-55	5.76742e-53	ENSG00000004478	FKBP4	protein_coding	10471	12:2794953-2805423:+
675.701	947.387	2379.57	3639.6	1193.27	-1.44351	0.161912	-8.91542	4.85963e-19	1.49624e-17	ENSG00000120910	PPP3CC	protein_coding	100324	8:22440819-22541142:+
2.85508	3.63541	20.9346	25.8347	23.8784	-2.41526	0.748772	-3.22562	0.00125699	0.00545665	ENSG00000262165	RP11-81A22.5	protein_coding	5855	17:4801159-4807013:-
34.2609	29.0833	230.281	318.284	188.215	-2.67741	0.291955	-9.17063	4.70249e-20	1.56554e-18	ENSG00000170222	ADPRM	protein_coding	13640	17:10697594-10711233:+
5.71015	10.1791	39.8754	52.7029	20.3125	-2.1013	0.607263	-3.46028	0.000539614	0.00259544	ENSG00000230002	ALMS1-IT1	sense_intronic	2721	2:73456764-73459484:+
17.1305	16.7229	75.7633	99.2054	48.3011	-1.93137	0.476227	-4.05557	5.00129e-05	0.000301814	ENSG00000126860	EVI2A	protein_coding	4325	17:31317560-31321884:-
53.2948	69.0727	16.9471	18.601	18.191	2.20335	0.590932	3.7286	0.000192543	0.00102878	ENSG00000259762	RP11-158M2.4	antisense	2566	15:85750336-85752901:-
71.3769	101.064	7.97509	10.3339	23.4381	3.66771	0.62505	5.86787	4.41438e-09	5.06792e-08	ENSG00000196503	ARL9	protein_coding	19106	4:56505343-56524448:+
874.605	1067.36	380.81	473.292	409.977	1.61693	0.194381	8.31837	8.91777e-17	2.27537e-15	ENSG00000241015	TPM3P9	transcribed_processed_pseudogene	12687	19:53431984-53444670:+
37.116	55.9853	14.9533	9.30051	13.3292	2.29797	0.726649	3.16242	0.00156465	0.00663645	ENSG00000259416	RP11-158M2.5	antisense	1297	15:85754941-85756237:-
566.257	816.513	2759.38	3712.97	1453.3	-1.79709	0.160083	-11.226	3.0396e-29	1.91545e-27	ENSG00000114857	NKTR	protein_coding	48128	3:42600614-42648741:+
66.6184	113.425	351.901	562.164	197.358	-1.89317	0.25084	-7.54731	4.44341e-14	8.78646e-13	ENSG00000089351	GRAMD1A	protein_coding	31688	19:34994784-35026471:+
157.029	215.943	467.539	730.606	331.232	-1.23082	0.207652	-5.92735	3.07867e-09	3.60851e-08	ENSG00000163069	SGCB	protein_coding	17777	4:52020706-52038482:-
521.527	1008.46	379.813	597.299	399.203	1.07419	0.231182	4.64653	3.37566e-06	2.54875e-05	ENSG00000268870	CTD-3105H18.16	protein_coding	49134	19:12391949-12441082:-
404.469	559.853	1685.73	2111.21	924.012	-1.55379	0.177581	-8.74973	2.13869e-18	6.25729e-17	ENSG00000051825	MPHOSPH9	protein_coding	91695	12:123152320-123244014:-
57.1015	111.971	375.826	534.262	264.382	-1.99585	0.262475	-7.60395	2.87234e-14	5.77438e-13	ENSG00000117632	STMN1	protein_coding	22811	1:25884181-25906991:-
57.1015	35.627	5.98131	16.5342	18.2739	2.57918	0.672679	3.83419	0.00012598	0.000700542	ENSG00000235720	RP11-340I6.6	processed_pseudogene	1356	7:63893286-63894641:+
162.739	110.516	1584.05	2208.35	833.38	-3.32759	0.225866	-14.7326	3.98156e-49	7.30632e-47	ENSG00000136381	IREB2	protein_coding	64026	15:78437431-78501456:+
1794.89	1611.21	637.01	998.254	933.106	1.54073	0.189843	8.11582	4.82535e-16	1.16387e-14	ENSG00000175376	EIF1AD	protein_coding	5632	11:65996545-66002176:-
114.203	194.131	769.596	1228.7	511.953	-2.24704	0.205258	-10.9474	6.83834e-28	3.98449e-26	ENSG00000152348	ATG10	protein_coding	304833	5:81972025-82276857:+
63.7634	33.4458	242.243	262.481	357.604	-1.94778	0.30236	-6.44193	1.17967e-10	1.635e-09	ENSG00000117305	HMGCL	protein_coding	36736	1:23801885-23838620:-
31.4058	33.4458	143.552	236.646	73.3026	-2.08806	0.337038	-6.19533	5.81632e-10	7.44502e-09	ENSG00000159733	ZFYVE28	protein_coding	149082	4:2269582-2418663:-
377.822	507.503	89.7197	81.6378	161.681	2.76733	0.281422	9.83336	8.08712e-23	3.43523e-21	ENSG00000124635	HIST1H2BJ	protein_coding	6854	6:27125897-27132750:-
32.3575	83.6144	247.228	467.092	146.214	-2.16468	0.323058	-6.70059	2.07582e-11	3.1121e-10	ENSG00000198353	HOXC4	protein_coding	39100	12:54016931-54056030:+
51.3914	32.7187	13.9564	14.4675	31.6071	2.01887	0.573194	3.52214	0.000428077	0.00210939	ENSG00000183971	NPW	protein_coding	10830	16:2009926-2020755:+
975.484	2375.38	3811.09	6451.45	2630.7	-1.1953	0.240567	-4.96867	6.74125e-07	5.68216e-06	ENSG00000213186	TRIM59	protein_coding	53329	3:160432445-160485773:-
191.29	117.787	403.739	613.833	329.675	-1.22257	0.32048	-3.8148	0.000136291	0.000751679	ENSG00000196923	PDLIM7	protein_coding	14213	5:177483394-177497606:-
19.0338	17.45	146.542	128.14	51.8724	-2.52169	0.460299	-5.47838	4.29235e-08	4.29947e-07	ENSG00000196460	RFX8	protein_coding	77343	2:101397361-101474703:-
163.691	191.95	1375.7	1691.66	708.896	-2.67897	0.183148	-14.6273	1.8804e-48	3.3179e-46	ENSG00000198780	FAM169A	protein_coding	89378	5:74777574-74866951:-
9.51692	14.5416	52.8349	60.97	47.1649	-1.8136	0.473172	-3.83285	0.000126668	0.000704022	ENSG00000119673	ACOT2	protein_coding	8039	14:73567620-73575658:+
349.271	376.628	1586.05	2484.27	950.661	-2.0216	0.177626	-11.3812	5.18695e-30	3.40912e-28	ENSG00000173402	DAG1	protein_coding	66916	3:49468703-49535618:+
983.098	1575.59	693.833	964.152	747.005	1.05115	0.180361	5.82805	5.60773e-09	6.3868e-08	ENSG00000264364	DYNLL2	protein_coding	12122	17:58083415-58095536:+
403.517	398.441	4958.51	5641.27	2409.77	-3.29226	0.229956	-14.3169	1.71538e-46	2.75157e-44	ENSG00000063438	AHRR	protein_coding	134116	5:304176-438291:+
20.9372	31.2645	600.125	845.313	239.648	-4.34181	0.285508	-15.2073	3.16086e-52	7.17859e-50	ENSG00000003989	SLC7A2	protein_coding	73486	8:17497088-17570573:+
2779.89	2642.94	1338.82	2150.48	3290.85	1.11826	0.213218	5.24468	1.56557e-07	1.45389e-06	ENSG00000236824	BCYRN1	scRNA	200	2:47335315-47335514:+
475.846	567.851	291.091	359.62	273.932	1.11429	0.221154	5.03851	4.69177e-07	4.05195e-06	ENSG00000071243	ING3	protein_coding	26468	7:120950749-120977216:+
202.71	211.581	36.8848	42.369	72.4942	2.82489	0.384181	7.35302	1.93776e-13	3.57589e-12	ENSG00000262136	CTD-2033A16.3	antisense	15551	16:69727013-69742563:+
63.7634	101.064	18.9408	43.4024	23.4748	1.87987	0.536841	3.50172	0.000462268	0.00226329	ENSG00000228485	GRK5-IT1	sense_intronic	3230	10:119208531-119211760:+
11.4203	9.45206	41.8692	62.0034	29.5857	-1.8673	0.551037	-3.38871	0.00070223	0.00327061	ENSG00000254731	CTD-2005H7.1	lincRNA	10994	11:86703099-86714092:+
84.7006	146.87	255.203	546.663	153.458	-1.31369	0.29411	-4.46667	7.94464e-06	5.62451e-05	ENSG00000119471	HSDL2	protein_coding	92474	9:112379937-112472410:+
21.8889	29.0833	445.608	812.244	240.705	-4.14817	0.301595	-13.7541	4.81076e-43	6.64754e-41	ENSG00000244627	RP3-449O17.1	transcribed_unprocessed_pseudogene	63168	22:38335762-38398929:-
73.2803	99.6102	512.399	751.274	283.394	-2.42153	0.219473	-11.0334	2.63703e-28	1.57932e-26	ENSG00000136895	GARNL3	protein_coding	169396	9:127224265-127393660:+
1244.81	1166.24	29.9066	27.9015	263.573	5.82454	0.326959	17.8143	5.476e-71	2.7913e-68	ENSG00000204390	HSPA1L	protein_coding	5447	6:31809619-31815065:-
104.686	115.606	417.695	500.161	214.422	-1.62955	0.240255	-6.78259	1.1804e-11	1.80748e-10	ENSG00000059588	TARBP1	protein_coding	87791	1:234391313-234479103:-
47.5846	57.4394	12.9595	21.7012	21.5086	2.06242	0.618459	3.33477	0.00085369	0.00388146	ENSG00000103260	METRN	protein_coding	4541	16:715115-719655:+
1176.29	2223.42	5108.04	7045.65	2820.22	-1.42753	0.271184	-5.26408	1.40891e-07	1.31694e-06	ENSG00000222328	RNU2-2P	snRNA	191	11:62841619-62841809:-
1364.73	1560.32	552.275	855.647	856.252	1.51746	0.195647	7.75612	8.75694e-15	1.8479e-13	ENSG00000258964	RP11-618G20.1	processed_transcript	42123	14:61734138-61776260:+
695.687	783.067	249.221	283.149	536.538	1.90288	0.194274	9.79485	1.18476e-22	4.94109e-21	ENSG00000008988	RPS20	protein_coding	7287	8:56067295-56074581:-
16.1788	26.902	103.676	177.743	83.2392	-2.23839	0.365396	-6.12594	9.01512e-10	1.12487e-08	ENSG00000007384	RHBDF1	protein_coding	18297	16:58059-76355:-
109.445	74.1623	226.293	289.349	163.331	-1.03237	0.283746	-3.63837	0.000274368	0.00141521	ENSG00000273784	RP11-78J21.7	processed_transcript	42501	13:52600042-52642542:+
40.9228	53.804	140.561	270.748	136.783	-1.64002	0.29239	-5.60902	2.03475e-08	2.12343e-07	ENSG00000181264	TMEM136	protein_coding	8554	11:120325129-120333682:+
52.3431	25.4479	177.446	198.411	266.254	-1.84447	0.320703	-5.75133	8.85441e-09	9.77394e-08	ENSG00000141642	ELAC1	protein_coding	20131	18:50967991-50988121:+
9347.52	11584.6	2508.16	3418.45	3428.32	2.26133	0.140155	16.1345	1.45983e-58	4.13403e-56	ENSG00000110958	PTGES3	protein_coding	25068	12:56663341-56688408:-
232.213	324.278	884.238	1305.17	470.038	-1.53183	0.205169	-7.4662	8.25453e-14	1.58711e-12	ENSG00000140853	NLRC5	protein_coding	94047	16:56989485-57083531:+
70.4252	41.4436	0	2.06678	11.5895	6.31555	1.46907	4.299	1.71568e-05	0.000113839	ENSG00000267424	CTD-2265O21.3	antisense	7273	19:12825711-12832983:+
46.6329	64.7103	760.624	1303.1	367.297	-3.74336	0.232048	-16.1318	1.52406e-58	4.26328e-56	ENSG00000147799	ARHGAP39	protein_coding	76638	8:144529179-144605816:-
429.213	414.436	214.33	324.484	273.107	1.11661	0.234278	4.76617	1.87765e-06	1.47347e-05	ENSG00000136888	ATP6V1G1	protein_coding	10628	9:114587746-114598373:+
166.546	392.624	101.682	262.481	128.094	1.08886	0.336712	3.2338	0.00122154	0.00532188	ENSG00000139636	LMBR1L	protein_coding	14350	12:49096551-49110900:-
107.541	118.514	372.835	586.965	241.343	-1.62502	0.22072	-7.36237	1.80679e-13	3.35038e-12	ENSG00000160094	ZNF362	protein_coding	44175	1:33256545-33300719:+
195.097	218.124	611.091	919.717	361.872	-1.43127	0.216272	-6.61792	3.64297e-11	5.36e-10	ENSG00000130703	OSBPL2	protein_coding	64292	20:62231922-62296213:+
445.392	501.686	218.318	306.917	258.599	1.30175	0.213757	6.08988	1.12996e-09	1.38753e-08	ENSG00000172831	CES2	protein_coding	10653	16:66934444-66945096:+
222.696	143.235	93.7073	106.439	109.172	1.3339	0.346521	3.8494	0.000118405	0.000661788	ENSG00000147576	ADHFE1	protein_coding	41417	8:66430185-66471601:+
744.223	1161.15	269.159	663.436	314.498	1.5243	0.28255	5.39481	6.8595e-08	6.68976e-07	ENSG00000124766	SOX4	protein_coding	5852	6:21592768-21598619:+
2983.55	3519.8	1716.64	2358.19	1975.95	1.1201	0.160863	6.96305	3.32992e-12	5.4403e-11	ENSG00000168005	C11orf84	protein_coding	14331	11:63813388-63827718:+
700.445	973.562	3378.45	4808.36	1746.29	-1.85172	0.191759	-9.65649	4.61419e-22	1.82169e-20	ENSG00000185532	PRKG1	protein_coding	1306993	10:50991358-52298350:+
226.503	401.349	1394.64	2035.78	760.74	-2.01951	0.193816	-10.4197	2.01528e-25	1.00057e-23	ENSG00000178425	NT5DC1	protein_coding	148649	6:116100849-116249497:+
192.242	253.751	128.598	93.0051	138.356	1.37818	0.318271	4.33021	1.48965e-05	9.99406e-05	ENSG00000058866	DGKG	protein_coding	256570	3:186105668-186362237:-
94.2175	145.416	320	413.356	201.725	-1.18786	0.25372	-4.68177	2.84412e-06	2.17389e-05	ENSG00000258064	RP11-293I14.2	protein_coding	24765	12:71674204-71698968:+
8.56523	16.7229	54.8287	77.5042	24.4135	-1.94563	0.548421	-3.5477	0.000388608	0.00193738	ENSG00000010438	PRSS3	protein_coding	48766	9:33750466-33799231:+
385.435	199.947	161.495	171.543	159.753	1.28497	0.346919	3.70393	0.000212281	0.00112403	ENSG00000240050	RP1-93H18.1	lincRNA	90075	6:116280199-116370273:+
120.865	123.604	464.549	522.895	368.711	-1.58967	0.224404	-7.08395	1.401e-12	2.39109e-11	ENSG00000175970	UNC119B	protein_coding	13206	12:120710435-120723640:+
95.1692	72.7082	266.169	292.449	133.464	-1.30027	0.293456	-4.43088	9.38474e-06	6.55902e-05	ENSG00000251314	CTD-2337A12.1	antisense	669085	5:95962001-96631085:+
11.4203	17.45	163.489	403.022	149.222	-3.78118	0.398092	-9.49825	2.13444e-21	7.94802e-20	ENSG00000170915	PAQR8	protein_coding	46357	6:52361421-52407777:+
25.6957	33.4458	4.98443	11.3673	13.0453	2.33292	0.742263	3.14299	0.00167234	0.00703597	ENSG00000272721	RP11-778D9.12	antisense	1220	3:184134019-184135238:-
36.1643	33.4458	155.514	354.453	89.5899	-2.36635	0.366278	-6.46054	1.04333e-10	1.45749e-09	ENSG00000128872	TMOD2	protein_coding	64808	15:51751561-51816368:+
266.474	349.726	110.654	230.446	143.424	1.3367	0.279363	4.78483	1.71132e-06	1.3522e-05	ENSG00000137171	KLC4	protein_coding	34323	6:43040777-43075099:+
187.483	284.289	102.679	104.372	200.61	1.58895	0.278436	5.70668	1.15201e-08	1.24352e-07	ENSG00000203852	HIST2H3A	protein_coding	1656	1:149852619-149854274:+
176.063	106.881	38.8785	54.7696	110.711	2.08254	0.365903	5.6915	1.25928e-08	1.34915e-07	ENSG00000125740	FOSB	protein_coding	7185	19:45467995-45475179:+
250.295	436.249	1099.57	1263.84	500.042	-1.38426	0.213461	-6.48486	8.88142e-11	1.25213e-09	ENSG00000205476	CCDC85C	protein_coding	103847	14:99500180-99604026:-
6.66184	19.6312	54.8287	73.3707	25.6828	-1.85336	0.545588	-3.397	0.000681278	0.00318272	ENSG00000280381	RP11-197N18.8	TEC	5566	12:123087256-123092821:-
576.725	829.6	2925.86	3666.47	1591.96	-1.8086	0.172636	-10.4764	1.10871e-25	5.61401e-24	ENSG00000136709	WDR33	protein_coding	110166	2:127701022-127811187:-
886.977	959.748	419.689	714.072	404.278	1.18066	0.193186	6.11151	9.86902e-10	1.22299e-08	ENSG00000117226	GBP3	protein_coding	16229	1:89006666-89022894:-
355.933	368.63	1287.98	1678.22	839.537	-1.58856	0.178162	-8.91637	4.81826e-19	1.4855e-17	ENSG00000125686	MED1	protein_coding	47002	17:39404285-39451286:-
429.213	688.546	1785.42	3178.71	979.378	-1.69288	0.184296	-9.18562	4.09151e-20	1.37009e-18	ENSG00000169375	SIN3A	protein_coding	86464	15:75369379-75455842:-
610.986	661.644	272.15	379.254	480.481	1.41966	0.23288	6.09612	1.08671e-09	1.34088e-08	ENSG00000197019	SERTAD1	protein_coding	4434	19:40421592-40426025:-
346.416	460.97	860.312	1495.31	844.621	-1.07829	0.191533	-5.62978	1.80437e-08	1.89248e-07	ENSG00000213516	RBMXL1	protein_coding	13505	1:88979456-88992960:-
49.488	58.8936	17.9439	8.26712	17.799	2.39953	0.657455	3.64972	0.000262524	0.00136264	ENSG00000256139	RP11-968O1.5	sense_overlapping	14377	12:109111218-109125594:+
3.80677	1.45416	39.8754	54.7696	17.2656	-3.78096	0.828258	-4.56496	4.99601e-06	3.6508e-05	ENSG00000276564	CTA-276F8.1	lincRNA	2403	16:14150833-14153235:+
116.106	134.51	62.8038	84.7379	52.9798	1.2092	0.352259	3.43271	0.000597583	0.00283738	ENSG00000206337	HCP5	sense_overlapping	76805	6:31400702-31477506:+
44.7295	47.2603	7.97509	17.5676	15.563	2.34118	0.670186	3.49333	0.000477045	0.00232769	ENSG00000267001	AC006538.4	protein_coding	22280	19:2717769-2740048:-
1260.04	1969.66	3449.22	5383.96	2502.8	-1.01019	0.164451	-6.14278	8.10873e-10	1.01583e-08	ENSG00000204138	PHACTR4	protein_coding	130788	1:28369582-28500369:+
216.986	487.145	704.798	1216.3	418.292	-1.01463	0.244049	-4.15749	3.21768e-05	0.000201109	ENSG00000087299	L2HGDH	protein_coding	74986	14:50237563-50312548:-
141.802	247.935	91.7135	168.442	100.295	1.03636	0.296559	3.4946	0.000474772	0.00231758	ENSG00000165655	ZNF503	protein_coding	4077	10:75397830-75401906:-
59.0049	45.0791	169.471	208.745	97.5129	-1.41881	0.326459	-4.34606	1.38608e-05	9.34296e-05	ENSG00000254577	RP11-484D2.4	sense_overlapping	5213	11:43390283-43395495:+
188.435	287.924	4880.75	6417.35	2050.43	-4.14178	0.191949	-21.5775	2.92392e-103	3.19376e-100	ENSG00000064652	SNX24	protein_coding	185916	5:122843439-123029354:+
710.914	713.267	3336.58	4862.1	1662.79	-2.06225	0.168001	-12.2752	1.23042e-34	1.07723e-32	ENSG00000123908	AGO2	protein_coding	115464	8:140520156-140635619:-
746.127	719.084	358.879	427.823	384.06	1.34057	0.210917	6.35592	2.07184e-10	2.79882e-09	ENSG00000103356	EARS2	protein_coding	35718	16:23522014-23557731:-
68.5218	53.804	8.97197	31.0017	23.2648	2.16707	0.629353	3.44333	0.000574599	0.00274415	ENSG00000201405	Y_RNA	misc_RNA	93	1:23370254-23370346:+
1452.28	696.544	589.16	725.439	528.214	1.20663	0.308951	3.90558	9.39978e-05	0.000537686	ENSG00000281398	SNHG4	processed_transcript	9143	5:139274102-139283244:+
28.5508	19.6312	196.387	199.444	109.538	-2.6346	0.358208	-7.35495	1.91005e-13	3.53324e-12	ENSG00000196440	ARMCX4	protein_coding	115173	X:101418287-101533459:+
123.72	177.408	1235.14	1976.87	583.022	-2.95921	0.20072	-14.743	3.41332e-49	6.31409e-47	ENSG00000162337	LRP5	protein_coding	136667	11:68312609-68449275:+
3.80677	5.08957	72.7727	111.606	51.3757	-3.91534	0.579293	-6.75882	1.39118e-11	2.11471e-10	ENSG00000242317	RP11-875H7.5	lincRNA	11432	3:55493830-55505261:-
351.174	346.091	180.436	253.18	177.171	1.14482	0.245848	4.65662	3.21443e-06	2.43664e-05	ENSG00000051128	HOMER3	protein_coding	12061	19:18929201-18941261:-
73.2803	137.418	295.078	380.287	191.326	-1.25994	0.251366	-5.01236	5.37668e-07	4.61221e-06	ENSG00000159231	CBR3	protein_coding	11655	21:36134912-36146566:+
2139.4	2715.65	652.96	941.418	947.987	2.05265	0.159315	12.8842	5.52316e-38	5.9479e-36	ENSG00000070495	JMJD6	protein_coding	13968	17:76712832-76726799:-
180.821	282.108	103.676	109.539	173.413	1.52334	0.261579	5.82364	5.758e-09	6.54495e-08	ENSG00000158373	HIST1H2BD	protein_coding	13204	6:26158146-26171349:+
701.397	892.129	2357.63	3221.08	1351.74	-1.36831	0.155585	-8.79462	1.43527e-18	4.25903e-17	ENSG00000164087	POC1A	protein_coding	79438	3:52075253-52154690:-
151.319	125.785	401.745	388.554	208.092	-1.09283	0.267422	-4.08654	4.37858e-05	0.000267116	ENSG00000136933	RABEPK	protein_coding	33617	9:125200542-125234158:+
313.107	604.205	1509.29	2053.34	983.43	-1.54455	0.207554	-7.44168	9.94113e-14	1.89393e-12	ENSG00000162433	AK4	protein_coding	84597	1:65147549-65232145:+
96.1209	62.529	13.9564	16.5342	29.2126	2.85139	0.584731	4.87641	1.08033e-06	8.83446e-06	ENSG00000274051	uc_338	misc_RNA	181	17:76721216-76721396:-
250.295	236.301	94.7042	124.007	73.1276	1.60918	0.321416	5.00654	5.54177e-07	4.74318e-06	ENSG00000133863	TEX15	protein_coding	59063	8:30831544-30890606:-
674.75	1577.77	4187.92	7122.12	2440.15	-1.90388	0.226358	-8.41093	4.06786e-17	1.08121e-15	ENSG00000025293	PHF20	protein_coding	178408	20:35771974-35950381:+
44157.6	65398.8	12224.8	19764.6	21192.8	2.22464	0.157542	14.1209	2.82363e-45	4.23323e-43	ENSG00000080824	HSP90AA1	protein_coding	58962	14:102080738-102139699:-
184.628	320.643	1944.92	2447.07	924.505	-2.70723	0.213679	-12.6696	8.71718e-37	8.88687e-35	ENSG00000002746	HECW1	protein_coding	453403	7:43112599-43566001:+
27.5991	25.4479	73.7695	130.207	66.4655	-1.47055	0.394678	-3.72593	0.000194595	0.00103926	ENSG00000107874	CUEDC2	protein_coding	9417	10:102423245-102432661:-
139.899	150.506	70.7789	99.2054	63.3448	1.22607	0.350924	3.49383	0.000476144	0.00232378	ENSG00000255306	RP5-901A4.1	antisense	5653	11:68024809-68030461:-
131.334	215.216	435.639	745.074	464.019	-1.31249	0.218596	-6.00415	1.92337e-09	2.29544e-08	ENSG00000266997	RP11-886H22.1	protein_coding	41831	18:49795793-49837623:-
754.692	671.823	390.779	518.762	401.041	1.11082	0.223302	4.9745	6.54165e-07	5.5329e-06	ENSG00000058799	YIPF1	protein_coding	38116	1:53851719-53889834:-
58.0532	93.7935	28.9097	49.6027	33.6463	1.40162	0.450974	3.108	0.00188361	0.00780599	ENSG00000249485	RBBP4P1	processed_pseudogene	1276	5:14797125-14798400:-
150.367	237.029	416.698	707.872	307.859	-1.08141	0.217251	-4.97767	6.43542e-07	5.45311e-06	ENSG00000162928	PEX13	protein_coding	34766	2:61017225-61051990:+
137.044	189.041	476.511	573.531	274.477	-1.26592	0.227847	-5.55599	2.76042e-08	2.83178e-07	ENSG00000088538	DOCK3	protein_coding	708958	3:50675241-51384198:+
484.411	614.384	300.063	434.024	323.626	1.02865	0.190541	5.39856	6.71784e-08	6.56277e-07	ENSG00000154144	TBRG1	protein_coding	12563	11:124622836-124635398:+
1477.03	1721	447.602	630.368	666.037	2.01863	0.18605	10.8499	1.99566e-27	1.11378e-25	ENSG00000259080	RP11-158I13.2	processed_transcript	52129	2:27583046-27635174:+
138.947	136.691	49.8443	59.9366	56.6898	1.77214	0.366935	4.82956	1.36833e-06	1.10284e-05	ENSG00000130783	CCDC62	protein_coding	53202	12:122774327-122827528:+
369.257	675.459	1066.67	1944.84	574.99	-1.07565	0.212369	-5.065	4.08395e-07	3.57003e-06	ENSG00000196116	TDRD7	protein_coding	84176	9:97411950-97496125:+
17.1305	9.45206	70.7789	84.7379	92.281	-2.14295	0.423885	-5.0555	4.29265e-07	3.73539e-06	ENSG00000264920	RP11-6N17.4	processed_transcript	4558	17:47891255-47895812:-
160.836	258.841	709.783	1131.56	489.933	-1.6847	0.197595	-8.52601	1.51485e-17	4.14154e-16	ENSG00000069667	RORA	protein_coding	741036	15:60488284-61229319:-
36.1643	45.0791	104.673	173.609	59.2337	-1.3132	0.35537	-3.69532	0.000219613	0.00115991	ENSG00000253372	RP11-44N11.1	sense_intronic	8772	8:122807746-122816517:+
24.744	15.9958	68.7851	136.407	66.8704	-1.85254	0.404696	-4.57761	4.70308e-06	3.45989e-05	ENSG00000105379	ETFB	protein_coding	21250	19:51345169-51366418:-
135.14	111.971	357.882	534.262	263.27	-1.38274	0.255786	-5.40587	6.44962e-08	6.32769e-07	ENSG00000189339	SLC35E2B	protein_coding	33200	1:1659529-1692728:-
110.396	106.154	46.8536	69.2371	50.4943	1.36372	0.369939	3.68633	0.000227512	0.00119887	ENSG00000267745	RP11-686D22.8	processed_transcript	3085	17:35406684-35409768:-
76106.8	70068.1	1639.88	3049.53	16176.6	5.46574	0.198995	27.4668	4.38216e-166	2.51295e-162	ENSG00000204388	HSPA1B	protein_coding	2521	6:31827735-31830255:+
0	13.0875	47.8505	54.7696	22.2749	-2.5555	0.724705	-3.52627	0.000421461	0.00207947	ENSG00000201754	SNORD52	snoRNA	67	6:31837076-31837142:+
14.2754	31.2645	76.7602	101.272	63.015	-1.53068	0.401072	-3.81648	0.000135371	0.000747504	ENSG00000201823	SNORD48	snoRNA	64	6:31835263-31835326:+
254.102	572.213	33.8941	39.2688	110.096	3.88608	0.368514	10.5453	5.34157e-26	2.75957e-24	ENSG00000240457	RN7SL472P	misc_RNA	293	14:102077180-102077472:-
711.866	1219.32	2765.36	4020.92	1283.82	-1.3867	0.190589	-7.27588	3.44176e-13	6.21141e-12	ENSG00000106701	FSD1L	protein_coding	104638	9:105447796-105552433:+
23253.6	21881.5	5652.34	10044.5	10186.4	2.02043	0.213157	9.47858	2.57757e-21	9.52084e-20	ENSG00000109971	HSPA8	protein_coding	5742	11:123057489-123063230:-
341.657	404.984	1512.28	2084.35	675.725	-1.82346	0.189348	-9.63016	5.96358e-22	2.33037e-20	ENSG00000153214	TMEM87B	protein_coding	64096	2:112055223-112119318:+
989.76	1475.98	3937.7	4913.77	2164.63	-1.42791	0.184234	-7.7505	9.15279e-15	1.92612e-13	ENSG00000242125	SNHG3	sense_intronic	4913	1:28505980-28510892:+
53.2948	34.1728	3.98754	11.3673	14.6874	3.04747	0.778084	3.91663	8.97943e-05	0.000514797	ENSG00000261474	RP11-452L6.1	lincRNA	3959	16:31449535-31453493:-
238.875	197.039	512.399	783.309	544.117	-1.09003	0.303617	-3.59014	0.000330496	0.00167312	ENSG00000274266	SNORA73A	snoRNA	206	1:28507366-28507571:+
115.155	156.323	324.985	463.992	209.061	-1.09585	0.223026	-4.91356	8.94395e-07	7.42782e-06	ENSG00000256594	RP11-705C15.2	transcribed_unprocessed_pseudogene	41129	12:9617284-9658412:+
57.1015	69.0727	245.234	255.247	179.501	-1.57728	0.27201	-5.79862	6.68641e-09	7.50724e-08	ENSG00000165874	FAM35BP	transcribed_unprocessed_pseudogene	41552	10:46610474-46652025:-
121.817	146.87	786.543	1353.74	446.324	-2.52392	0.200976	-12.5583	3.57888e-36	3.52328e-34	ENSG00000166348	USP54	protein_coding	128416	10:73497538-73625953:-
54.2464	109.789	311.028	421.623	273.294	-1.73072	0.254387	-6.80348	1.02119e-11	1.57525e-10	ENSG00000260599	CTC-457E21.1	sense_intronic	6955	19:22520995-22527949:-
57.1015	61.8019	245.234	313.117	143.514	-1.79594	0.268444	-6.69018	2.22902e-11	3.33307e-10	ENSG00000152779	SLC16A12	protein_coding	126343	10:89430299-89556641:-
310.252	261.749	155.514	220.112	214.838	1.07569	0.245112	4.38855	1.14111e-05	7.82975e-05	ENSG00000169217	CD2BP2	protein_coding	4596	16:30350766-30355361:-
1183.9	1242.58	641.994	900.082	736.936	1.11052	0.180469	6.15352	7.57819e-10	9.5353e-09	ENSG00000067334	DNTTIP2	protein_coding	13636	1:93866283-93879918:-
79.9421	82.1602	44.8599	36.1686	48.3921	1.40219	0.422092	3.322	0.000893762	0.00404681	ENSG00000254821	RP3-400B16.4	antisense	10631	6:4135423-4146053:+
76.1354	75.6165	315.016	499.127	287.946	-1.96292	0.230107	-8.53045	1.45782e-17	3.9904e-16	ENSG00000203667	COX20	protein_coding	9736	1:244835322-244845057:+
48.5363	46.5332	15.9502	21.7012	22.8607	1.79284	0.568835	3.15177	0.00162284	0.00685663	ENSG00000267546	RP11-666A8.8	antisense	12016	17:76545668-76557683:-
146.561	157.05	69.782	89.9049	73.4713	1.37181	0.323232	4.24404	2.19527e-05	0.000142447	ENSG00000260267	RP11-452L6.5	antisense	3026	16:31456711-31459736:-
205.565	145.416	29.9066	60.97	76.0759	2.46527	0.390361	6.31535	2.69556e-10	3.59064e-09	ENSG00000270195	RP11-572O17.1	lincRNA	802	4:1712821-1713622:+
934.562	1263.67	439.627	749.207	534.085	1.34813	0.197702	6.81898	9.16903e-12	1.42204e-10	ENSG00000267047	RP11-589P10.7	antisense	33921	17:6985494-7019414:-
431.116	309.737	1006.85	1093.33	625.521	-1.05565	0.240309	-4.39287	1.11866e-05	7.70331e-05	ENSG00000130749	ZC3H4	protein_coding	49566	19:47064187-47113752:-
1082.07	2142.71	4280.63	7778.32	2594.08	-1.45966	0.204563	-7.13548	9.6453e-13	1.67229e-11	ENSG00000100354	TNRC6B	protein_coding	290992	22:40044817-40335808:+
1259.09	1035.36	84.7353	78.5376	314.649	4.24879	0.291083	14.5965	2.95649e-48	5.17679e-46	ENSG00000170345	FOS	protein_coding	3457	14:75278774-75282230:+
1010.7	1397.45	81.7446	138.474	270.915	3.90526	0.235701	16.5687	1.17287e-61	3.63557e-59	ENSG00000113263	ITK	protein_coding	112259	5:157142933-157255191:+
25.6957	45.8061	8.97197	4.13356	12.5652	2.78908	0.804517	3.46678	0.000526733	0.00253828	ENSG00000251161	RP11-540O11.1	lincRNA	3527	15:40906811-40910337:+
97.0726	55.9853	27.9128	36.1686	36.9252	1.7382	0.486755	3.571	0.000355628	0.00178733	ENSG00000267102	RP11-686D22.7	transcribed_processed_pseudogene	627	17:35409602-35410228:-
38.0677	59.6207	167.477	193.244	91.4092	-1.46752	0.318907	-4.6017	4.19058e-06	3.10361e-05	ENSG00000228526	MIR34A	lincRNA	48973	1:9148011-9196983:-
65.6668	68.3457	532.337	476.393	337.165	-2.51919	0.260911	-9.65534	4.66631e-22	1.8391e-20	ENSG00000103599	IQCH	protein_coding	247461	15:67254800-67502260:+
58.0532	43.6249	8.97197	26.8681	19.14	2.04491	0.624245	3.27581	0.0010536	0.00467456	ENSG00000267547	RP11-686D22.4	lincRNA	537	17:35403837-35404373:-
49.488	60.3478	14.9533	24.8013	25.6934	1.92662	0.530896	3.629	0.000284526	0.001463	ENSG00000125650	PSPN	protein_coding	3911	19:6375148-6379058:-
281.701	321.37	153.52	219.079	163.076	1.14641	0.240856	4.75974	1.93843e-06	1.51753e-05	ENSG00000160055	TMEM234	protein_coding	7888	1:32214472-32222359:-
294.073	286.47	139.564	219.079	189.097	1.16685	0.257028	4.53977	5.6315e-06	4.07365e-05	ENSG00000100348	TXN2	protein_coding	14995	22:36467036-36482030:-
137.995	68.3457	0.996886	0	19.9728	8.15353	1.56065	5.22445	1.74673e-07	1.61039e-06	ENSG00000104808	DHDH	protein_coding	11288	19:48933682-48944969:+
34.2609	59.6207	171.464	208.745	101.972	-1.59547	0.313001	-5.09733	3.44482e-07	3.04615e-06	ENSG00000073910	FRY	protein_coding	267823	13:32031300-32299122:+
106.59	165.048	39.8754	79.571	56.3917	1.65111	0.368592	4.47951	7.4813e-06	5.31452e-05	ENSG00000260233	SSSCA1-AS1	processed_transcript	1942	11:65568482-65570423:-
28.5508	44.352	319.003	440.224	122.162	-2.9381	0.295832	-9.93166	3.03167e-23	1.32458e-21	ENSG00000164308	ERAP2	protein_coding	43778	5:96875939-96919716:+
88.5074	232.666	550.281	743.007	305.333	-1.60891	0.280689	-5.73199	9.92598e-09	1.08317e-07	ENSG00000155034	FBXL18	protein_coding	82464	7:5431335-5513798:-
1232.44	2156.52	4004.49	6440.08	2113.74	-1.18717	0.187863	-6.31937	2.6264e-10	3.50665e-09	ENSG00000054523	KIF1B	protein_coding	170799	1:10210805-10381603:+
116.106	194.858	868.288	1120.19	410.262	-2.25395	0.208454	-10.8127	2.9968e-27	1.65242e-25	ENSG00000090975	PITPNM2	protein_coding	166536	12:122983480-123150015:-
106.59	161.412	369.845	578.698	335.619	-1.37261	0.213391	-6.43236	1.25639e-10	1.73609e-09	ENSG00000189171	S100A13	protein_coding	12574	1:153618787-153631360:-
19.0338	17.45	59.8131	72.3373	50.1638	-1.42861	0.43263	-3.30214	0.000959496	0.00429946	ENSG00000269403	CTD-2616J11.11	protein_coding	17727	19:51350373-51368099:-
49.488	66.8915	131.589	217.012	82.6195	-1.12266	0.327302	-3.43005	0.000603463	0.00286115	ENSG00000100979	PLTP	protein_coding	13535	20:45898621-45912155:-
551.03	202.856	92.7104	85.7713	220.276	2.55832	0.794795	3.21884	0.00128709	0.00557568	ENSG00000125968	ID1	protein_coding	1233	20:31605283-31606515:+
277.894	478.42	1254.08	1481.88	624.281	-1.45268	0.219687	-6.61252	3.77823e-11	5.54125e-10	ENSG00000111424	VDR	protein_coding	101512	12:47841537-47943048:-
0.951692	5.81665	31.9003	35.1352	13.6272	-2.85958	0.816572	-3.50193	0.000461897	0.00226223	ENSG00000237731	RNGTTP1	processed_pseudogene	728	21:25643489-25644216:+
197	76.3436	11.9626	25.8347	41.8847	3.41351	0.564509	6.04687	1.47688e-09	1.78477e-08	ENSG00000122877	EGR2	protein_coding	107905	10:62811996-62919900:-
254.102	393.351	651.963	1170.83	356.232	-1.03175	0.215016	-4.79846	1.59887e-06	1.27078e-05	ENSG00000110723	EXPH5	protein_coding	88308	11:108505431-108593738:-
1199.13	1603.94	656.948	930.051	884.634	1.26104	0.165234	7.63184	2.31424e-14	4.68113e-13	ENSG00000090520	DNAJB11	protein_coding	18398	3:186567403-186585800:+
32.3575	38.5353	89.7197	125.04	82.0908	-1.15457	0.361499	-3.19383	0.00140401	0.00602754	ENSG00000206754	SNORD101	snoRNA	73	6:132815307-132815379:+
54.2464	37.0812	231.278	269.715	151.285	-2.02109	0.321376	-6.28885	3.19817e-10	4.22628e-09	ENSG00000169696	ASPSCR1	protein_coding	40600	17:81976807-82017406:+
107.541	75.6165	19.9377	29.9683	60.529	2.35771	0.436025	5.40728	6.39903e-08	6.28074e-07	ENSG00000265112	MIR3153	miRNA	82	9:89312225-89312306:+
617.648	716.175	334.954	460.892	457.016	1.19201	0.187642	6.35256	2.11755e-10	2.85551e-09	ENSG00000148331	ASB6	protein_coding	7566	9:129634604-129642169:-
253.15	198.493	608.1	652.069	402.217	-1.04276	0.246943	-4.22266	2.41441e-05	0.000155523	ENSG00000136935	GOLGA1	protein_coding	70136	9:124878357-124948492:-
140.85	190.495	459.564	559.064	270.627	-1.19687	0.228529	-5.23726	1.62978e-07	1.50741e-06	ENSG00000168522	FNTA	protein_coding	51595	8:43034194-43085788:+
123.72	94.5206	25.919	21.7012	45.3539	2.62718	0.472679	5.55807	2.72773e-08	2.80075e-07	ENSG00000272079	LA16c-380H5.5	lincRNA	1269	16:3006120-3007388:+
725.189	585.301	345.919	573.531	431.197	1.00678	0.248505	4.05136	5.09205e-05	0.000306646	ENSG00000137337	MDC1	protein_coding	18083	6:30699807-30717889:-
53.2948	75.6165	132.586	512.561	123.249	-1.77371	0.380383	-4.66297	3.11679e-06	2.3681e-05	ENSG00000163683	SMIM14	protein_coding	92761	4:39546330-39639090:-
533.899	692.909	1506.29	2301.36	852.159	-1.18178	0.170562	-6.92875	4.24567e-12	6.85342e-11	ENSG00000110237	ARHGEF17	protein_coding	60803	11:73308289-73369091:+
145.609	205.764	30.9035	65.1035	57.3717	2.34647	0.396006	5.92534	3.11659e-09	3.64736e-08	ENSG00000274386	RP5-994D16.11	protein_coding	31613	1:42785007-42816619:+
696.639	503.14	126.604	174.643	176.243	2.47581	0.284201	8.71146	2.99991e-18	8.6665e-17	ENSG00000168404	MLKL	protein_coding	29106	16:74671855-74700960:-
234.116	325.005	138.567	177.743	116.359	1.24982	0.271525	4.60296	4.16534e-06	3.08806e-05	ENSG00000232693	AC012370.2	sense_intronic	6986	2:65373700-65380685:-
46.6329	47.2603	359.876	488.793	211.788	-2.73674	0.255398	-10.7156	8.60356e-27	4.61094e-25	ENSG00000169599	NFU1	protein_coding	41879	2:69395750-69437628:-
364.498	309.01	58.8163	118.84	118.415	2.43063	0.322972	7.52581	5.23961e-14	1.03076e-12	ENSG00000152669	CCNO	protein_coding	2529	5:55231152-55233680:-
59.9566	61.0748	19.9377	43.4024	39.0198	1.42612	0.44267	3.22164	0.00127457	0.0055246	ENSG00000232098	CTD-2619J13.14	lincRNA	4247	19:58404238-58408484:-
137.044	135.964	77.7571	77.5042	85.9305	1.23714	0.326873	3.78477	0.000153848	0.000839233	ENSG00000171169	NAIF1	protein_coding	6974	9:128061233-128068206:-
32.3575	47.9874	89.7197	153.975	105.991	-1.13707	0.323192	-3.51825	0.000434404	0.00213781	ENSG00000271853	RP1-178F15.5	processed_transcript	8009	1:153626332-153634340:-
87.5557	113.425	591.153	692.371	227.982	-2.25472	0.256641	-8.78551	1.55657e-18	4.6011e-17	ENSG00000154721	JAM2	protein_coding	78291	21:25639272-25717562:+
78.9904	90.1581	26.9159	57.8698	61.0825	1.48119	0.373982	3.96058	7.47677e-05	0.00043617	ENSG00000229622	MTND5P2	processed_pseudogene	1435	13:95692538-95693972:+
109.445	79.979	37.8817	42.369	70.4047	1.69188	0.39441	4.28964	1.7896e-05	0.000118372	ENSG00000232373	MTCYBP3	processed_pseudogene	1137	13:95694569-95695705:+
56.1498	42.8978	10.9657	21.7012	23.0167	2.10094	0.581693	3.61176	0.000304126	0.0015523	ENSG00000141569	TRIM65	protein_coding	16669	17:75880335-75897003:-
197.952	336.639	713.77	934.184	553.219	-1.20365	0.195039	-6.17135	6.77107e-10	8.57145e-09	ENSG00000157456	CCNB2	protein_coding	19968	15:59105078-59125045:+
693.783	948.114	68.7851	111.606	231.011	3.63721	0.245187	14.8344	8.77431e-50	1.6913e-47	ENSG00000119705	SLIRP	protein_coding	53034	14:77708071-77761104:+
230.309	227.577	587.166	729.573	355.048	-1.08244	0.217968	-4.96607	6.83232e-07	5.74907e-06	ENSG00000197912	SPG7	protein_coding	66852	16:89490917-89557768:+
299.783	458.061	141.558	208.745	153.325	1.54964	0.273826	5.65922	1.52066e-08	1.60965e-07	ENSG00000259132	RP11-298I3.5	protein_coding	35989	14:22946270-22982258:-
78.9904	66.1644	313.022	489.827	168.006	-2.00104	0.262336	-7.62776	2.38871e-14	4.81902e-13	ENSG00000248476	BACH1-IT1	sense_intronic	10261	21:29351634-29361894:+
113.251	127.239	436.636	799.843	339.959	-1.88376	0.214424	-8.78523	1.56039e-18	4.60645e-17	ENSG00000181192	DHTKD1	protein_coding	54254	10:12068972-12123225:+
19.9855	6.54373	61.8069	128.14	41.9702	-2.34453	0.521401	-4.49659	6.90505e-06	4.94036e-05	ENSG00000228817	BACH1-IT2	lincRNA	3213	21:29370497-29373709:+
210.324	129.421	5.98131	9.30051	34.1631	4.97642	0.655744	7.58896	3.22483e-14	6.44348e-13	ENSG00000006283	CACNA1G	protein_coding	66407	17:50561068-50627474:+
433.972	525.68	184.424	361.686	325.574	1.29627	0.228218	5.67998	1.34713e-08	1.43771e-07	ENSG00000184205	TSPYL2	protein_coding	6174	X:53082367-53088540:+
846.054	1350.19	2490.22	3685.07	1416.21	-1.05787	0.175063	-6.0428	1.51463e-09	1.82664e-08	ENSG00000137955	RABGGTB	protein_coding	8883	1:75786197-75795079:+
94.2175	72.7082	273.147	520.828	180.001	-1.75202	0.281514	-6.22354	4.8607e-10	6.25322e-09	ENSG00000169093	ASMTL	protein_coding	50624	X:1403139-1453762:-
132.285	180.316	48.8474	107.473	55.7202	1.48511	0.379746	3.91079	9.19954e-05	0.000526889	ENSG00000014914	MTMR11	protein_coding	8248	1:149928651-149936898:-
182.725	245.754	128.598	126.074	92.9646	1.15062	0.31005	3.71108	0.000206376	0.00109555	ENSG00000169598	DFFB	protein_coding	28163	1:3857267-3885429:+
224.599	401.349	56.8225	97.1386	85.5962	2.46364	0.333374	7.39002	1.46802e-13	2.7511e-12	ENSG00000266865	RP11-848P1.9	transcribed_unprocessed_pseudogene	84631	17:31008497-31093127:+
1131.56	1958.76	3553.9	5061.54	2144.17	-1.05704	0.18381	-5.7507	8.88725e-09	9.80547e-08	ENSG00000137807	KIF23	protein_coding	34182	15:69414246-69448427:+
1134.42	2704.02	6214.59	9954.64	3139.7	-1.66081	0.227887	-7.28786	3.14906e-13	5.71014e-12	ENSG00000104517	UBR5	protein_coding	159830	8:102253012-102412841:-
629.068	676.186	377.82	498.094	369.915	1.02252	0.192263	5.31834	1.04718e-07	1.00084e-06	ENSG00000196152	ZNF79	protein_coding	20999	9:127424374-127445372:+
96.1209	142.508	52.8349	83.7046	55.7026	1.25275	0.350701	3.57212	0.000354098	0.00178082	ENSG00000280388	RP11-229D13.3	TEC	1987	7:76043977-76045963:-
127.527	127.239	424.673	671.703	286.684	-1.63981	0.219816	-7.45993	8.65686e-14	1.65891e-12	ENSG00000138286	FAM149B1	protein_coding	76339	10:73168166-73244504:+
460.619	732.171	5127.98	8264.02	2399.49	-3.04249	0.177384	-17.152	6.07396e-66	2.17695e-63	ENSG00000134369	NAV1	protein_coding	204085	1:201622885-201826969:+
1964.29	2879.97	469.533	1082.99	804.954	2.13224	0.216986	9.82664	8.64529e-23	3.65878e-21	ENSG00000092531	SNAP23	protein_coding	54124	15:42491233-42545356:+
108.493	149.052	29.9066	38.2354	59.4754	2.34988	0.391314	6.00509	1.91224e-09	2.28334e-08	ENSG00000224892	RPS4XP16	transcribed_processed_pseudogene	7152	13:51454164-51461315:+
21.8889	18.177	96.6979	114.706	123.115	-1.98112	0.35941	-5.51213	3.54521e-08	3.59664e-07	ENSG00000177733	HNRNPA0	protein_coding	8726	5:137745651-137754376:-
44.7295	88.7039	256.2	255.247	110.047	-1.55077	0.313887	-4.94054	7.79057e-07	6.5219e-06	ENSG00000280269	AP000577.2	TEC	878	11:74204869-74205746:+
394.001	480.601	113.645	172.576	233.886	2.06525	0.224092	9.21607	3.08188e-20	1.0442e-18	ENSG00000230424	RP1-43E13.2	antisense	30204	1:19210501-19240704:+
2810.35	2761.46	809.471	1231.8	1055.55	1.92125	0.201025	9.55728	1.20895e-21	4.59883e-20	ENSG00000186166	CCDC84	protein_coding	17650	11:118998142-119015791:+
49.488	55.9853	159.502	190.144	127.208	-1.30103	0.301467	-4.31565	1.59137e-05	0.00010636	ENSG00000037897	METTL1	protein_coding	4323	12:57768471-57772793:-
512.962	869.59	2200.13	2916.23	1093.85	-1.47163	0.196003	-7.50823	5.99314e-14	1.17296e-12	ENSG00000138778	CENPE	protein_coding	92604	4:103105806-103198409:-
233.165	275.564	69.782	136.407	125.695	1.78245	0.274481	6.4939	8.36445e-11	1.18434e-09	ENSG00000177683	THAP5	protein_coding	15208	7:108554543-108569750:-
512.962	546.765	1212.21	1747.46	802.722	-1.02479	0.171954	-5.95968	2.52734e-09	2.98211e-08	ENSG00000277075	HIST1H2AE	protein_coding	509	6:26216975-26217483:+
251.247	270.474	100.685	125.04	182.166	1.64947	0.372674	4.42603	9.5983e-06	6.68587e-05	ENSG00000117318	ID3	protein_coding	1877	1:23557918-23559794:-
327.382	333.73	78.754	136.407	137.763	2.09924	0.2956	7.10161	1.23309e-12	2.11395e-11	ENSG00000263412	RP5-890E16.2	processed_transcript	2933	17:48045141-48048073:-
4480.57	3579.42	686.854	1120.19	1430.99	2.65452	0.215222	12.3339	5.95062e-35	5.33185e-33	ENSG00000120129	DUSP1	protein_coding	3106	5:172768090-172771195:-
13.3237	8.72498	57.8194	72.3373	59.5696	-2.14652	0.465868	-4.60756	4.07414e-06	3.02632e-05	ENSG00000104524	PYCRL	protein_coding	5861	8:143603913-143609773:-
49.488	133.783	19.9377	42.369	32.6137	1.99501	0.522139	3.82084	0.000132999	0.000736002	ENSG00000115468	EFHD1	protein_coding	76725	2:232606057-232682781:+
34.2609	23.2666	156.511	158.109	91.653	-2.03743	0.379833	-5.36401	8.13945e-08	7.87775e-07	ENSG00000133808	MICALCL	protein_coding	83065	11:12276080-12359144:+
88.5074	75.6165	12.9595	14.4675	22.4908	3.03191	0.592361	5.11834	3.08229e-07	2.74249e-06	ENSG00000213144	RP11-64B16.2	processed_pseudogene	545	12:119194850-119195394:+
226.503	300.285	114.642	158.109	140.414	1.38896	0.25557	5.43477	5.48684e-08	5.42722e-07	ENSG00000135482	ZC3H10	protein_coding	9356	12:56118159-56127514:+
61.86	34.8999	4.98443	7.23373	12.6604	3.48403	0.829549	4.19992	2.67015e-05	0.00017037	ENSG00000275489	C17orf98	protein_coding	6368	17:38835088-38841455:-
145.609	274.11	778.568	1619.32	466.524	-2.04344	0.234026	-8.7317	2.50866e-18	7.29323e-17	ENSG00000122707	RECK	protein_coding	88019	9:36036433-36124451:+
9.51692	25.4479	170.467	217.012	79.2477	-3.0257	0.381587	-7.92925	2.2047e-15	4.98239e-14	ENSG00000249258	RP11-468H14.2	lincRNA	18609	8:17131181-17149789:+
80.8938	107.608	34.891	59.9366	35.6945	1.45219	0.425452	3.41329	0.00064184	0.00302062	ENSG00000251468	RP11-369K16.1	unprocessed_pseudogene	3814	8:12958387-12962200:+
389.242	440.611	148.536	214.945	275.379	1.64468	0.215046	7.64808	2.04008e-14	4.14485e-13	ENSG00000159147	DONSON	protein_coding	29167	21:33559542-33588708:-
510.107	736.534	1540.19	1892.14	833.215	-1.04393	0.205055	-5.09098	3.56218e-07	3.14388e-06	ENSG00000277157	HIST1H4D	protein_coding	312	6:26188765-26189076:-
48.5363	56.7124	203.365	245.947	89.2105	-1.66555	0.30825	-5.40323	6.54499e-08	6.41473e-07	ENSG00000067177	PHKA1	protein_coding	135506	X:72578814-72714319:-
115.155	95.9748	15.9502	37.202	84.9834	2.4913	0.398641	6.24949	4.11806e-10	5.35184e-09	ENSG00000249673	NOP14-AS1	antisense	26840	4:2934899-2961738:+
325.479	360.632	895.203	1107.79	525.24	-1.11062	0.182313	-6.09181	1.11643e-09	1.37386e-08	ENSG00000138600	SPPL2A	protein_coding	63543	15:50702266-50765808:-
390.194	644.921	3151.16	5631.97	1806.51	-2.6278	0.187912	-13.9843	1.94491e-44	2.78828e-42	ENSG00000175662	TOM1L2	protein_coding	128912	17:17843511-17972422:-
168.449	257.387	109.657	168.442	131.862	1.05754	0.258907	4.08463	4.41473e-05	0.000269036	ENSG00000139531	SUOX	protein_coding	9462	12:55997180-56006641:+
277.894	205.764	86.7291	153.975	119.22	1.50982	0.306867	4.9201	8.64993e-07	7.20451e-06	ENSG00000233527	ZNF529-AS1	antisense	21639	19:36573070-36594708:+
23.7923	22.5395	90.7166	131.24	105.023	-1.81681	0.348527	-5.21282	1.85988e-07	1.70614e-06	ENSG00000167720	SRR	protein_coding	21878	17:2303383-2325260:+
83.7489	120.696	38.8785	70.2705	54.2936	1.36637	0.367921	3.71376	0.000204205	0.00108553	ENSG00000163155	LYSMD1	protein_coding	6201	1:151159748-151165948:-
181.773	241.391	74.7664	179.81	114.96	1.22839	0.293632	4.18343	2.87137e-05	0.000181994	ENSG00000261094	RP11-355O1.11	sense_overlapping	2711	9:122937623-122940333:+
473.943	647.103	1323.86	1984.11	764.06	-1.11427	0.166981	-6.67306	2.50526e-11	3.73639e-10	ENSG00000166734	CASC4	protein_coding	127030	15:44288729-44415758:+
171.305	333.003	1148.41	1719.56	644.442	-2.07872	0.215898	-9.62822	6.0776e-22	2.37088e-20	ENSG00000196975	ANXA4	protein_coding	182676	2:69644425-69827100:+
55.1981	103.973	874.269	1264.87	281.285	-3.31095	0.254232	-13.0233	9.01547e-39	1.02375e-36	ENSG00000137819	PAQR5	protein_coding	108834	15:69298947-69407780:+
32.3575	33.4458	117.633	190.144	62.7388	-1.76282	0.358792	-4.91321	8.95984e-07	7.43832e-06	ENSG00000107551	RASSF4	protein_coding	36485	10:44959407-44995891:+
315.01	484.963	213.334	296.583	237.87	1.07983	0.22962	4.70268	2.56764e-06	1.97706e-05	ENSG00000147471	PROSC	protein_coding	17175	8:37762593-37779767:+
154.174	113.425	57.8194	107.473	114.791	1.19688	0.3293	3.63461	0.0002784	0.00143375	ENSG00000225655	PGM5-AS1	lincRNA	2683	9:41073710-41076392:+
125.623	153.414	379.813	622.1	209.894	-1.38059	0.245991	-5.61236	1.99586e-08	2.08569e-07	ENSG00000143891	GALM	protein_coding	75328	2:38665910-38741237:+
21.8889	25.4479	179.439	308.983	81.2829	-2.89988	0.346845	-8.36075	6.23223e-17	1.6208e-15	ENSG00000106789	CORO2A	protein_coding	71666	9:98120975-98192640:-
137.044	183.225	39.8754	77.5042	62.776	1.91882	0.34696	5.53038	3.19541e-08	3.25906e-07	ENSG00000138629	UBL7	protein_coding	15206	15:74445977-74461182:-
150.367	210.127	66.7913	79.571	67.5702	1.72199	0.329124	5.23206	1.67635e-07	1.54862e-06	ENSG00000114395	CYB561D2	protein_coding	7766	3:50350695-50358460:+
545.32	505.322	1863.18	2938.96	1206.91	-1.71434	0.193156	-8.87543	6.9664e-19	2.10534e-17	ENSG00000184743	ATL3	protein_coding	47835	11:63624087-63671921:-
205.565	461.697	703.801	1207	362.747	-1.08517	0.24969	-4.34605	1.38609e-05	9.34296e-05	ENSG00000050344	NFE2L3	protein_coding	34886	7:26152240-26187125:+
43.7778	86.5227	185.421	213.912	107.961	-1.21739	0.392035	-3.10532	0.00190074	0.00786729	ENSG00000179029	TMEM107	protein_coding	3163	17:8173237-8176399:-
155.126	160.685	746.667	957.952	415.347	-1.99164	0.217902	-9.14009	6.23984e-20	2.05351e-18	ENSG00000179364	PACS2	protein_coding	97585	14:105300563-105398147:+
28.5508	49.4415	111.651	179.81	71.9887	-1.44742	0.340935	-4.24545	2.18154e-05	0.000141597	ENSG00000164039	BDH2	protein_coding	20449	4:103079435-103099883:-
13.3237	10.9062	39.8754	66.1369	32.1732	-1.67107	0.507377	-3.29355	0.000989292	0.00441486	ENSG00000238105	GOLGA2P5	transcribed_unprocessed_pseudogene	17303	12:100156357-100173659:-
166.546	125.785	451.589	746.107	297.4	-1.54792	0.241396	-6.41237	1.43275e-10	1.96676e-09	ENSG00000100580	TMED8	protein_coding	42089	14:77335021-77377109:-
213.179	239.937	724.736	1094.36	716.592	-1.54819	0.180585	-8.57316	1.00688e-17	2.79271e-16	ENSG00000099622	CIRBP	protein_coding	15497	19:1259384-1274880:+
213.179	140.327	67.7882	82.6712	108.094	1.70202	0.337526	5.04264	4.59144e-07	3.97729e-06	ENSG00000267168	RP11-318A15.7	protein_coding	5545	17:76732978-76738522:+
526.286	1031.73	1519.25	3137.37	1062.51	-1.11903	0.228727	-4.89242	9.96016e-07	8.22116e-06	ENSG00000166398	KIAA0355	protein_coding	101050	19:34254537-34355586:+
199.855	359.178	26.9159	53.7363	66.3943	3.24414	0.389922	8.31998	8.79774e-17	2.24724e-15	ENSG00000152229	PSTPIP2	protein_coding	88737	18:45983536-46072272:-
51.3914	53.077	8.97197	17.5676	14.6099	2.46258	0.672219	3.66336	0.000248932	0.00130127	ENSG00000116329	OPRD1	protein_coding	59126	1:28812142-28871267:+
59.0049	63.9832	157.508	200.478	117.516	-1.10498	0.280718	-3.93625	8.27631e-05	0.00047747	ENSG00000179943	FIZ1	protein_coding	10600	19:55591371-55601970:-
100.879	152.687	59.8131	105.406	66.9046	1.07508	0.346436	3.10325	0.0019141	0.0079138	ENSG00000143630	HCN3	protein_coding	12266	1:155277583-155289848:+
44.7295	96.7018	339.938	658.269	186.022	-2.35316	0.291633	-8.0689	7.09317e-16	1.68256e-14	ENSG00000130304	SLC27A1	protein_coding	37400	19:17468769-17506168:+
0.951692	4.36249	146.542	222.179	64.7289	-5.58822	0.67262	-8.30815	9.72079e-17	2.47476e-15	ENSG00000269895	AP000654.4	lincRNA	4548	11:86833068-86837615:+
431.116	290.833	169.471	182.91	169.286	1.49134	0.308052	4.84119	1.29065e-06	1.0439e-05	ENSG00000060140	STYK1	protein_coding	55380	12:10618939-10674318:-
687.122	1120.43	3173.09	4286.5	1732.58	-1.62388	0.169648	-9.57206	1.04798e-21	3.9931e-20	ENSG00000129636	ITFG1	protein_coding	309763	16:47154387-47464149:-
6.66184	6.54373	63.8007	76.4708	97.9123	-2.99341	0.496198	-6.03268	1.61264e-09	1.93668e-08	ENSG00000164061	BSN	protein_coding	117057	3:49554489-49671545:+
879.363	613.657	383.801	523.928	384.225	1.20064	0.245413	4.89233	9.96513e-07	8.22231e-06	ENSG00000196236	XPNPEP3	protein_coding	75739	22:40857077-40932815:+
443.488	303.193	177.446	196.344	214.895	1.45683	0.307036	4.74481	2.08701e-06	1.62609e-05	ENSG00000278050	NEAT1_2	misc_RNA	105	11:65423638-65423742:+
137.995	194.858	30.9035	63.0368	55.7802	2.29586	0.376971	6.09027	1.12721e-09	1.38563e-08	ENSG00000173451	THAP2	protein_coding	17631	12:71663009-71680639:+
22.8406	27.6291	165.483	168.442	82.0629	-2.31878	0.359141	-6.45646	1.07183e-10	1.49275e-09	ENSG00000155957	TMBIM4	protein_coding	34227	12:66135846-66170072:-
64.7151	63.9832	298.069	377.187	167.771	-1.95567	0.259492	-7.53654	4.82615e-14	9.51867e-13	ENSG00000143801	PSEN2	protein_coding	25922	1:226870184-226896105:+
143.705	186.133	85.7322	91.9717	99.6665	1.30765	0.307581	4.2514	2.12434e-05	0.000138236	ENSG00000129968	ABHD17A	protein_coding	8738	19:1876810-1885547:-
109.445	157.05	434.642	521.862	192.208	-1.42428	0.244628	-5.82225	5.80607e-09	6.58979e-08	ENSG00000225213	RP11-197M22.2	sense_intronic	27026	10:16721352-16748377:-
19.9855	19.6312	143.552	220.112	107.921	-2.74858	0.359103	-7.65401	1.94811e-14	3.97914e-13	ENSG00000213963	AC074286.1	sense_overlapping	109184	2:177283508-177392691:-
732.803	735.079	110.654	110.573	187.922	3.15529	0.287213	10.9859	4.46722e-28	2.64096e-26	ENSG00000087589	CASS4	protein_coding	48276	20:56412112-56460387:+
1148.69	1341.47	542.306	881.481	658.579	1.27297	0.185662	6.85642	7.06071e-12	1.11071e-10	ENSG00000213699	SLC35F6	protein_coding	16948	2:26764284-26781231:+
48.5363	80.706	197.383	304.85	178.056	-1.51086	0.296429	-5.09688	3.45302e-07	3.05223e-06	ENSG00000250299	MRPS31P4	transcribed_unprocessed_pseudogene	37328	13:52600119-52637446:+
460.619	780.886	56.8225	98.172	173.934	3.44401	0.286377	12.0262	2.58923e-33	2.09865e-31	ENSG00000203875	SNHG5	processed_transcript	17787	6:85660950-85678736:-
1911	1523.24	885.235	1217.33	821.831	1.18339	0.221653	5.33893	9.3499e-08	8.99237e-07	ENSG00000088448	ANKRD10	protein_coding	36530	13:110878540-110915069:-
468.232	863.773	2656.7	2659.94	1382.37	-1.62367	0.230983	-7.02939	2.07439e-12	3.47316e-11	ENSG00000197238	HIST1H4J	protein_coding	373	6:27824108-27824480:+
1020.21	1483.97	3606.73	4484.91	1914.38	-1.27445	0.16609	-7.67326	1.67683e-14	3.45892e-13	ENSG00000214425	LRRC37A4P	transcribed_unprocessed_pseudogene	43595	17:45506741-45550335:-
596.711	586.028	2619.82	3399.85	1391.17	-1.89853	0.170804	-11.1153	1.05735e-28	6.46762e-27	ENSG00000160218	TRAPPC10	protein_coding	94234	21:44012319-44106552:+
117.058	109.789	1089.6	1491.18	540.292	-3.0605	0.205703	-14.8783	4.56099e-50	9.01896e-48	ENSG00000126214	KLC1	protein_coding	152354	14:103561896-103714249:+
271.232	238.483	84.7353	59.9366	113.739	2.21584	0.337746	6.56069	5.35601e-11	7.7171e-10	ENSG00000254665	RP11-152H18.3	antisense	3251	11:8693357-8696607:+
67.5701	101.064	188.411	282.115	142.947	-1.0348	0.280327	-3.69142	0.000223009	0.00117703	ENSG00000144362	PHOSPHO2	protein_coding	7255	2:169694454-169701708:+
83.7489	65.4373	36.8848	41.3356	54.5818	1.37917	0.418196	3.29792	0.000974053	0.00435703	ENSG00000231961	RP5-967N21.7	processed_pseudogene	332	20:5965180-5965511:+
19.0338	24.7208	173.458	229.412	85.7566	-2.76505	0.358237	-7.71847	1.17732e-14	2.45279e-13	ENSG00000141542	RAB40B	protein_coding	43756	17:82654973-82698728:-
913.624	1034.64	510.406	653.102	461.919	1.18388	0.184694	6.40991	1.45603e-10	1.99512e-09	ENSG00000162419	GMEB1	protein_coding	50622	1:28668732-28719353:+
274.087	309.737	757.633	885.615	508.134	-1.06596	0.194535	-5.47953	4.2646e-08	4.27541e-07	ENSG00000276234	TADA2A	protein_coding	72857	17:37406874-37479730:+
279.797	234.847	951.029	1203.9	568.006	-1.61253	0.22153	-7.27909	3.36073e-13	6.07474e-12	ENSG00000100281	HMGXB4	protein_coding	38356	22:35257452-35295807:+
2173.66	2525.15	515.39	685.137	795.802	2.41199	0.172301	13.9987	1.58724e-44	2.28982e-42	ENSG00000198522	GPN1	protein_coding	23262	2:27628247-27651508:+
59.9566	124.331	35.8879	32.0351	55.1401	1.813	0.447691	4.04966	5.12921e-05	0.00030856	ENSG00000196787	HIST1H2AG	protein_coding	2250	6:27133042-27135291:+
14.2754	26.1749	87.7259	210.811	58.3808	-2.38086	0.415439	-5.73095	9.98687e-09	1.08774e-07	ENSG00000183044	ABAT	protein_coding	110011	16:8674565-8784575:+
1056.38	1831.52	692.836	1227.67	565.812	1.03702	0.216655	4.78649	1.69725e-06	1.34154e-05	ENSG00000180263	FGD6	protein_coding	140734	12:95076749-95217482:-
384.484	483.509	228.287	350.319	288.525	1.03892	0.216557	4.79747	1.60685e-06	1.2758e-05	ENSG00000132254	ARFIP2	protein_coding	6797	11:6474683-6481479:-
31.4058	51.6228	136.573	228.379	75.2624	-1.67669	0.333314	-5.03036	4.89566e-07	4.2185e-06	ENSG00000259771	RP11-429D19.1	sense_intronic	4443	15:59266720-59271162:-
16.1788	21.0854	4.98443	5.16695	22.4636	2.30529	0.759922	3.03359	0.00241662	0.00971138	ENSG00000247049	CTC-338M12.7	antisense	6040	5:181224646-181230685:-
748.982	796.154	1775.45	2584.51	967.514	-1.03745	0.164303	-6.31428	2.71421e-10	3.61129e-09	ENSG00000056586	RC3H2	protein_coding	60786	9:122844556-122905341:-
264.57	246.481	90.7166	184.977	171.958	1.39172	0.278991	4.98841	6.08782e-07	5.17962e-06	ENSG00000167797	CDK2AP2	protein_coding	2153	11:67506497-67508649:-
170.353	337.366	602.119	874.248	398.188	-1.11608	0.220191	-5.06871	4.00529e-07	3.50528e-06	ENSG00000111684	LPCAT3	protein_coding	42325	12:6976186-7018510:-
291.218	194.858	156.511	129.174	135.672	1.19184	0.332748	3.58179	0.000341247	0.00172261	ENSG00000149781	FERMT3	protein_coding	17209	11:64206678-64223886:+
58.0532	35.627	343.926	498.094	221.48	-2.70947	0.297972	-9.09304	9.63114e-20	3.1336e-18	ENSG00000197566	ZNF624	protein_coding	33120	17:16620737-16653856:-
216.986	208.672	31.9003	67.1703	59.9232	2.60344	0.385675	6.75035	1.47486e-11	2.23893e-10	ENSG00000270562	RP11-154H23.3	lincRNA	2467	3:71584943-71587409:+
41.8744	40.7166	12.9595	14.4675	18.6514	2.02944	0.626689	3.23835	0.00120224	0.00524575	ENSG00000234917	RP5-994D16.3	lincRNA	2925	1:42678735-42681659:+
0.951692	6.54373	26.9159	43.4024	14.5137	-2.7486	0.826603	-3.32518	0.000883624	0.00400644	ENSG00000164647	STEAP1	protein_coding	10455	7:90154375-90164829:+
1283.83	1421.44	296.075	455.725	472.091	2.31074	0.188452	12.2617	1.45413e-34	1.26824e-32	ENSG00000120656	TAF12	protein_coding	53763	1:28589323-28643085:-
771.822	1085.53	2179.19	3130.14	1173.73	-1.07635	0.163769	-6.57235	4.95263e-11	7.17646e-10	ENSG00000048991	R3HDM1	protein_coding	193816	2:135531455-135725270:+
83.7489	67.6186	17.9439	53.7363	31.0894	1.61997	0.499374	3.24399	0.00117867	0.00515357	ENSG00000230183	CNOT6LP1	processed_pseudogene	1462	15:56005715-56007176:-
113.251	115.606	56.8225	86.8047	66.5492	1.13559	0.334669	3.39316	0.000690925	0.00322254	ENSG00000124006	OBSL1	protein_coding	21131	2:219550729-219571859:-
37.116	43.6249	1.99377	5.16695	12.8566	3.97786	0.93832	4.23935	2.24171e-05	0.000145255	ENSG00000257052	RP11-881M11.2	antisense	2954	11:60906789-60909742:+
109.445	155.595	6.9782	4.13356	26.0972	4.96482	0.715928	6.9348	4.06804e-12	6.57594e-11	ENSG00000182308	DCAF4L1	protein_coding	4772	4:41981696-41986467:+
155.126	189.041	35.8879	41.3356	61.8379	2.58564	0.368634	7.01413	2.31389e-12	3.84053e-11	ENSG00000168569	TMEM223	protein_coding	20393	11:62771629-62792021:-
197	239.21	708.786	1026.16	659.228	-1.54287	0.179142	-8.61255	7.14504e-18	2.00358e-16	ENSG00000280383	CTA-941F9.10	sense_overlapping	23112	22:45657019-45680130:+
53.2948	92.3394	139.564	263.514	89.4911	-1.00307	0.318893	-3.14547	0.00165822	0.00698556	ENSG00000279166	RP11-107E5.3	TEC	2614	2:144494265-144496878:-
177.966	161.412	411.714	879.414	385.37	-1.41625	0.256124	-5.52954	3.21066e-08	3.27317e-07	ENSG00000179820	MYADM	protein_coding	10215	19:53866223-53876437:+
217.937	163.593	887.228	1169.8	540.262	-1.96925	0.225019	-8.75148	2.10572e-18	6.16872e-17	ENSG00000107625	DDX50	protein_coding	45570	10:68901278-68946847:+
64.7151	94.5206	304.05	534.262	163.855	-1.92959	0.253571	-7.60966	2.74814e-14	5.52955e-13	ENSG00000068615	REEP1	protein_coding	124091	2:86213993-86338083:-
24.744	49.4415	6.9782	7.23373	11.5304	2.77558	0.831658	3.3374	0.00084566	0.00385411	ENSG00000160117	ANKLE1	protein_coding	6002	19:17281645-17287646:+
236.02	237.029	115.639	150.875	138.511	1.27797	0.285304	4.47934	7.48741e-06	5.31722e-05	ENSG00000114735	HEMK1	protein_coding	27017	3:50569152-50596168:+
688.073	1138.61	2165.24	3138.4	1124.02	-1.10884	0.177579	-6.24421	4.25953e-10	5.52631e-09	ENSG00000188158	NHS	protein_coding	360575	X:17375420-17735994:+
41.8744	50.8957	8.97197	31.0017	22.6799	1.73368	0.570035	3.04136	0.0023551	0.00950077	ENSG00000236287	ZBED5	protein_coding	46723	11:10812074-10858796:-
132.285	171.591	59.8131	75.4374	88.0246	1.6	0.332711	4.80899	1.51699e-06	1.21243e-05	ENSG00000178809	TRIM73	protein_coding	15934	7:75395063-75410996:+
178.918	290.833	489.471	794.677	257.097	-1.00304	0.22335	-4.49088	7.09295e-06	5.05902e-05	ENSG00000163686	ABHD6	protein_coding	58188	3:58237506-58295693:+
37.116	26.902	3.98754	4.13356	10.1898	3.43679	0.932767	3.68451	0.000229145	0.00120636	ENSG00000163352	LENEP	protein_coding	730	1:154993586-154994315:+
143.705	146.143	67.7882	75.4374	72.3461	1.45038	0.332907	4.35669	1.32041e-05	8.95552e-05	ENSG00000010626	LRRC23	protein_coding	40675	12:6873569-6914243:+
344.513	310.464	121.62	156.042	177.26	1.69406	0.253832	6.67392	2.49059e-11	3.71692e-10	ENSG00000103111	MON1B	protein_coding	11571	16:77190835-77202405:+
1740.64	1543.59	826.418	1358.91	1236.96	1.07693	0.196226	5.48822	4.06001e-08	4.08279e-07	ENSG00000255496	RP11-587D21.4	sense_overlapping	181337	11:27696312-27877648:-
1058.28	1035.36	410.717	593.166	651.375	1.52546	0.192243	7.9351	2.10318e-15	4.77652e-14	ENSG00000106245	BUD31	protein_coding	10976	7:99408641-99419616:+
207.469	169.41	34.891	51.6695	57.5176	2.60123	0.415849	6.25524	3.96911e-10	5.16998e-09	ENSG00000156042	CFAP70	protein_coding	105101	10:73253759-73358859:-
11.4203	15.2687	66.7913	87.8381	51.1274	-2.09535	0.438377	-4.77979	1.75476e-06	1.38458e-05	ENSG00000110455	ACCS	protein_coding	18298	11:44065925-44084222:+
492.025	809.242	167.477	359.62	286.166	1.77573	0.247838	7.16488	7.78556e-13	1.36847e-11	ENSG00000099875	MKNK2	protein_coding	13780	19:2037465-2051244:-
273.136	270.474	119.626	195.311	157.422	1.26253	0.267063	4.72747	2.27331e-06	1.76285e-05	ENSG00000133895	MEN1	protein_coding	7785	11:64803510-64811294:-
142.754	204.31	4.98443	9.30051	37.518	5.05326	0.616568	8.19578	2.48967e-16	6.14064e-15	ENSG00000172771	EFCAB12	protein_coding	27331	3:129401321-129428651:-
41.8744	21.8124	191.402	256.281	146.235	-2.37181	0.331056	-7.16437	7.81454e-13	1.37251e-11	ENSG00000108932	SLC16A6	protein_coding	24242	17:68267026-68291267:-
45.6812	76.3436	15.9502	34.1019	23.2561	1.75288	0.561663	3.12088	0.00180313	0.00751319	ENSG00000165507	C10orf10	protein_coding	7830	10:44970981-44978810:-
421.6	517.682	1482.37	1560.42	1088.27	-1.28693	0.182997	-7.03253	2.02822e-12	3.39835e-11	ENSG00000119403	PHF19	protein_coding	39245	9:120855652-120894896:-
576.725	769.252	2293.83	2933.79	1270.28	-1.52932	0.156848	-9.75033	1.83864e-22	7.53122e-21	ENSG00000124198	ARFGEF2	protein_coding	114804	20:48921890-49036693:+
256.957	660.917	1121.5	2001.68	539.482	-1.33998	0.267574	-5.0079	5.50278e-07	4.71156e-06	ENSG00000167693	NXN	protein_coding	180458	17:799313-979770:-
369.257	374.447	170.467	237.68	230.858	1.32316	0.260953	5.0705	3.96766e-07	3.47613e-06	ENSG00000108523	RNF167	protein_coding	5215	17:4940008-4945222:+
100.879	113.425	327.975	281.082	160.275	-1.1174	0.311643	-3.58552	0.000336409	0.0017008	ENSG00000079263	SP140	protein_coding	110106	2:230203110-230313215:+
69.4735	89.431	33.8941	43.4024	33.0756	1.47383	0.440716	3.34418	0.000825276	0.00377245	ENSG00000155428	TRIM74	protein_coding	9982	7:72959485-72969466:-
16.1788	13.0875	81.7446	95.0718	46.6555	-2.17564	0.44848	-4.85114	1.22751e-06	9.95993e-06	ENSG00000166343	MSS51	protein_coding	9983	10:73423579-73433561:-
6.66184	5.08957	27.9128	48.5693	17.0239	-2.24132	0.690488	-3.24599	0.00117041	0.00512247	ENSG00000226632	UBE2V1P1	processed_pseudogene	445	20:3361880-3362324:-
16.1788	16.7229	137.57	171.543	76.8902	-2.80491	0.3882	-7.22542	4.9957e-13	8.91068e-12	ENSG00000123609	NMI	protein_coding	19593	2:151270465-151290057:-
134.189	95.9748	13.9564	4.13356	30.9333	4.04735	0.655257	6.17674	6.54398e-10	8.30691e-09	ENSG00000260213	RP11-303E16.3	antisense	18968	16:81016792-81035759:-
470.136	442.793	224.299	292.449	195.629	1.27625	0.255211	5.00074	5.71093e-07	4.87704e-06	ENSG00000114268	PFKFB4	protein_coding	44332	3:48517684-48562015:-
50.4397	56.7124	135.576	181.877	100.899	-1.1254	0.301695	-3.73024	0.0001913	0.00102285	ENSG00000162076	FLYWCH2	protein_coding	16197	16:2883186-2899382:+
1042.1	1430.17	503.427	720.273	459.694	1.45424	0.189446	7.67627	1.63784e-14	3.38457e-13	ENSG00000143195	ILDR2	protein_coding	79772	1:166895711-166975482:-
275.039	559.126	1417.57	2022.34	797.233	-1.62996	0.251559	-6.47943	9.20681e-11	1.29562e-09	ENSG00000184357	HIST1H1B	protein_coding	681	6:27866849-27867529:-
67.5701	56.7124	455.577	824.645	259.159	-2.88318	0.262228	-10.9949	4.04262e-28	2.39611e-26	ENSG00000134698	AGO4	protein_coding	49719	1:35808172-35857890:+
191.29	297.376	826.418	1337.21	440.095	-1.69552	0.198022	-8.56226	1.1068e-17	3.05876e-16	ENSG00000171100	MTM1	protein_coding	104704	X:150568619-150673322:+
135.14	240.664	63.8007	175.676	73.4677	1.14293	0.360165	3.17335	0.00150692	0.00641889	ENSG00000254726	MEX3A	protein_coding	9986	1:156072013-156081998:-
2282.16	3541.61	741.683	1182.2	941.394	2.04105	0.217044	9.40388	5.25895e-21	1.88779e-19	ENSG00000072401	UBE2D1	protein_coding	35779	10:58334975-58370753:+
295.025	272.656	123.614	147.775	117.373	1.51145	0.293679	5.14661	2.65232e-07	2.37559e-06	ENSG00000179532	DNHD1	protein_coding	96499	11:6497260-6593758:+
155.126	161.412	89.7197	121.94	96.2794	1.03208	0.302498	3.41185	0.000645228	0.0030347	ENSG00000110074	FOXRED1	protein_coding	9077	11:126269055-126278131:+
57.1015	61.8019	5.98131	4.13356	16.419	3.96641	0.79054	5.01735	5.23902e-07	4.50085e-06	ENSG00000177363	LRRN4CL	protein_coding	3498	11:62686402-62689899:-
399.711	742.35	1298.94	2206.29	700.754	-1.17584	0.205284	-5.72784	1.01716e-08	1.10681e-07	ENSG00000176105	YES1	protein_coding	90959	18:721588-812546:-
2571.47	2877.06	726.73	1082.99	969.613	2.04995	0.188376	10.8822	1.40109e-27	7.91581e-26	ENSG00000083444	PLOD1	protein_coding	41334	1:11934205-11975538:+
3.80677	4.36249	31.9003	32.0351	27.9323	-2.5606	0.683051	-3.74877	0.000177706	0.000957984	ENSG00000254363	CTB-131B5.5	processed_transcript	15733	5:140157319-140173051:+
86.604	146.143	33.8941	58.9032	47.3463	1.77403	0.413753	4.28766	1.80567e-05	0.000119327	ENSG00000175040	CHST2	protein_coding	4684	3:143119331-143124014:+
23.7923	40.7166	107.664	143.641	59.6474	-1.5269	0.362041	-4.21748	2.47047e-05	0.000158866	ENSG00000258529	RP11-108O10.8	protein_coding	93140	11:111786286-111879425:-
32.3575	58.8936	3.98754	19.6344	11.8122	2.46936	0.779759	3.16682	0.00154114	0.00655007	ENSG00000239636	RP4-728D4.2	antisense	7917	1:35569813-35577729:-
277.894	271.201	138.567	217.012	157.177	1.0988	0.267769	4.10354	4.06868e-05	0.000249205	ENSG00000166987	MBD6	protein_coding	9439	12:57520710-57530148:+
31489.6	34868.6	12831.9	25374.9	13666.7	1.29352	0.191209	6.76497	1.33341e-11	2.02823e-10	ENSG00000251562	MALAT1	lincRNA	8755	11:65497762-65506516:+
2.85508	7.9979	30.9035	41.3356	21.2137	-2.28015	0.679711	-3.35458	0.000794851	0.0036523	ENSG00000179922	ZNF784	protein_coding	3860	19:55620742-55624601:-
95.1692	45.0791	7.97509	10.3339	16.5232	3.44004	0.76374	4.5042	6.6622e-06	4.77704e-05	ENSG00000104804	TULP2	protein_coding	17769	19:48880965-48898733:-
1591.23	1719.55	916.138	1295.87	757.97	1.03744	0.166364	6.23596	4.49004e-10	5.80239e-09	ENSG00000083223	ZCCHC6	protein_coding	66722	9:86287733-86354454:-
53.2948	34.1728	150.53	139.508	86.3821	-1.3124	0.373953	-3.50953	0.000448902	0.00220349	ENSG00000099999	RNF215	protein_coding	52961	22:30368811-30421771:-
104.686	60.3478	411.714	597.299	413.082	-2.14012	0.264941	-8.07773	6.5984e-16	1.57333e-14	ENSG00000157184	CPT2	protein_coding	17769	1:53196429-53214197:+
151.319	290.833	536.325	853.58	302.822	-1.21521	0.228813	-5.31094	1.09061e-07	1.03932e-06	ENSG00000185418	TARSL2	protein_coding	71007	15:101653598-101724604:-
143.705	212.308	811.465	976.553	456.312	-1.91005	0.205394	-9.29942	1.41216e-20	4.8857e-19	ENSG00000008441	NFIX	protein_coding	103189	19:12995608-13098796:+
439.682	419.526	1358.76	1866.3	948.767	-1.45102	0.182959	-7.93082	2.17711e-15	4.92976e-14	ENSG00000275379	HIST1H3I	protein_coding	411	6:27871905-27872315:-
50.4397	44.352	13.9564	19.6344	22.2598	1.96129	0.585781	3.34817	0.000813469	0.0037274	ENSG00000240591	RP11-247I13.11	antisense	9954	22:31454251-31464204:+
1067.8	1705.01	8461.57	11546.1	4039.5	-2.42813	0.159163	-15.2556	1.51172e-52	3.5026e-50	ENSG00000106771	TMEM245	protein_coding	104794	9:109015152-109119945:-
157.029	387.534	2761.37	3055.73	938.489	-3.04344	0.247619	-12.2909	1.01426e-34	8.98265e-33	ENSG00000157193	LRP8	protein_coding	85707	1:53242364-53328070:-
2479.16	3973.5	1256.08	2870.76	1203.89	1.12959	0.223049	5.0643	4.09901e-07	3.58184e-06	ENSG00000047346	FAM214A	protein_coding	128501	15:52581317-52709817:-
886.977	959.021	506.418	666.536	505.259	1.10094	0.186269	5.9105	3.41077e-09	3.9725e-08	ENSG00000160336	ZNF761	protein_coding	26269	19:53431993-53458261:+
139.899	143.235	66.7913	121.94	82.4448	1.0673	0.317529	3.36127	0.000775858	0.00357717	ENSG00000249850	KRT18P31	processed_pseudogene	1292	5:36885206-36886497:+
56.1498	53.077	325.982	489.827	221.097	-2.44789	0.251962	-9.71531	2.59465e-22	1.04967e-20	ENSG00000230696	AC011753.5	sense_intronic	11006	2:109594693-109605698:-
27.5991	28.3562	125.608	133.307	111.438	-1.7969	0.337458	-5.3248	1.01064e-07	9.6834e-07	ENSG00000108784	NAGLU	protein_coding	8278	17:42536172-42544449:+
452.054	533.678	91.7135	139.508	160.379	2.54814	0.247801	10.283	8.40577e-25	4.04336e-23	ENSG00000257576	RP11-153M3.1	processed_pseudogene	1702	12:56511002-56512703:+
583.387	754.711	1629.91	2170.12	997.892	-1.07085	0.184612	-5.80056	6.60947e-09	7.43177e-08	ENSG00000275126	HIST1H4L	protein_coding	312	6:27873199-27873510:-
326.43	335.912	183.427	265.581	210.272	1.02028	0.226938	4.49587	6.92876e-06	4.95423e-05	ENSG00000136908	DPM2	protein_coding	3386	9:127935099-127938484:-
34.2609	37.0812	3.98754	12.4007	13.5896	2.63497	0.789466	3.33766	0.000844882	0.00385133	ENSG00000259460	RP11-128A17.1	antisense	835	15:37099339-37100173:+
1.90338	5.08957	125.608	118.84	49.4955	-4.69268	0.658625	-7.12496	1.0411e-12	1.79825e-11	ENSG00000206828	U1	snRNA	164	1:149636766-149636929:+
115.155	41.4436	1.99377	3.10017	17.3825	5.47438	1.02706	5.33012	9.81475e-08	9.41576e-07	ENSG00000155066	PROM2	protein_coding	16856	2:95274453-95291308:+
148.464	167.229	67.7882	83.7046	78.0771	1.49724	0.322565	4.64167	3.4561e-06	2.60483e-05	ENSG00000276107	CTD-2033D15.2	sense_intronic	733	15:39586561-39587293:+
409.228	942.298	2143.3	2331.33	895.68	-1.35919	0.273146	-4.97604	6.48973e-07	5.49405e-06	ENSG00000278705	HIST1H4B	protein_coding	438	6:26026815-26027252:-
19.0338	37.0812	96.6979	291.416	69.3649	-2.26989	0.413268	-5.49253	3.96218e-08	3.99316e-07	ENSG00000169031	COL4A3	protein_coding	150228	2:227164565-227314792:+
646.199	1064.45	337.944	472.259	359.813	1.50262	0.208895	7.19316	6.33104e-13	1.12053e-11	ENSG00000109062	SLC9A3R1	protein_coding	20741	17:74748613-74769353:+
33.3092	49.4415	118.629	126.074	108.696	-1.1521	0.328238	-3.50994	0.000448211	0.0022014	ENSG00000241852	C8orf58	protein_coding	4550	8:22599601-22604150:+
1265.75	1752.99	715.764	1211.13	672.298	1.10682	0.182755	6.05631	1.39275e-09	1.69032e-08	ENSG00000143457	GOLPH3L	protein_coding	50920	1:150646225-150697144:-
149.416	387.534	577.197	1007.55	315.676	-1.13547	0.293476	-3.86903	0.00010927	0.000616438	ENSG00000177888	ZBTB41	protein_coding	46863	1:197153680-197200542:-
529.141	937.208	2784.3	3624.1	1670.73	-1.71689	0.192042	-8.94018	3.88551e-19	1.2044e-17	ENSG00000274267	HIST1H3B	protein_coding	411	6:26031650-26032060:-
372.112	308.283	188.411	236.646	238.989	1.13723	0.256379	4.43574	9.17544e-06	6.42648e-05	ENSG00000169627	BOLA2B	protein_coding	1373	16:30192934-30194306:-
57.1015	82.8873	179.439	223.212	112.88	-1.09733	0.2819	-3.89262	9.91692e-05	0.000564593	ENSG00000105875	WDR91	protein_coding	27696	7:135183839-135211534:-
710.914	720.538	1710.66	2272.42	1427.79	-1.02427	0.248091	-4.1286	3.64986e-05	0.000226027	ENSG00000206652	RNU1-1	snRNA	164	1:16514122-16514285:-
54.2464	49.4415	11.9626	20.6678	22.0778	2.14879	0.58998	3.64214	0.000270376	0.00139871	ENSG00000274828	RP11-567M16.6	lincRNA	2072	18:79677287-79679358:-
18.0821	13.8145	69.782	94.0384	48.7623	-1.92439	0.439222	-4.38136	1.17942e-05	8.06849e-05	ENSG00000150455	TIRAP	protein_coding	15781	11:126283065-126298845:+
174.16	146.87	494.455	744.04	383.909	-1.47872	0.220196	-6.71547	1.87455e-11	2.82142e-10	ENSG00000196214	ZNF766	protein_coding	26476	19:52269571-52296046:+
215.082	299.558	693.833	919.717	371.677	-1.21645	0.188444	-6.45527	1.08026e-10	1.50085e-09	ENSG00000278463	HIST1H2AB	protein_coding	393	6:26033176-26033568:-
430.165	425.343	242.243	336.885	325.09	1.02087	0.211436	4.82826	1.37731e-06	1.1093e-05	ENSG00000174446	SNAPC5	protein_coding	7679	15:66490135-66497813:-
476.798	519.136	196.387	276.948	276.397	1.52714	0.218467	6.99024	2.74419e-12	4.52199e-11	ENSG00000100056	DGCR14	protein_coding	14406	22:19130279-19144684:-
59.9566	66.8915	186.418	189.11	125.237	-1.15526	0.291809	-3.95895	7.52789e-05	0.000438595	ENSG00000213244	HIST2H3DP1	unprocessed_pseudogene	416	1:121118195-121118610:-
123.72	191.222	42.8661	56.8364	52.8802	2.08579	0.370864	5.62413	1.86445e-08	1.95193e-07	ENSG00000266709	RP11-214O1.2	lincRNA	1652	17:14303854-14305505:+
1.90338	1.45416	18.9408	22.7346	14.4052	-3.23358	0.979283	-3.30199	0.000960011	0.00430008	ENSG00000240015	RP11-90P5.5	antisense	1378	8:38123274-38124651:+
280.749	471.149	1872.15	2974.1	1001.9	-2.24491	0.183179	-12.2553	1.57392e-34	1.36236e-32	ENSG00000163820	FYCO1	protein_coding	77926	3:45917899-45995824:-
108.493	149.052	12.9595	18.601	28.9317	3.46921	0.538687	6.44012	1.19375e-10	1.65352e-09	ENSG00000197580	BCO2	protein_coding	49233	11:112175467-112224699:+
117.058	143.235	19.9377	28.9349	38.1495	2.86224	0.46316	6.17981	6.41773e-10	8.18287e-09	ENSG00000213551	DNAJC9	protein_coding	65501	10:73183362-73248862:-
371.16	580.211	195.39	244.913	363.884	1.52759	0.25972	5.88167	4.06159e-09	4.67929e-08	ENSG00000178977	LINC00324	lincRNA	3402	17:8220642-8224043:-
880.315	1358.19	2361.62	3764.64	1316.54	-1.00729	0.180756	-5.57265	2.50891e-08	2.59115e-07	ENSG00000166167	BTRC	protein_coding	203289	10:101354033-101557321:+
141.802	134.51	19.9377	48.5693	58.1497	2.52068	0.418922	6.01706	1.7761e-09	2.12409e-08	ENSG00000143578	CREB3L4	protein_coding	6830	1:153967534-153974363:+
49.488	63.9832	177.446	241.813	106.938	-1.44526	0.29338	-4.92624	8.38267e-07	6.99206e-06	ENSG00000182919	C11orf54	protein_coding	23159	11:93741591-93764749:+
472.991	661.644	1439.5	1987.21	766.135	-1.15952	0.169117	-6.85633	7.06542e-12	1.11071e-10	ENSG00000176809	LRRC37A3	protein_coding	65169	17:64854312-64919480:-
171.305	181.77	89.7197	117.806	84.7994	1.21394	0.313694	3.86982	0.000108914	0.000614579	ENSG00000175564	UCP3	protein_coding	9155	11:74000281-74009435:-
48.5363	57.4394	251.215	347.219	137.413	-2.05454	0.268173	-7.66123	1.84165e-14	3.77513e-13	ENSG00000280433	CH507-9B2.9	protein_coding	9974	21:5155499-5165472:-
261.715	258.114	749.658	911.45	423.361	-1.23674	0.215798	-5.73101	9.9835e-09	1.08774e-07	ENSG00000162971	TYW5	protein_coding	25762	2:199929975-199955736:-
575.774	639.832	318.007	501.194	407.124	1.03435	0.191743	5.39447	6.87276e-08	6.697e-07	ENSG00000268575	RP1-283E3.8	processed_transcript	34953	1:1702736-1737688:-
19.9855	45.8061	250.218	382.354	148.492	-2.8087	0.305302	-9.19974	3.58802e-20	1.20501e-18	ENSG00000183671	GPR1	protein_coding	42732	2:206175316-206218047:-
593.856	503.14	243.24	296.583	277.146	1.47812	0.242995	6.0829	1.18027e-09	1.44466e-08	ENSG00000162441	LZIC	protein_coding	21295	1:9922113-9943407:-
228.406	372.993	80.7477	148.808	125.271	1.84435	0.277397	6.64877	2.95547e-11	4.37654e-10	ENSG00000131495	NDUFA2	protein_coding	9046	5:140638740-140647785:-
52.3431	63.9832	24.9221	25.8347	27.2496	1.61325	0.530084	3.04338	0.00233936	0.00945056	ENSG00000157315	TMED6	protein_coding	8562	16:69343248-69351809:-
9.51692	6.54373	62.8038	90.9383	42.4689	-2.82911	0.526517	-5.37326	7.73275e-08	7.49504e-07	ENSG00000224016	RP11-728K20.1	unprocessed_pseudogene	18514	7:149891191-149909704:-
187.483	122.15	1271.03	1814.63	732.203	-2.84063	0.235825	-12.0455	2.0479e-33	1.67169e-31	ENSG00000151116	UEVLD	protein_coding	59139	11:18529609-18588747:-
62.8117	58.1665	11.9626	12.4007	24.9149	2.7518	0.576845	4.77043	1.83832e-06	1.44557e-05	ENSG00000267552	CTD-2528L19.4	protein_coding	29324	19:37689865-37719188:-
96.1209	120.696	63.8007	82.6712	152.688	1.00386	0.280543	3.57829	0.000345854	0.00174394	ENSG00000198034	RPS4X	protein_coding	21622	X:72255679-72277300:-
656.668	947.387	1760.5	2609.31	1054.98	-1.00457	0.17209	-5.83749	5.29918e-09	6.03838e-08	ENSG00000111642	CHD4	protein_coding	37394	12:6570083-6607476:-
102.783	111.243	28.9097	34.1019	38.0567	2.2017	0.448893	4.90473	9.35556e-07	7.75281e-06	ENSG00000167103	PIP5KL1	protein_coding	9919	9:127920879-127930797:-
357.836	292.287	878.256	1367.17	975.462	-1.30164	0.298445	-4.3614	1.29234e-05	8.78331e-05	ENSG00000206596	RNU1-27P	snRNA	164	14:34546714-34546877:+
45.6812	37.0812	1.99377	7.23373	14.1851	3.68781	0.854699	4.31474	1.59789e-05	0.000106765	ENSG00000235863	B3GALT4	protein_coding	7701	6:33277132-33284832:+
122.768	122.877	52.8349	71.3039	58.1146	1.43844	0.377446	3.81099	0.000138414	0.000762107	ENSG00000198182	ZNF607	protein_coding	23428	19:37696363-37719790:-
46.6329	55.9853	247.228	413.356	184.554	-2.22151	0.277892	-7.99414	1.30479e-15	3.01707e-14	ENSG00000243646	IL10RB	protein_coding	43830	21:33266358-33310187:+
74.232	90.8852	18.9408	65.1035	66.8448	1.49517	0.412796	3.62206	0.000292272	0.0014988	ENSG00000128228	SDF2L1	protein_coding	2038	22:21642261-21644298:+
21.8889	55.9853	100.685	163.276	52.8324	-1.32239	0.407656	-3.24389	0.00117909	0.00515357	ENSG00000100321	SYNGR1	protein_coding	35664	22:39349925-39385588:+
52.3431	70.5269	19.9377	32.0351	27.9652	1.69432	0.498707	3.39743	0.000680222	0.00318031	ENSG00000250731	TPM3P6	processed_pseudogene	742	19:53479350-53480091:+
1225.78	1582.13	276.137	461.925	450.504	2.38943	0.208448	11.4629	2.02567e-30	1.37878e-28	ENSG00000158411	MITD1	protein_coding	19632	2:99161427-99181058:-
7.61354	10.9062	83.7384	133.307	41.6986	-3.08911	0.504451	-6.1237	9.14295e-10	1.13979e-08	ENSG00000084764	MAPRE3	protein_coding	56585	2:26970612-27027196:+
202.71	199.22	123.614	110.573	113.661	1.19012	0.29827	3.99008	6.60503e-05	0.000388179	ENSG00000267858	MZF1-AS1	antisense	15669	19:58559129-58574797:+
215.082	189.041	52.8349	133.307	109.588	1.64423	0.337044	4.87838	1.06959e-06	8.76225e-06	ENSG00000183010	PYCR1	protein_coding	10029	17:81932384-81942412:-
58.0532	50.8957	291.091	307.95	199.078	-2.04348	0.273391	-7.47457	7.74587e-14	1.4981e-12	ENSG00000197429	IPP	protein_coding	56327	1:45694324-45750650:-
613.841	1014.28	2146.3	3484.59	1163.11	-1.34675	0.18679	-7.20997	5.59641e-13	9.95891e-12	ENSG00000040933	INPP4A	protein_coding	149537	2:98444854-98594390:+
221.744	271.201	754.643	972.42	436.828	-1.37418	0.195711	-7.02147	2.19539e-12	3.65973e-11	ENSG00000150768	DLAT	protein_coding	39577	11:112024814-112064390:+
34.2609	33.4458	135.576	162.242	92.7446	-1.7064	0.374358	-4.55822	5.15898e-06	3.76389e-05	ENSG00000251307	RP11-506H20.1	antisense	61268	5:55233934-55295201:+
3691.61	5207.36	11403.4	15966.9	7713.86	-1.18671	0.171333	-6.92629	4.32013e-12	6.96383e-11	ENSG00000166012	TAF1D	protein_coding	54444	11:93729948-93784391:-
66.6184	87.2498	214.33	315.184	145.629	-1.33445	0.256991	-5.19261	2.07366e-07	1.88827e-06	ENSG00000158122	AAED1	protein_coding	15727	9:96639577-96655303:-
46.6329	62.529	164.486	198.411	131.709	-1.30603	0.280206	-4.66097	3.14719e-06	2.38882e-05	ENSG00000155254	MARVELD1	protein_coding	4980	10:97713173-97718152:+
133.237	136.691	433.645	626.234	278.847	-1.51913	0.215508	-7.04906	1.80136e-12	3.03821e-11	ENSG00000136811	ODF2	protein_coding	46107	9:128455186-128501292:+
62.8117	80.706	182.43	257.314	135.153	-1.17105	0.261104	-4.48499	7.29161e-06	5.19103e-05	ENSG00000115129	TP53I3	protein_coding	8429	2:24077433-24085861:-
1019.26	2492.44	4308.54	7511.71	2046.66	-1.32813	0.238251	-5.57449	2.48255e-08	2.56508e-07	ENSG00000124496	TRERF1	protein_coding	227121	6:42224931-42452051:-
799.421	492.234	310.031	502.227	324.978	1.18209	0.287114	4.11715	3.83589e-05	0.000236272	ENSG00000123358	NR4A1	protein_coding	36676	12:52022832-52059507:+
614.793	782.34	1697.7	2248.66	892.113	-1.06264	0.180206	-5.89681	3.70588e-09	4.29104e-08	ENSG00000197312	DDI2	protein_coding	51545	1:15617500-15669044:+
7.61354	8.72498	57.8194	64.0702	36.8326	-2.48248	0.536762	-4.62491	3.74766e-06	2.80286e-05	ENSG00000203872	C6orf163	protein_coding	20615	6:87344849-87365463:+
757.547	1664.29	2685.61	4901.37	1474.73	-1.21072	0.229598	-5.27321	1.34056e-07	1.25663e-06	ENSG00000112200	ZNF451	protein_coding	83464	6:57086844-57170307:+
77.0871	83.6144	231.278	301.75	205.845	-1.29079	0.246835	-5.22935	1.70107e-07	1.57019e-06	ENSG00000129911	KLF16	protein_coding	11170	19:1852399-1863568:-
180.821	245.754	482.493	717.172	322.798	-1.04453	0.200468	-5.21046	1.88371e-07	1.72627e-06	ENSG00000100479	POLE2	protein_coding	44868	14:49643555-49688422:-
120.865	232.666	602.119	1154.3	341.505	-1.85258	0.251665	-7.3613	1.82126e-13	3.37448e-12	ENSG00000114739	ACVR2B	protein_coding	39292	3:38453851-38493142:+
26.6474	44.352	110.654	150.875	62.3603	-1.44501	0.362615	-3.98496	6.74913e-05	0.00039614	ENSG00000164532	TBX20	protein_coding	51718	7:35202430-35254147:-
713.769	1017.19	2322.74	3040.23	1391.39	-1.20492	0.157201	-7.66481	1.79097e-14	3.67454e-13	ENSG00000132405	TBC1D14	protein_coding	123877	4:6909242-7033118:+
147.512	138.873	14.9533	19.6344	34.3818	3.50875	0.541921	6.47465	9.50297e-11	1.33239e-09	ENSG00000196189	SEMA4A	protein_coding	30387	1:156147366-156177752:+
2679.01	2438.63	979.939	1503.58	1741.75	1.52321	0.284644	5.35129	8.73274e-08	8.41645e-07	ENSG00000259001	RPPH1	antisense	638	14:20343048-20343685:-
73.2803	124.331	14.9533	25.8347	50.8038	2.72002	0.450849	6.03311	1.60834e-09	1.93254e-08	ENSG00000268583	CTC-453G23.8	antisense	9072	19:48204083-48213154:+
401.614	583.846	235.265	431.957	285.238	1.02735	0.236097	4.35139	1.3528e-05	9.15356e-05	ENSG00000105701	FKBP8	protein_coding	12327	19:18531751-18544077:-
2507.71	3079.19	1164.36	1760.9	1257.39	1.38801	0.159957	8.6774	4.04906e-18	1.15519e-16	ENSG00000146112	PPP1R18	protein_coding	11507	6:30676389-30687895:-
69.4735	76.3436	208.349	194.277	105.038	-1.064	0.31816	-3.34424	0.000825092	0.00377237	ENSG00000084636	COL16A1	protein_coding	52073	1:31652247-31704319:-
98.0243	60.3478	23.9253	52.7029	56.3046	1.5719	0.436754	3.59904	0.000319388	0.00162365	ENSG00000206634	SNORA22	snoRNA	134	7:65755526-65755659:+
96.1209	113.425	46.8536	71.3039	52.781	1.28248	0.380623	3.36942	0.000753271	0.00348287	ENSG00000267072	RP11-165E7.1	lincRNA	33091	16:5010909-5043999:+
147.512	165.048	746.667	1120.19	521.103	-2.12239	0.201088	-10.5545	4.8396e-26	2.50588e-24	ENSG00000103707	MTFMT	protein_coding	28128	15:65001512-65029639:-
167.498	442.793	576.2	1199.77	349.126	-1.09587	0.29255	-3.74591	0.000179739	0.000967557	ENSG00000152527	PLEKHH2	protein_coding	130715	2:43637273-43767987:+
842.247	692.182	1980.81	2364.4	1160.68	-1.04905	0.205512	-5.10454	3.31598e-07	2.94016e-06	ENSG00000168813	ZNF507	protein_coding	42074	19:32345594-32387667:+
44.7295	82.8873	19.9377	44.4357	42.1083	1.45344	0.465115	3.1249	0.00177863	0.00742595	ENSG00000201793	RN7SKP9	misc_RNA	299	13:99205708-99206006:+
70.4252	90.8852	208.349	299.683	134.269	-1.20925	0.298959	-4.04488	5.23508e-05	0.000314434	ENSG00000206561	COLQ	protein_coding	71619	3:15450133-15521751:-
164.643	391.897	747.664	1275.2	472.986	-1.4331	0.275052	-5.2103	1.88535e-07	1.72709e-06	ENSG00000180667	YOD1	protein_coding	9132	1:207043849-207052980:-
228.406	386.08	682.867	1019.96	492.002	-1.035	0.199289	-5.19348	2.06397e-07	1.88019e-06	ENSG00000156469	MTERF3	protein_coding	22213	8:96239398-96261610:-
54.2464	116.333	5.98131	2.06678	17.5987	4.73943	0.847879	5.58975	2.27402e-08	2.35918e-07	ENSG00000174226	SNX31	protein_coding	90534	8:100572882-100663415:-
965.016	1406.18	598.131	867.014	582.24	1.13178	0.172055	6.57798	4.76879e-11	6.91882e-10	ENSG00000165264	NDUFB6	protein_coding	20186	9:32552999-32573184:-
39.0194	57.4394	9.96886	6.20034	13.7391	2.94827	0.736085	4.00533	6.19297e-05	0.000366119	ENSG00000245970	KB-1208A12.3	antisense	2396	8:98041726-98044121:+
395.904	745.986	1887.1	2696.11	1043.58	-1.58484	0.1929	-8.21587	2.10634e-16	5.22327e-15	ENSG00000278311	GGNBP2	protein_coding	44961	17:36544888-36589848:+
357.836	292.287	877.259	1366.14	975.341	-1.30029	0.298321	-4.3587	1.30839e-05	8.8766e-05	ENSG00000206588	RNU1-28P	snRNA	164	14:34556226-34556389:-
2048.99	2112.17	342.929	660.336	636.978	2.54801	0.213046	11.9599	5.76268e-33	4.58974e-31	ENSG00000125505	MBOAT7	protein_coding	16471	19:54173412-54189882:-
67.5701	114.879	207.352	337.918	127.742	-1.12897	0.27591	-4.09181	4.28017e-05	0.00026174	ENSG00000124313	IQSEC2	protein_coding	88449	X:53232876-53321324:-
43.7778	71.9811	147.539	199.444	122.717	-1.14831	0.287925	-3.98823	6.65684e-05	0.000391023	ENSG00000129480	DTD2	protein_coding	11475	14:31446036-31457510:-
118.01	93.0664	474.518	823.611	299.676	-2.13592	0.23811	-8.97029	2.95732e-19	9.22927e-18	ENSG00000155850	SLC26A2	protein_coding	32719	5:149960737-149993455:+
25.6957	21.0854	199.377	231.479	130.338	-2.7887	0.328373	-8.49248	2.02267e-17	5.49064e-16	ENSG00000103160	HSDL1	protein_coding	23047	16:84122146-84145192:-
9.51692	15.9958	57.8194	51.6695	28.3483	-1.70766	0.533029	-3.2037	0.00135675	0.00584654	ENSG00000255893	RP11-685N10.1	antisense	663	11:94472908-94473570:-
38.0677	49.4415	239.253	410.256	145.702	-2.42461	0.287843	-8.4234	3.657e-17	9.76535e-16	ENSG00000163322	FAM175A	protein_coding	63832	4:83459517-83523348:-
99.9277	93.7935	53.8318	64.0702	62.297	1.15988	0.372658	3.11245	0.0018554	0.00770442	ENSG00000074582	BCS1L	protein_coding	4680	2:218658764-218663443:+
27.5991	41.4436	12.9595	13.4341	25.4997	1.80232	0.575202	3.13336	0.00172815	0.00723761	ENSG00000147872	PLIN2	protein_coding	40916	9:19108375-19149290:-
3642.13	4116.01	1691.72	2618.61	3578.77	1.31183	0.15733	8.33809	7.54998e-17	1.94586e-15	ENSG00000166598	HSP90B1	protein_coding	23539	12:103930107-103953645:+
232.213	369.357	1782.43	3743.97	1063.12	-2.71922	0.213244	-12.7517	3.04914e-37	3.17914e-35	ENSG00000137501	SYTL2	protein_coding	116936	11:85694224-85811159:-
80.8938	89.431	5.98131	7.23373	18.7639	4.13194	0.7253	5.69687	1.22024e-08	1.30916e-07	ENSG00000167608	TMC4	protein_coding	13143	19:54160108-54173250:-
67.5701	71.9811	267.165	218.045	168.11	-1.41213	0.325737	-4.33518	1.45642e-05	9.78829e-05	ENSG00000269547	CTC-360G5.8	protein_coding	34452	19:38915404-38949855:-
98.0243	89.431	39.8754	79.571	68.2253	1.14449	0.366968	3.11878	0.00181601	0.00756277	ENSG00000130724	CHMP2A	protein_coding	3559	19:58551566-58555124:-
1.90338	6.54373	28.9097	43.4024	15.3583	-2.63155	0.785291	-3.35105	0.000805062	0.00369435	ENSG00000201183	RNVU1-3	snRNA	161	1:148402715-148402875:+
62.8117	139.6	709.783	1156.36	403.106	-2.75995	0.243717	-11.3244	9.93222e-30	6.39958e-28	ENSG00000169239	CA5B	protein_coding	99580	X:15688830-15788409:+
346.416	487.872	172.461	211.845	168.86	1.54	0.252359	6.10243	1.0447e-09	1.29043e-08	ENSG00000198908	BHLHB9	protein_coding	32853	X:102720688-102753540:+
12.372	13.8145	62.8038	39.2688	48.8721	-1.60191	0.496144	-3.22872	0.00124347	0.00540612	ENSG00000169660	HEXDC	protein_coding	24328	17:82418318-82442645:+
84.7006	124.331	34.891	70.2705	49.0394	1.46108	0.387983	3.76583	0.000165998	0.000898246	ENSG00000159556	ISL2	protein_coding	5753	15:76336724-76342476:+
36.1643	65.4373	11.9626	24.8013	17.9833	1.9252	0.605905	3.1774	0.00148601	0.00634277	ENSG00000198835	GJC2	protein_coding	9975	1:228149852-228159826:+
302.638	318.462	58.8163	106.439	131.469	2.3907	0.304527	7.85053	4.14272e-15	9.05869e-14	ENSG00000163703	CRELD1	protein_coding	11592	3:9933822-9945413:+
42.8261	25.4479	510.406	848.413	330.044	-3.85811	0.282871	-13.6391	2.34299e-42	3.07106e-40	ENSG00000089876	DHX32	protein_coding	60100	10:125836337-125896436:-
453.005	570.759	32.8972	22.7346	118.73	4.59525	0.369173	12.4474	1.44435e-35	1.36903e-33	ENSG00000119630	PGF	protein_coding	13951	14:74941834-74955784:-
79.9421	93.0664	511.402	791.576	346.926	-2.45492	0.249586	-9.83594	7.88254e-23	3.35454e-21	ENSG00000189060	H1F0	protein_coding	2344	22:37805093-37807436:+
19.9855	29.0833	83.7384	74.404	54.4516	-1.29391	0.404626	-3.1978	0.00138481	0.00595181	ENSG00000274627	RP11-104N10.2	sense_intronic	5421	16:89516797-89522217:+
172.256	267.566	567.228	736.807	423.174	-1.14461	0.224193	-5.10548	3.2996e-07	2.92904e-06	ENSG00000254602	AP000662.4	sense_overlapping	14767	11:57638024-57652790:+
43.7778	55.2582	15.9502	24.8013	24.3162	1.73448	0.540588	3.20851	0.00133424	0.00575713	ENSG00000269894	RP11-1020A11.1	sense_intronic	553	3:9935706-9936258:+
485.363	975.016	134.58	268.681	215.536	2.30623	0.28964	7.96238	1.68766e-15	3.85958e-14	ENSG00000178074	C2orf69	protein_coding	44680	2:199911256-199955935:+
450.15	455.88	150.53	157.075	172.846	1.98474	0.282618	7.02269	2.17642e-12	3.63338e-11	ENSG00000188766	SPRED3	protein_coding	11167	19:38388421-38399587:+
60.9083	84.3415	202.368	245.947	165.684	-1.19933	0.256523	-4.67532	2.935e-06	2.23664e-05	ENSG00000232838	PET117	protein_coding	5297	20:18137873-18143169:+
274.087	228.304	899.191	1089.19	443.379	-1.53524	0.241012	-6.36996	1.89074e-10	2.56069e-09	ENSG00000135776	ABCB10	protein_coding	42114	1:229516582-229558695:-
54.2464	69.0727	405.733	544.596	281.68	-2.50709	0.234654	-10.6842	1.20679e-26	6.40773e-25	ENSG00000156398	SFXN2	protein_coding	28955	10:102714538-102743492:+
352.126	265.385	167.477	220.112	169.191	1.1422	0.282245	4.04683	5.19164e-05	0.00031207	ENSG00000186409	CCDC30	protein_coding	191335	1:42463330-42654664:+
17.1305	18.9041	78.754	146.741	84.6718	-2.17467	0.37497	-5.79958	6.64807e-09	7.4715e-08	ENSG00000103021	CCDC113	protein_coding	52680	16:58231157-58283836:+
62.8117	79.979	186.418	265.581	133.274	-1.21705	0.29449	-4.13274	3.58469e-05	0.000222592	ENSG00000124523	SIRT5	protein_coding	40630	6:13574529-13615158:+
177.966	169.41	913.147	1177.03	591.398	-2.14571	0.193301	-11.1004	1.24941e-28	7.58174e-27	ENSG00000083093	PALB2	protein_coding	38151	16:23603160-23641310:-
84.7006	55.9853	14.9533	28.9349	34.4653	2.18831	0.503757	4.34397	1.3993e-05	9.41538e-05	ENSG00000259456	ADNP-AS1	antisense	14151	20:50930984-50945134:+
42.8261	32.7187	184.424	201.511	109.509	-1.93156	0.330151	-5.85053	4.90011e-09	5.59197e-08	ENSG00000182749	PAQR7	protein_coding	10044	1:25861210-25871253:-
709.962	781.613	1833.27	2462.57	920.102	-1.07929	0.173895	-6.20655	5.41612e-10	6.94826e-09	ENSG00000114999	TTL	protein_coding	59586	2:112482154-112541739:+
24.744	26.1749	62.8038	110.573	85.5209	-1.30082	0.368522	-3.52983	0.000415831	0.00205479	ENSG00000225806	RP1-309F20.3	antisense	25282	20:58863528-58888809:-
50.4397	50.1686	571.216	843.246	305.625	-3.36396	0.246606	-13.6411	2.28219e-42	3.00856e-40	ENSG00000009780	FAM76A	protein_coding	37144	1:27725979-27763122:+
38.0677	53.077	111.651	136.407	70.9642	-1.01758	0.335719	-3.03106	0.002437	0.00978749	ENSG00000277370	SNORD49A	snoRNA	71	17:16440036-16440106:+
94.2175	90.8852	24.9221	27.9015	41.4609	2.24966	0.446274	5.04098	4.63149e-07	4.00744e-06	ENSG00000165555	NOXRED1	protein_coding	29497	14:77394021-77423517:-
79.9421	137.418	39.8754	77.5042	46.8521	1.34772	0.429231	3.13985	0.00169033	0.00709526	ENSG00000139880	CDH24	protein_coding	10477	14:23047062-23057538:-
106.59	136.691	67.7882	76.4708	77.4853	1.17597	0.325035	3.61797	0.000296921	0.00151891	ENSG00000143303	RRNAD1	protein_coding	8519	1:156728442-156736960:+
87.5557	48.7145	243.24	341.019	234.504	-1.63145	0.293283	-5.56272	2.65609e-08	2.72841e-07	ENSG00000224505	AC002117.1	antisense	11111	17:45150400-45161510:-
53.2948	55.9853	382.804	562.164	239.609	-2.66269	0.2455	-10.846	2.084e-27	1.16026e-25	ENSG00000226824	RP4-756H11.3	sense_intronic	15318	7:66654538-66669855:+
4.75846	5.08957	25.919	48.5693	18.4653	-2.44792	0.701396	-3.49006	0.000482904	0.00235125	ENSG00000254295	CTC-308K20.2	lincRNA	2256	5:172954907-172957162:+
318.817	490.78	1077.63	1465.35	625.054	-1.22279	0.179856	-6.79872	1.05552e-11	1.62493e-10	ENSG00000072571	HMMR	protein_coding	31743	5:163460203-163491945:+
453.005	481.328	1143.43	1638.96	719.54	-1.11804	0.178083	-6.27817	3.42574e-10	4.49541e-09	ENSG00000075188	NUP37	protein_coding	47022	12:102073103-102120124:-
157.029	309.737	61.8069	165.342	77.5757	1.5217	0.376935	4.03703	5.4132e-05	0.000323776	ENSG00000082014	SMARCD3	protein_coding	39133	7:151238764-151277896:-
118.01	98.8831	50.8412	76.4708	105.895	1.23829	0.320765	3.86043	0.000113188	0.000636036	ENSG00000275784	RP5-1125A11.6	lincRNA	2339	20:33989480-33991818:-
438.73	546.038	247.228	305.883	301.33	1.26258	0.224285	5.62936	1.80875e-08	1.89621e-07	ENSG00000253738	OTUD6B-AS1	antisense	10281	8:91059909-91070189:-
468.232	788.156	298.069	543.563	407.852	1.03225	0.224537	4.59723	4.28154e-06	3.165e-05	ENSG00000113811	SELK	protein_coding	7579	3:53884410-53891988:-
46.6329	48.7145	865.297	1102.63	416.444	-3.93744	0.236031	-16.6819	1.77437e-62	5.73245e-60	ENSG00000180891	CUEDC1	protein_coding	94081	17:57861243-57955323:-
402.566	471.876	238.256	346.185	267.35	1.03381	0.241979	4.27233	1.93445e-05	0.000126815	ENSG00000173020	GRK2	protein_coding	20147	11:67266410-67286556:+
218.889	294.468	129.595	214.945	141.021	1.03296	0.245508	4.20745	2.58274e-05	0.000165298	ENSG00000143258	USP21	protein_coding	6274	1:161159450-161165723:+
1103.01	1089.17	589.16	839.112	911.636	1.08105	0.197845	5.46413	4.6519e-08	4.6434e-07	ENSG00000188846	RPL14	protein_coding	11296	3:40457292-40468587:+
50.4397	67.6186	170.467	210.811	118.151	-1.26236	0.284919	-4.4306	9.39712e-06	6.56568e-05	ENSG00000275180	RP11-631N16.4	lincRNA	491	12:62603909-62604399:+
382.58	475.511	132.586	251.114	209.713	1.6373	0.239104	6.84766	7.50664e-12	1.17695e-10	ENSG00000170270	GON7	protein_coding	4201	14:93202894-93207094:-
1059.23	1112.43	597.135	675.837	631.64	1.20134	0.192098	6.25381	4.00564e-10	5.21461e-09	ENSG00000175416	CLTB	protein_coding	24115	5:176392455-176416569:-
85.6523	66.1644	38.8785	44.4357	45.8827	1.31593	0.422542	3.11433	0.00184365	0.0076584	ENSG00000213693	SEC14L1P1	processed_pseudogene	2181	11:43897456-43899636:+
30.4541	41.4436	661.932	765.742	280.41	-3.88983	0.26361	-14.756	2.81411e-49	5.24796e-47	ENSG00000157510	AFAP1L1	protein_coding	69932	5:149271871-149341802:+
196.049	222.487	477.508	683.07	305.312	-1.02096	0.195219	-5.2298	1.69694e-07	1.567e-06	ENSG00000205662	RP11-706O15.7	lincRNA	7987	X:3929869-3937855:-
784.194	724.9	391.776	573.531	468.334	1.11472	0.203195	5.48595	4.11245e-08	4.13372e-07	ENSG00000120314	WDR55	protein_coding	9449	5:140664676-140674124:+
97.0726	57.4394	201.371	271.781	163.803	-1.14495	0.312999	-3.65801	0.00025418	0.00132509	ENSG00000125841	NRSN2	protein_coding	12879	20:346782-359660:+
602.421	801.971	302.056	385.454	324.104	1.45913	0.227881	6.40304	1.52316e-10	2.08089e-09	ENSG00000108312	UBTF	protein_coding	16594	17:44205033-44221626:-
308.348	323.551	107.664	142.608	154.283	1.7861	0.28129	6.34969	2.15752e-10	2.906e-09	ENSG00000276728	AC142472.6	lincRNA	1741	17:45146730-45148470:-
725.189	809.242	339.938	493.96	410.649	1.33572	0.193588	6.89979	5.20788e-12	8.31304e-11	ENSG00000186162	CIDECP	transcribed_unprocessed_pseudogene	12128	3:10014238-10026365:-
74.232	68.3457	15.9502	22.7346	25.3142	2.34626	0.5277	4.4462	8.74022e-06	6.14414e-05	ENSG00000171931	FBXW10	protein_coding	35326	17:18744024-18779349:+
384.484	551.855	219.315	321.384	267.518	1.23251	0.214555	5.74451	9.21884e-09	1.01372e-07	ENSG00000143942	CHAC2	protein_coding	7405	2:53767792-53775196:+
26.6474	36.3541	202.368	301.75	79.5512	-2.54956	0.340684	-7.48365	7.22887e-14	1.40166e-12	ENSG00000004660	CAMKK1	protein_coding	34577	17:3860315-3894891:-
770.871	674.732	268.162	476.393	407.207	1.454	0.229191	6.34406	2.23794e-10	3.00549e-09	ENSG00000166340	TPP1	protein_coding	6699	11:6612763-6619461:-
322.624	219.579	114.642	144.675	157.873	1.53671	0.303191	5.06846	4.01051e-07	3.50851e-06	ENSG00000166337	TAF10	protein_coding	6372	11:6606296-6612667:-
3.80677	29.8103	98.6917	105.406	43.402	-2.22897	0.575703	-3.87173	0.000108064	0.000610086	ENSG00000222365	SNORD12B	snoRNA	91	20:49280319-49280409:+
33.3092	58.1665	107.664	152.942	68.3869	-1.07181	0.335851	-3.19133	0.00141617	0.00607408	ENSG00000212304	SNORD12	snoRNA	90	20:49280683-49280772:+
6.66184	29.0833	85.7322	95.0718	43.97	-1.93908	0.499416	-3.88269	0.000103306	0.000585961	ENSG00000209042	SNORD12C	snoRNA	89	20:49278940-49279028:+
154.174	166.502	88.7228	98.172	93.36	1.20731	0.309249	3.904	9.46139e-05	0.00054094	ENSG00000164403	SHROOM1	protein_coding	8758	5:132822141-132830898:-
11.4203	13.0875	31.9003	87.8381	35.2894	-1.77433	0.542038	-3.27345	0.00106244	0.00470845	ENSG00000186469	GNG2	protein_coding	153148	14:51826195-51979342:+
10.4686	16.7229	132.586	156.042	54.5377	-2.98087	0.440423	-6.7682	1.30391e-11	1.98731e-10	ENSG00000154102	C16orf74	protein_coding	61046	16:85690084-85751129:-
414.938	453.699	234.268	312.084	233.936	1.11603	0.22409	4.98029	6.34905e-07	5.38978e-06	ENSG00000146063	TRIM41	protein_coding	13311	5:181222499-181235809:+
799.421	1105.16	351.901	629.334	758.017	1.42151	0.186668	7.61521	2.63267e-14	5.30651e-13	ENSG00000145050	MANF	protein_coding	4351	3:51385047-51389397:+
41.8744	32.7187	11.9626	8.26712	14.7845	2.29524	0.703277	3.26363	0.00109993	0.00485937	ENSG00000232233	RP11-573D15.2	lincRNA	14642	3:186810880-186825521:-
1.90338	0.727082	16.9471	37.202	11.6841	-3.93635	1.11343	-3.53534	0.000407248	0.00201629	ENSG00000230833	RPEP3	processed_pseudogene	676	1:27739954-27740629:+
120.865	251.57	560.25	906.283	251.831	-1.54159	0.245017	-6.29179	3.13833e-10	4.15149e-09	ENSG00000175984	DENND2C	protein_coding	87575	1:114582848-114670422:-
15.2271	21.0854	48.8474	98.172	57.6613	-1.53624	0.421107	-3.64809	0.000264196	0.00136921	ENSG00000260000	RP3-467N11.1	antisense	1517	6:100881471-100882987:+
101.831	148.325	663.926	756.441	310.288	-2.09199	0.223093	-9.37722	6.77375e-21	2.40149e-19	ENSG00000154153	FAM134B	protein_coding	144021	5:16473038-16617058:-
63.7634	43.6249	10.9657	21.7012	20.6964	2.23066	0.649255	3.43573	0.000590966	0.00281003	ENSG00000220785	MTMR9LP	transcribed_unprocessed_pseudogene	9963	1:32231658-32241620:-
73.2803	76.3436	948.038	828.778	446.08	-3.17936	0.291968	-10.8894	1.29509e-27	7.38972e-26	ENSG00000207205	RNVU1-15	snRNA	165	1:144412576-144412740:+
52.3431	50.1686	24.9221	24.8013	35.4513	1.47115	0.471627	3.11931	0.00181278	0.00755204	ENSG00000230366	DSCR9	lincRNA	13234	21:37208503-37221736:+
16.1788	12.3604	45.8567	99.2054	50.7074	-1.85784	0.477006	-3.89478	9.82864e-05	0.000559845	ENSG00000172006	ZNF554	protein_coding	15900	19:2819874-2835773:+
28.5508	55.9853	101.682	172.576	101.279	-1.24175	0.345024	-3.59903	0.000319404	0.00162365	ENSG00000275072	SNORD50B	snoRNA	70	6:85677589-85677658:-
155.126	285.016	874.269	1285.54	449.737	-1.86422	0.218002	-8.55138	1.21628e-17	3.3452e-16	ENSG00000140367	UBE2Q2	protein_coding	57794	15:75843285-75901078:+
910.769	1286.93	410.717	696.505	526.502	1.44647	0.190607	7.58874	3.23038e-14	6.44896e-13	ENSG00000187189	TSPYL4	protein_coding	4180	6:116249961-116254140:-
21.8889	23.9937	58.8163	111.606	57.5026	-1.4176	0.394554	-3.59291	0.000327	0.00165798	ENSG00000279500	RP11-21K12.2	TEC	1565	12:128813186-128814750:-
8.56523	10.9062	40.8723	39.2688	37.013	-1.63293	0.521435	-3.13161	0.00173853	0.00727576	ENSG00000187824	TMEM220	protein_coding	31302	17:10699015-10730316:-
142.754	176.681	607.103	722.339	315.647	-1.63287	0.215457	-7.57861	3.49263e-14	6.95434e-13	ENSG00000137842	TMEM62	protein_coding	61868	15:43123279-43185146:+
38.0677	82.1602	151.527	241.813	107.143	-1.26664	0.315729	-4.01178	6.0262e-05	0.000357643	ENSG00000143390	RFX5	protein_coding	6718	1:151340640-151347357:-
6.66184	13.0875	46.8536	57.8698	34.9982	-1.9687	0.526382	-3.74007	0.000183967	0.00098756	ENSG00000267767	CTC-523E23.4	lincRNA	44288	19:34788582-34832869:-
14.2754	32.7187	56.8225	105.406	50.376	-1.32069	0.430752	-3.066	0.0021694	0.00884969	ENSG00000275764	RP11-582E3.6	lincRNA	1861	12:27037100-27038960:+
183.677	167.956	71.7758	153.975	75.766	1.1478	0.329626	3.48212	0.000497454	0.0024129	ENSG00000111801	BTN3A3	protein_coding	12944	6:26440472-26453415:+
74.232	117.06	218.318	299.683	158.635	-1.00213	0.2508	-3.99575	6.44902e-05	0.000379691	ENSG00000175352	NRIP3	protein_coding	23474	11:8980576-9004049:-
234.116	212.308	120.623	111.606	127.552	1.36279	0.298395	4.56708	4.94576e-06	3.61984e-05	ENSG00000277027	RMRP	ribozyme	264	9:35657754-35658017:-
245.537	336.639	745.671	1154.3	392.704	-1.25556	0.211131	-5.94682	2.73409e-09	3.21944e-08	ENSG00000164221	CCDC112	protein_coding	29644	5:115267188-115296831:-
137.044	194.858	507.415	646.902	310.491	-1.37172	0.231195	-5.93318	2.97119e-09	3.48788e-08	ENSG00000163577	EIF5A2	protein_coding	20279	3:170888415-170908693:-
43.7778	31.2645	13.9564	20.6678	43.8571	1.58483	0.506847	3.12683	0.001767	0.00738278	ENSG00000223203	RNA5SP221	rRNA	103	6:143449809-143449911:+
27.5991	15.2687	3.98754	4.13356	14.0488	2.8651	0.89159	3.21348	0.00131139	0.00567133	ENSG00000263426	RN7SL471P	misc_RNA	299	6:28977475-28977773:+
3519.36	1782.8	1.99377	6.20034	497.858	9.90622	1.01267	9.78225	1.34189e-22	5.56604e-21	ENSG00000225217	HSPA7	unprocessed_pseudogene	1927	1:161606291-161608217:+
76.1354	50.1686	0.996886	0	13.6956	7.423	1.5867	4.67826	2.89319e-06	2.20625e-05	ENSG00000182896	TMEM95	protein_coding	2097	17:7355123-7357219:+
99.9277	15.2687	0	1.03339	12.1374	7.39288	1.68152	4.39656	1.09981e-05	7.5872e-05	ENSG00000168334	XIRP1	protein_coding	9387	3:39183210-39192596:-
525.334	331.549	4.98443	3.10017	93.2484	7.19325	0.737883	9.7485	1.87207e-22	7.65446e-21	ENSG00000146453	PNLDC1	protein_coding	20456	6:159800249-159820704:+
96.1209	95.2477	0.996886	1.03339	18.4538	7.01305	1.37498	5.10048	3.38801e-07	2.99823e-06	ENSG00000282572	RP11-482G13.1	processed_transcript	16472	7:19018-35489:-
58.0532	28.3562	0.996886	0	10.9589	6.88931	1.63136	4.22305	2.41022e-05	0.00015534	ENSG00000261441	RP11-217B1.2	antisense	1109	15:89335053-89336161:+
155.126	112.698	1.99377	3.10017	30.4263	6.20343	0.921535	6.73163	1.67774e-11	2.52851e-10	ENSG00000105668	UPK1A	protein_coding	11968	19:35666516-35678483:+
52.3431	55.2582	0.996886	1.03339	10.0443	6.17493	1.46137	4.22544	2.38473e-05	0.00015387	ENSG00000175147	TMEM51-AS1	antisense	40650	1:15111815-15152464:-
1043.05	1079.72	15.9502	24.8013	210.284	6.16785	0.359494	17.157	5.57192e-66	2.02871e-63	ENSG00000241163	LINC00877	lincRNA	244204	3:72035300-72279503:-
812.745	1076.08	17.9439	27.9015	187.743	5.81168	0.355269	16.3585	3.78221e-60	1.12671e-57	ENSG00000139343	SNRPF	protein_coding	44901	12:95858928-95903828:+
1033.54	801.244	20.9346	25.8347	179.452	5.76674	0.38636	14.9258	2.23847e-50	4.62577e-48	ENSG00000117598	PLPPR5	protein_coding	114788	1:98890245-99005032:-
196.049	286.47	5.98131	7.23373	48.6346	5.61874	0.612071	9.17988	4.31581e-20	1.44309e-18	ENSG00000214694	ARHGEF33	protein_coding	85570	2:38889880-38975449:+
318.817	618.019	11.9626	13.4341	88.5036	5.607	0.477691	11.7377	8.16764e-32	6.06308e-30	ENSG00000184368	MAP7D2	protein_coding	110205	X:20006713-20116917:-
64.7151	71.9811	1.99377	2.06678	13.7378	5.51321	1.10878	4.97231	6.61598e-07	5.58753e-06	ENSG00000187049	TMEM216	protein_coding	7177	11:61391687-61398863:+
122.768	151.96	4.98443	4.13356	27.1313	5.33427	0.748001	7.13137	9.93732e-13	1.71902e-11	ENSG00000249849	RP11-1101H11.1	antisense	31676	5:177682294-177713969:+
71.3769	63.2561	0.996886	4.13356	15.5012	5.22591	1.00953	5.17657	2.25998e-07	2.04576e-06	ENSG00000213946	DNAJB1P1	processed_pseudogene	1024	2:191881182-191882205:-
210.324	226.122	9.96886	7.23373	72.6759	5.09237	0.526157	9.67843	3.72376e-22	1.48291e-20	ENSG00000279145	RP11-547D13.1	TEC	6204	15:55171972-55178175:-
77.0871	64.7103	0.996886	5.16695	17.497	5.0494	0.946516	5.33472	9.56908e-08	9.19545e-07	ENSG00000233930	KRTAP5-AS1	antisense	27832	11:1571353-1599184:+
128.478	151.233	5.98131	6.20034	28.3694	4.95449	0.681446	7.27055	3.58028e-13	6.4462e-12	ENSG00000173567	ADGRF3	protein_coding	38645	2:26308173-26346817:-
429.213	488.599	10.9657	31.0017	88.4792	4.94612	0.414998	11.9184	9.48702e-33	7.42707e-31	ENSG00000247828	TMEM161B-AS1	antisense	167791	5:88268895-88436685:+
106.59	79.2519	1.99377	7.23373	19.8917	4.86056	0.814428	5.96807	2.40077e-09	2.84007e-08	ENSG00000261889	RP11-473M20.16	lincRNA	748	16:3156736-3157483:-
304.541	489.326	13.9564	24.8013	82.1105	4.79926	0.425135	11.2888	1.49062e-29	9.52416e-28	ENSG00000167904	TMEM68	protein_coding	76984	8:55696424-55773407:-
167.498	105.427	5.98131	8.26712	34.3529	4.75212	0.689691	6.89022	5.57062e-12	8.87353e-11	ENSG00000258777	HIF1A-AS1	lincRNA	14783	14:61681041-61695823:-
57.1015	114.152	3.98754	5.16695	17.9625	4.63603	0.804498	5.76264	8.28094e-09	9.18511e-08	ENSG00000261087	KB-1460A1.5	lincRNA	2825	8:101166805-101169629:-
41.8744	42.1707	0	5.16695	12.5413	4.57567	1.07167	4.26965	1.95782e-05	0.000128017	ENSG00000266313	RP11-173M1.4	lincRNA	15236	17:27333256-27348491:+
68.5218	38.5353	1.99377	5.16695	15.0803	4.43111	0.920707	4.81273	1.48884e-06	1.19201e-05	ENSG00000139044	B4GALNT3	protein_coding	103146	12:460364-563509:+
587.194	804.879	39.8754	47.5359	160.213	4.42024	0.297007	14.8826	4.27308e-50	8.52312e-48	ENSG00000162972	C2orf47	protein_coding	53224	2:199955317-200008540:+
157.981	178.862	14.9533	6.20034	35.7098	4.36335	0.582824	7.48658	7.06923e-14	1.37302e-12	ENSG00000261616	RP11-6O2.3	antisense	6054	15:99139317-99145370:+
144.657	143.235	10.9657	8.26712	42.0321	4.32832	0.559497	7.7361	1.02514e-14	2.15138e-13	ENSG00000164406	LEAP2	protein_coding	2725	5:132872322-132875046:+
38.0677	57.4394	4.98443	1.03339	10.0984	4.31604	1.02438	4.21331	2.51658e-05	0.000161514	ENSG00000151364	KCTD14	protein_coding	30477	11:78015715-78046191:-
221.744	235.574	11.9626	20.6678	46.5243	4.27991	0.480817	8.90132	5.51854e-19	1.68779e-17	ENSG00000168679	SLC16A4	protein_coding	28235	1:110362848-110391082:-
511.059	712.54	41.8692	43.4024	132.33	4.25718	0.311899	13.6492	2.04081e-42	2.7059e-40	ENSG00000249693	THEGL	protein_coding	72899	4:56530609-56603507:+
73.2803	92.3394	3.98754	8.26712	17.5016	4.22508	0.741149	5.70072	1.19305e-08	1.28299e-07	ENSG00000257403	CTD-2547E10.3	unprocessed_pseudogene	5000	16:21347139-21352138:+
407.324	285.743	28.9097	21.7012	78.1583	4.21034	0.43254	9.73398	2.15967e-22	8.78344e-21	ENSG00000226149	RP1-69D17.4	lincRNA	25962	6:129526626-129552587:-
309.3	292.287	11.9626	35.1352	71.1196	4.1908	0.425733	9.84372	7.29646e-23	3.1109e-21	ENSG00000280367	RP11-121L10.2	TEC	3386	11:90223153-90226538:+
22.8406	15.2687	0.996886	2.06678	10.1772	4.13096	1.26928	3.25456	0.00113568	0.0049962	ENSG00000262521	AJ003147.8	lincRNA	2786	16:3181233-3184018:-
38.0677	51.6228	3.98754	3.10017	11.5355	4.06276	0.977125	4.15787	3.2123e-05	0.000200861	ENSG00000232934	RP11-324O2.3	antisense	29777	10:112395813-112425589:-
158.933	130.148	14.9533	8.26712	39.421	4.04785	0.558915	7.24233	4.4103e-13	7.88491e-12	ENSG00000236754	AC004019.13	antisense	9036	22:17580157-17589192:-
290.266	387.534	23.9253	32.0351	72.6886	4.03568	0.378001	10.6764	1.31308e-26	6.95596e-25	ENSG00000233461	RP11-295G20.2	antisense	6169	1:231522388-231528556:-
131.334	116.333	8.97197	12.4007	30.8388	4.00212	0.584499	6.8471	7.53628e-12	1.18079e-10	ENSG00000276649	RP5-858L17.1	antisense	6247	20:1888128-1894374:-
286.459	334.458	17.9439	37.202	89.6053	3.96841	0.364606	10.8841	1.37229e-27	7.7915e-26	ENSG00000119328	FAM206A	protein_coding	16564	9:108934181-108950744:+
58.0532	55.2582	3.98754	6.20034	14.6316	3.94571	0.839427	4.70048	2.59551e-06	1.9965e-05	ENSG00000270361	RP11-307C12.13	lincRNA	690	1:154937370-154938059:+
167.498	174.5	17.9439	11.3673	36.61	3.9392	0.550599	7.15439	8.40456e-13	1.47051e-11	ENSG00000224658	RP11-631F7.1	antisense	45824	6:148237585-148283408:-
26900.5	26667.2	1905.05	2984.43	6765.44	3.92982	0.163716	24.0039	2.53114e-127	6.45103e-124	ENSG00000151929	BAG3	protein_coding	26450	10:119651370-119677819:+
24.744	18.9041	1.99377	2.06678	16.9702	3.88178	1.07211	3.62068	0.000293825	0.00150638	ENSG00000233671	AC083899.1	processed_pseudogene	1376	2:87221113-87222488:-
159.884	177.408	9.96886	22.7346	42.1842	3.85303	0.494357	7.79403	6.49034e-15	1.39658e-13	ENSG00000176386	CDC26	protein_coding	19755	9:113255835-113275589:-
22.8406	29.0833	0.996886	4.13356	10.7258	3.83015	1.04718	3.65758	0.00025461	0.00132703	ENSG00000267379	CTC-548K16.5	antisense	6007	19:14402717-14408723:-
292.169	415.891	23.9253	46.5025	78.3242	3.79131	0.36941	10.2631	1.03285e-24	4.93572e-23	ENSG00000164776	PHKG1	protein_coding	12714	7:56080283-56092996:-
5172.45	2776.72	313.022	567.331	1201.88	3.71427	0.292189	12.7119	5.08089e-37	5.22626e-35	ENSG00000106211	HSPB1	protein_coding	1752	7:76302544-76304295:+
73191.8	101131	7168.61	11193.7	21720.5	3.69654	0.156108	23.6793	5.88875e-124	1.35076e-120	ENSG00000120694	HSPH1	protein_coding	27415	13:31134974-31162388:-
66.6184	74.1623	3.98754	11.3673	21.8748	3.69093	0.674387	5.47301	4.42447e-08	4.42602e-07	ENSG00000167525	PROCA1	protein_coding	8658	17:28703197-28711854:-
180.821	280.653	12.9595	42.369	50.8988	3.55633	0.452913	7.85214	4.08986e-15	8.96018e-14	ENSG00000197756	RPL37A	protein_coding	80992	2:216498189-216579180:+
2829.38	2185.61	219.315	399.922	579.933	3.52887	0.238894	14.7717	2.22956e-49	4.22659e-47	ENSG00000115380	EFEMP1	protein_coding	58173	2:55865967-55924139:-
131.334	133.783	17.9439	13.4341	37.6648	3.48864	0.523405	6.66528	2.64159e-11	3.92949e-10	ENSG00000247151	CSTF3-AS1	antisense	29942	11:33161657-33191598:+
99.9277	143.962	8.97197	21.7012	29.3735	3.46745	0.551042	6.29253	3.12328e-10	4.13398e-09	ENSG00000223652	AC106786.1	antisense	3052	5:123087248-123090299:-
106.59	92.3394	7.97509	17.5676	25.1833	3.46317	0.582118	5.94926	2.69364e-09	3.17343e-08	ENSG00000172757	CFL1	protein_coding	39005	11:65823022-65862026:-
343.561	548.219	21.9315	96.1052	98.3352	3.4436	0.39068	8.81437	1.20356e-18	3.5947e-17	ENSG00000117707	PROX1	protein_coding	58322	1:213983181-214041502:+
100.879	145.416	8.97197	22.7346	27.054	3.43808	0.556416	6.17897	6.45197e-10	8.21274e-09	ENSG00000260578	CTD-2541J13.1	lincRNA	3176	18:67481791-67484966:-
427.31	551.128	54.8287	67.1703	121.871	3.43495	0.288553	11.904	1.12744e-32	8.79631e-31	ENSG00000160325	CACFD1	protein_coding	10884	9:133459965-133470848:+
469.184	620.928	58.8163	79.571	144.577	3.41564	0.273425	12.492	8.25037e-36	7.91828e-34	ENSG00000101888	NXT2	protein_coding	8910	X:109535781-109544690:+
1221.02	1123.34	158.505	136.407	312.863	3.40568	0.265202	12.8418	9.56009e-38	1.01523e-35	ENSG00000139438	FAM222A	protein_coding	56280	12:109714228-109770507:+
135.14	114.152	14.9533	17.5676	49.4109	3.39564	0.474366	7.15827	8.17028e-13	1.4328e-11	ENSG00000230989	HSBP1	protein_coding	11895	16:83807843-83819737:+
2154.63	3037.75	211.34	482.593	690.975	3.39263	0.226394	14.9855	9.13711e-51	1.97724e-48	ENSG00000120885	CLU	protein_coding	18115	8:27596917-27615031:-
312.155	269.747	34.891	41.3356	90.0323	3.38843	0.362278	9.35313	8.50895e-21	2.97075e-19	ENSG00000242622	RP11-18H7.1	lincRNA	41889	3:120094895-120136783:+
139.899	156.323	11.9626	27.9015	36.1007	3.38817	0.528844	6.40675	1.48657e-10	2.03212e-09	ENSG00000176714	CCDC121	protein_coding	3374	2:27625639-27629012:-
67.5701	121.423	9.96886	14.4675	21.1845	3.37539	0.613961	5.49772	3.84727e-08	3.88419e-07	ENSG00000185880	TRIM69	protein_coding	38842	15:44728988-44767829:+
650.006	1132.07	57.8194	189.11	196.545	3.35637	0.32966	10.1813	2.40347e-24	1.12973e-22	ENSG00000149212	SESN3	protein_coding	67029	11:95165513-95232541:-
393.049	387.534	44.8599	59.9366	127.855	3.35403	0.301471	11.1255	9.42251e-29	5.81004e-27	ENSG00000246560	RP11-10L12.4	antisense	16021	4:102828055-102844075:+
446.344	375.901	37.8817	80.6044	118.134	3.30562	0.338948	9.75259	1.79828e-22	7.37906e-21	ENSG00000236060	HSPB1P1	processed_pseudogene	256	9:72007881-72008136:-
201.759	229.758	23.9253	36.1686	68.6238	3.3007	0.368063	8.96776	3.02617e-19	9.43128e-18	ENSG00000270011	ZNF559-ZNF177	protein_coding	58444	19:9324174-9382617:+
278.846	161.412	30.9035	31.0017	67.8538	3.29724	0.434589	7.58703	3.27313e-14	6.52294e-13	ENSG00000248599	FLJ42969	lincRNA	24198	8:101052054-101076251:+
144.657	106.881	23.9253	9.30051	32.2782	3.28906	0.609568	5.39573	6.82464e-08	6.65859e-07	ENSG00000239445	ST3GAL6-AS1	antisense	18322	3:98714330-98732651:-
373.063	444.974	48.8474	68.2037	142.703	3.25273	0.307974	10.5617	4.48352e-26	2.33204e-24	ENSG00000138326	RPS24	protein_coding	23053	10:78033760-78056812:+
38.0677	32.7187	5.98131	4.13356	17.128	3.22933	0.799412	4.03964	5.35338e-05	0.000320783	ENSG00000184857	TMEM186	protein_coding	17265	16:8780384-8797648:-
205.565	243.572	33.8941	29.9683	57.292	3.22177	0.414169	7.77887	7.31762e-15	1.56286e-13	ENSG00000228395	RP11-216B9.6	antisense	23510	9:128528901-128552410:-
23.7923	53.804	4.98443	6.20034	11.5887	3.1948	0.872453	3.66186	0.00025039	0.00130771	ENSG00000085465	OVGP1	protein_coding	13464	1:111414314-111427777:-
33.3092	50.1686	5.98131	6.20034	14.153	3.18963	0.787481	4.05042	5.11247e-05	0.000307634	ENSG00000213608	SLC25A14P1	processed_pseudogene	901	4:83477524-83478424:+
59.0049	74.1623	6.9782	13.4341	20.9182	3.17263	0.624746	5.07827	3.80888e-07	3.34616e-06	ENSG00000085514	PILRA	protein_coding	32570	7:100367530-100400099:+
5946.17	8045.16	783.552	1371.31	1698.01	3.16362	0.19125	16.5418	1.83494e-61	5.61198e-59	ENSG00000164070	HSPA4L	protein_coding	58913	4:127781821-127840733:+
45.6812	23.9937	2.99066	8.26712	16.5074	3.16295	0.799756	3.9549	7.65675e-05	0.000445198	ENSG00000265345	MIR5188	miRNA	113	12:124915547-124915659:+
130.382	85.0685	11.9626	22.7346	32.4612	3.1457	0.532947	5.90246	3.58119e-09	4.16136e-08	ENSG00000161912	ADCY10P1	transcribed_unprocessed_pseudogene	39814	6:41101022-41140835:+
38.0677	47.9874	5.98131	7.23373	20.9665	3.13961	0.689484	4.55356	5.27457e-06	3.84456e-05	ENSG00000272173	U47924.31	antisense	1097	12:6943508-6944604:-
5949.98	8543.94	856.325	1394.04	1770.74	3.1384	0.163714	19.17	6.58941e-82	5.21199e-79	ENSG00000158201	ABHD3	protein_coding	53909	18:21650897-21704805:-
120.865	126.512	13.9564	25.8347	35.9036	3.11376	0.478319	6.50979	7.52552e-11	1.07018e-09	ENSG00000266677	RP11-258F1.1	antisense	12129	17:18172625-18184753:-
63.7634	74.8894	11.9626	9.30051	19.9431	3.10746	0.644924	4.81834	1.4476e-06	1.16209e-05	ENSG00000186364	NUDT17	protein_coding	3325	1:145845629-145848953:+
91.3624	84.3415	10.9657	17.5676	31.5879	3.09544	0.531493	5.82404	5.74406e-09	6.53234e-08	ENSG00000183508	FAM46C	protein_coding	22439	1:117605934-117628372:+
53.2948	50.1686	9.96886	6.20034	12.8654	3.07464	0.768724	3.99966	6.34327e-05	0.000374041	ENSG00000234290	AC116366.6	antisense	4154	5:132468890-132473043:-
100.879	91.6123	8.97197	24.8013	26.1511	3.0306	0.568523	5.33066	9.78575e-08	9.39186e-07	ENSG00000258959	RP11-1017G21.4	antisense	29914	14:102036315-102066228:-
52.3431	58.1665	9.96886	8.26712	17.6325	3.01215	0.670559	4.492	7.0559e-06	5.03573e-05	ENSG00000203814	HIST2H2BF	protein_coding	29685	1:149782689-149812373:-
598.614	351.18	71.7758	94.0384	129.446	3.00961	0.344881	8.72651	2.62646e-18	7.61639e-17	ENSG00000091831	ESR1	protein_coding	472929	6:151656691-152129619:+
102.783	95.2477	15.9502	17.5676	29.7586	3.0074	0.522062	5.76062	8.38072e-09	9.28232e-08	ENSG00000118514	ALDH8A1	protein_coding	32733	6:134917390-134950122:-
135.14	90.8852	17.9439	21.7012	34.7454	2.98378	0.513214	5.8139	6.10324e-09	6.90998e-08	ENSG00000169402	RSPH10B2	protein_coding	45257	7:6754109-6799365:+
112.3	156.323	24.9221	19.6344	37.7269	2.97895	0.492173	6.05264	1.42489e-09	1.72658e-08	ENSG00000254180	AB015752.3	lincRNA	85460	8:90534611-90620070:-
456.812	557.672	62.8038	115.74	181.408	2.97833	0.282549	10.5409	5.59375e-26	2.87046e-24	ENSG00000168273	SMIM4	protein_coding	45225	3:52534013-52579237:+
151.319	83.6144	18.9408	22.7346	66.9846	2.97725	0.464688	6.40699	1.4842e-10	2.03009e-09	ENSG00000202337	RNU6-8	snRNA	107	14:32203163-32203269:-
53.2948	46.5332	8.97197	8.26712	16.2848	2.9673	0.738055	4.02043	5.8093e-05	0.000345754	ENSG00000171786	NHLH1	protein_coding	5782	1:160367067-160372848:+
1229.59	1622.85	205.358	294.516	395.363	2.95527	0.206286	14.3261	1.50298e-46	2.42784e-44	ENSG00000169684	CHRNA5	protein_coding	29750	15:78565520-78595269:+
158.933	92.3394	18.9408	26.8681	34.3129	2.95258	0.524197	5.63258	1.77537e-08	1.86377e-07	ENSG00000177283	FZD8	protein_coding	4030	10:35638249-35642278:-
74.232	88.7039	13.9564	14.4675	19.2464	2.94053	0.616157	4.77238	1.82063e-06	1.43265e-05	ENSG00000133773	CCDC59	protein_coding	135125	12:82223681-82358805:-
267.425	360.632	46.8536	64.0702	76.1552	2.93869	0.329915	8.90741	5.22378e-19	1.60191e-17	ENSG00000144214	LYG1	protein_coding	20505	2:99284238-99304742:-
23.7923	23.9937	5.98131	2.06678	10.4463	2.9369	0.945081	3.10757	0.00188633	0.00781447	ENSG00000245748	RP11-367J11.2	antisense	15678	4:7030554-7046231:-
46.6329	42.1707	5.98131	10.3339	16.6725	2.92297	0.70146	4.16698	3.08659e-05	0.000193814	ENSG00000122035	RASL11A	protein_coding	3364	13:27270327-27273690:+
41.8744	45.8061	5.98131	10.3339	13.6829	2.89473	0.730648	3.96186	7.43668e-05	0.000434053	ENSG00000260231	JHDM1D-AS1	antisense	2380	7:140177261-140179640:+
32.3575	35.627	6.9782	5.16695	10.3517	2.88623	0.87128	3.31264	0.000924209	0.00416248	ENSG00000240929	HIST2H2BB	transcribed_unprocessed_pseudogene	29480	1:143875171-143904650:-
276.942	220.306	42.8661	49.6027	77.335	2.88454	0.359717	8.01891	1.06691e-15	2.48707e-14	ENSG00000137960	GIPC2	protein_coding	158908	1:77979542-78138449:+
101.831	157.777	13.9564	35.1352	42.4503	2.87979	0.457246	6.29812	3.01284e-10	3.99241e-09	ENSG00000164168	TMEM184C	protein_coding	54662	4:147617383-147672044:+
21692.9	25649.3	3433.27	5640.24	6390.88	2.85171	0.162378	17.5621	4.80461e-69	2.00378e-66	ENSG00000198130	HIBCH	protein_coding	154459	2:190189735-190344193:-
107.541	65.4373	10.9657	23.768	28.0804	2.84451	0.580107	4.90342	9.41822e-07	7.80192e-06	ENSG00000249085	CTD-2631K10.1	antisense	22161	5:72794405-72816565:-
36466	48183	6747.92	9212.67	12922.4	2.84286	0.141095	20.1486	2.77013e-90	2.54165e-87	ENSG00000144381	HSPD1	protein_coding	30157	2:197486581-197516737:-
1431.34	590.39	222.306	161.209	471.928	2.84097	0.641709	4.42719	9.54665e-06	6.65798e-05	ENSG00000187678	SPRY4	protein_coding	16029	5:142310427-142326455:-
110.396	184.679	28.9097	25.8347	38.247	2.81572	0.455566	6.18071	6.38129e-10	8.14093e-09	ENSG00000229739	RP11-295K2.3	antisense	35131	1:186435161-186470291:+
75.1837	36.3541	13.9564	7.23373	19.9773	2.8156	0.707904	3.97738	6.96794e-05	0.000408252	ENSG00000115850	LCT	protein_coding	49341	2:135787840-135837180:-
376.87	317.735	62.8038	72.3373	104.75	2.81459	0.318086	8.84852	8.86844e-19	2.67571e-17	ENSG00000163344	PMVK	protein_coding	12258	1:154924734-154936991:-
69.4735	46.5332	9.96886	13.4341	16.8591	2.79038	0.672583	4.14875	3.3429e-05	0.000208425	ENSG00000170091	HMP19	protein_coding	197898	5:174045604-174243501:+
77.0871	97.4289	11.9626	23.768	24.0169	2.76178	0.563794	4.89857	9.65379e-07	7.97977e-06	ENSG00000246225	RP11-17A1.3	antisense	116014	11:22829380-22945393:+
94.2175	37.8082	14.9533	12.4007	28.587	2.73838	0.634804	4.31374	1.60513e-05	0.000107186	ENSG00000228522	RP11-236F9.2	transcribed_unprocessed_pseudogene	13335	9:63330326-63343660:+
90.4107	63.2561	16.9471	14.4675	44.2583	2.73086	0.516187	5.29045	1.22017e-07	1.1532e-06	ENSG00000257542	OR7E47P	transcribed_unprocessed_pseudogene	28566	12:52079696-52108261:+
421.6	484.963	69.782	121.94	134.734	2.71243	0.272345	9.95953	2.29142e-23	1.01664e-21	ENSG00000147174	ACRC	protein_coding	35173	X:71578411-71613583:+
42.8261	20.3583	7.97509	5.16695	19.8386	2.70614	0.762816	3.54756	0.000388812	0.00193798	ENSG00000233069	RP5-930J4.2	antisense	1073	1:20732880-20733952:+
42.8261	42.1707	5.98131	12.4007	14.4106	2.70001	0.746055	3.61905	0.000295692	0.00151397	ENSG00000272910	RP11-15L13.4	antisense	501	3:179583262-179583762:-
114.203	111.243	15.9502	33.0685	35.5046	2.69458	0.47498	5.67304	1.40288e-08	1.49463e-07	ENSG00000112599	GUCA1B	protein_coding	10516	6:42184401-42194916:-
40.9228	31.9916	3.98754	12.4007	11.9467	2.68883	0.813541	3.30509	0.00094946	0.00425948	ENSG00000259687	LINC01220	lincRNA	2235	14:75294404-75296638:+
771.822	1238.95	202.368	206.678	275.957	2.68751	0.253806	10.5888	3.35774e-26	1.75844e-24	ENSG00000197140	ADAM32	protein_coding	177922	8:39106990-39284911:+
271.232	469.695	74.7664	76.4708	133.577	2.68519	0.299522	8.96492	3.10509e-19	9.6641e-18	ENSG00000102543	CDADC1	protein_coding	45561	13:49247925-49293485:+
1100.16	1065.17	196.387	267.648	418.185	2.68214	0.21049	12.7424	3.43869e-37	3.56908e-35	ENSG00000225921	NOL7	protein_coding	17413	6:13615327-13632739:+
119.913	93.7935	21.9315	23.768	33.954	2.67744	0.488459	5.48141	4.21957e-08	4.23768e-07	ENSG00000155026	RSPH10B	protein_coding	45134	7:5925550-5970683:-
3999.96	6972.71	994.892	1281.4	1450.25	2.67693	0.185389	14.4395	2.92022e-47	4.88935e-45	ENSG00000170946	DNAJC24	protein_coding	62010	11:31369840-31431849:+
42.8261	49.4415	10.9657	8.26712	12.7866	2.65875	0.737017	3.60744	0.000309228	0.00157624	ENSG00000164675	IQUB	protein_coding	82678	7:123452400-123535077:-
294.073	208.672	53.8318	55.803	102.962	2.65046	0.370061	7.16224	7.93686e-13	1.39293e-11	ENSG00000259663	CTD-2314G24.2	antisense	10597	5:51372736-51383332:-
402.566	235.574	49.8443	97.1386	246.196	2.64729	0.342871	7.72096	1.15459e-14	2.40763e-13	ENSG00000215895	RP11-334L9.1	processed_pseudogene	1960	1:38708931-38710890:+
144.657	119.241	21.9315	37.202	44.6879	2.64698	0.458178	5.77719	7.59581e-09	8.47847e-08	ENSG00000120875	DUSP4	protein_coding	17605	8:29333064-29350668:-
583.387	175.227	90.7166	79.571	130.619	2.64021	0.683368	3.86352	0.000111764	0.000628807	ENSG00000172738	TMEM217	protein_coding	45976	6:37212180-37258155:-
498.687	531.497	93.7073	133.307	174.052	2.63887	0.248625	10.6138	2.56966e-26	1.3519e-24	ENSG00000102897	LYRM1	protein_coding	25139	16:20899868-20925006:+
20.9372	32.7187	1.99377	10.3339	12.153	2.63471	0.851037	3.09588	0.00196228	0.00808964	ENSG00000236814	RP11-446E9.1	processed_pseudogene	1170	8:56050038-56051207:-
62.8117	34.1728	7.97509	14.4675	13.4052	2.63138	0.73629	3.57384	0.000351789	0.00177153	ENSG00000248150	RP1-167G20.1	lincRNA	66721	5:16373361-16440081:-
86.604	102.518	12.9595	29.9683	30.9278	2.62893	0.513235	5.12226	3.01887e-07	2.68816e-06	ENSG00000275674	RP11-697E2.12	protein_coding	48183	15:90266317-90314499:+
354.029	377.355	44.8599	125.04	121.08	2.62523	0.312333	8.40523	4.2703e-17	1.13198e-15	ENSG00000119938	PPP1R3C	protein_coding	4613	10:91628442-91633054:-
2029.96	1940.58	326.979	582.832	616.791	2.6177	0.202114	12.9516	2.30114e-38	2.53767e-36	ENSG00000116741	RGS2	protein_coding	3245	1:192809039-192812283:+
85.6523	143.235	17.9439	33.0685	35.9645	2.61584	0.473205	5.52793	3.24032e-08	3.30046e-07	ENSG00000232077	LINC01031	lincRNA	61209	1:193304745-193365953:+
605.276	1241.13	123.614	295.549	231.99	2.60604	0.28858	9.03057	1.70781e-19	5.42574e-18	ENSG00000130940	CASZ1	protein_coding	160047	1:10636604-10796650:-
204.614	354.089	45.8567	79.571	77.8037	2.59845	0.338621	7.67362	1.6721e-14	3.45226e-13	ENSG00000073605	GSDMB	protein_coding	15260	17:39904595-39919854:-
83.7489	98.156	18.9408	21.7012	29.3494	2.5935	0.515631	5.02976	4.91091e-07	4.23006e-06	ENSG00000230817	LINC01362	lincRNA	263633	1:82903183-83166815:+
284.556	185.406	53.8318	53.7363	69.6872	2.58122	0.448199	5.7591	8.45619e-09	9.35237e-08	ENSG00000166268	MYRFL	protein_coding	133794	12:69825304-69959097:+
177.015	320.643	58.8163	48.5693	74.6168	2.58053	0.365232	7.06547	1.60078e-12	2.71186e-11	ENSG00000233822	HIST1H2BN	protein_coding	28039	6:27837760-27865798:+
47.5846	55.2582	5.98131	18.601	23.3566	2.57412	0.652893	3.94264	8.05909e-05	0.000465641	ENSG00000172426	RSPH9	protein_coding	27554	6:43645046-43672599:+
53.2948	26.902	10.9657	7.23373	14.1645	2.57267	0.813368	3.16298	0.00156163	0.00662489	ENSG00000262362	LA16c-380H5.2	sense_overlapping	1671	16:3003431-3005101:-
58.0532	53.804	8.97197	17.5676	19.6807	2.56496	0.618022	4.15028	3.32068e-05	0.000207152	ENSG00000270558	CTD-2124B8.2	processed_pseudogene	529	5:37286449-37286977:-
540.561	612.203	96.6979	174.643	175.233	2.56369	0.255589	10.0305	1.11917e-23	5.03364e-22	ENSG00000167280	ENGASE	protein_coding	13661	17:79074939-79088599:+
66.6184	46.5332	7.97509	19.6344	21.6195	2.56047	0.629291	4.06881	4.72536e-05	0.000286473	ENSG00000234322	ST13P18	processed_pseudogene	1027	X:93287733-93288759:-
79.9421	106.881	18.9408	23.768	26.1251	2.56001	0.50991	5.02052	5.1532e-07	4.43376e-06	ENSG00000258999	RP11-114N19.3	antisense	63382	14:81107033-81170414:-
274.087	239.937	32.8972	94.0384	92.7756	2.55289	0.364381	7.0061	2.45046e-12	4.06132e-11	ENSG00000229204	PTGES3P3	processed_pseudogene	482	4:169791221-169791702:-
478.701	394.805	93.7073	111.606	182.44	2.54568	0.305531	8.33198	7.95023e-17	2.04672e-15	ENSG00000269439	CTD-3131K8.2	lincRNA	22900	19:17488990-17511889:-
393.049	467.513	97.6948	99.2054	150.18	2.54419	0.270499	9.40555	5.17574e-21	1.86083e-19	ENSG00000104691	UBXN8	protein_coding	34760	8:30732247-30767006:+
327.382	263.931	63.8007	75.4374	91.8531	2.5439	0.352756	7.2115	5.53382e-13	9.85518e-12	ENSG00000235823	OLMALINC	lincRNA	9754	10:100373615-100383368:+
7876.2	4281.78	1189.28	1796.03	3396.3	2.54348	0.513054	4.95753	7.13933e-07	5.99861e-06	ENSG00000200312	RN7SKP255	misc_RNA	313	14:89712511-89712823:+
118.962	135.237	23.9253	36.1686	50.3774	2.53736	0.404674	6.27012	3.60773e-10	4.72072e-09	ENSG00000267871	CTC-444N24.6	antisense	13115	19:57267220-57280334:-
9904.26	6792.4	1684.74	2368.53	2514.79	2.53346	0.233197	10.864	1.71051e-27	9.56968e-26	ENSG00000127124	HIVEP3	protein_coding	529561	1:41506365-42035925:-
190.338	194.858	33.8941	58.9032	57.6567	2.53119	0.3826	6.61575	3.69674e-11	5.43563e-10	ENSG00000265750	RP11-799B12.4	lincRNA	2703	18:24159509-24162211:-
27.5991	42.8978	7.97509	8.26712	14.3601	2.52709	0.742711	3.40253	0.000667656	0.00312928	ENSG00000101470	TNNC2	protein_coding	10532	20:45823214-45833745:-
43.7778	47.2603	13.9564	6.20034	12.3042	2.52447	0.810982	3.11285	0.00185288	0.00769535	ENSG00000273038	RP11-479G22.8	lincRNA	2057	10:32887255-32889311:-
6109.86	5573.08	1050.72	1846.67	2027.38	2.50803	0.185698	13.506	1.44143e-41	1.83686e-39	ENSG00000116161	CACYBP	protein_coding	12553	1:174999163-175011715:+
97.0726	82.1602	17.9439	25.8347	30.0092	2.5053	0.518978	4.82737	1.38345e-06	1.11385e-05	ENSG00000267711	RP11-686D22.5	lincRNA	2129	17:35400878-35403006:-
22.8406	36.3541	4.98443	9.30051	12.7586	2.50435	0.791991	3.1621	0.00156637	0.0066403	ENSG00000226913	BSN-AS2	lincRNA	5061	3:49549306-49554366:-
1063.04	2182.7	312.025	448.491	428.184	2.50374	0.247764	10.1053	5.23139e-24	2.39516e-22	ENSG00000115540	MOB4	protein_coding	38129	2:197515571-197553699:+
2709.47	2184.88	423.676	819.478	607.367	2.4935	0.232692	10.7159	8.57144e-27	4.60449e-25	ENSG00000197635	DPP4	protein_coding	82302	2:161992241-162074542:-
51.3914	131.602	14.9533	28.9349	29.7771	2.49018	0.5366	4.64065	3.47312e-06	2.61373e-05	ENSG00000238273	AC012360.6	antisense	15802	2:105363038-105378839:+
211.276	246.481	64.7976	40.3022	71.7737	2.48919	0.406711	6.12029	9.34035e-10	1.16187e-08	ENSG00000129646	QRICH2	protein_coding	33950	17:76274049-76307998:-
33.3092	36.3541	5.98131	11.3673	11.8951	2.48364	0.782886	3.17241	0.00151178	0.00643603	ENSG00000257773	ST13P3	processed_pseudogene	1110	12:106015897-106017006:+
954.547	1188.78	168.474	374.087	300.631	2.47785	0.260029	9.5291	1.58658e-21	6.00544e-20	ENSG00000144401	METTL21A	protein_coding	45298	2:207580631-207625928:-
65.6668	79.979	14.9533	20.6678	31.4202	2.47695	0.539155	4.59413	4.3455e-06	3.21029e-05	ENSG00000231416	RP11-422P24.9	processed_pseudogene	329	1:153995632-153995960:+
60.9083	38.5353	12.9595	11.3673	18.115	2.47639	0.667953	3.70744	0.000209368	0.00110937	ENSG00000261457	AC002519.6	transcribed_processed_pseudogene	5027	16:31802947-31807973:+
24.744	21.0854	5.98131	5.16695	20.0689	2.47082	0.769961	3.20902	0.00133189	0.00574914	ENSG00000273237	CTB-119C2.1	antisense	1413	7:26173533-26174945:-
1328.56	2088.91	357.882	466.059	527.295	2.47012	0.234986	10.5118	7.62274e-26	3.87695e-24	ENSG00000274333	RP11-717F1.2	lincRNA	61244	21:5553637-5614880:+
55.1981	41.4436	13.9564	9.30051	16.7323	2.46529	0.704128	3.50119	0.000463182	0.00226679	ENSG00000138315	OIT3	protein_coding	39453	10:72893581-72933033:+
34.2609	59.6207	6.9782	16.5342	22.1881	2.46248	0.607399	4.05414	5.03199e-05	0.000303427	ENSG00000197734	C14orf178	protein_coding	8913	14:77760830-77769742:+
104.686	99.6102	21.9315	28.9349	34.2804	2.46219	0.465423	5.29022	1.22171e-07	1.15418e-06	ENSG00000219607	PPP1R3G	protein_coding	4907	6:5084581-5089487:+
41.8744	69.0727	9.96886	17.5676	18.0461	2.45804	0.615414	3.99412	6.4935e-05	0.000381722	ENSG00000226329	AC005682.6	unprocessed_pseudogene	17477	7:22863874-22881350:-
784.194	699.452	138.567	241.813	215.707	2.45692	0.271519	9.04881	1.44534e-19	4.61744e-18	ENSG00000179046	TRIML2	protein_coding	18331	4:188091273-188109603:-
293.121	138.873	44.8599	69.2371	79.754	2.44188	0.442214	5.52196	3.35243e-08	3.4086e-07	ENSG00000228742	RP5-884M6.1	lincRNA	20554	7:106775011-106795564:+
44.7295	23.2666	8.97197	8.26712	12.8033	2.43969	0.795995	3.06496	0.00217699	0.00887748	ENSG00000134042	MRO	protein_coding	30283	18:50795120-50825402:-
39.0194	88.7039	15.9502	14.4675	20.4515	2.43875	0.628981	3.87731	0.000105619	0.000597606	ENSG00000279207	RP11-159D12.8	TEC	5808	17:58095672-58101479:+
35.2126	26.1749	8.97197	6.20034	17.7131	2.43711	0.717414	3.39708	0.000681089	0.00318249	ENSG00000139908	TSSK4	protein_coding	2666	14:24205697-24208362:+
161.788	157.777	28.9097	53.7363	52.7533	2.43697	0.393318	6.19592	5.7946e-10	7.42136e-09	ENSG00000177855	CACYBPP2	processed_pseudogene	678	2:183607442-183608119:-
157.029	346.091	39.8754	87.8381	79.4409	2.43042	0.430654	5.64355	1.6658e-08	1.75356e-07	ENSG00000140830	TXNL4B	protein_coding	50143	16:72044289-72094431:-
33.3092	45.0791	5.98131	14.4675	15.6684	2.42227	0.724273	3.34441	0.000824569	0.00377099	ENSG00000120833	SOCS2	protein_coding	13674	12:93569814-93583487:+
221.744	221.033	62.8038	46.5025	66.6272	2.41436	0.377872	6.38936	1.66584e-10	2.26938e-09	ENSG00000255234	RP11-727A23.10	antisense	137389	11:83286128-83423516:+
272.184	453.699	57.8194	131.24	133.35	2.41384	0.326264	7.39844	1.37794e-13	2.59074e-12	ENSG00000185088	RPS27L	protein_coding	32150	15:63125872-63158021:-
785.146	374.447	185.421	102.306	181.085	2.41268	0.661385	3.64792	0.000264377	0.00136953	ENSG00000198959	TGM2	protein_coding	39192	20:38127387-38166578:-
63.7634	72.7082	11.9626	23.768	23.2069	2.41266	0.55426	4.35294	1.34322e-05	9.09945e-05	ENSG00000277363	SRCIN1	protein_coding	75915	17:38530016-38605930:-
418.744	386.08	62.8038	155.008	122.056	2.40865	0.313931	7.67256	1.68591e-14	3.4714e-13	ENSG00000119508	NR4A3	protein_coding	45037	9:99821855-99866891:+
192.242	314.099	54.8287	73.3707	86.9048	2.4047	0.32759	7.34059	2.12661e-13	3.91179e-12	ENSG00000183283	DAZAP2	protein_coding	33071	12:51238292-51271362:+
210.324	211.581	54.8287	52.7029	84.9079	2.39611	0.334068	7.17252	7.36297e-13	1.29717e-11	ENSG00000182912	TSPEAR-AS2	antisense	8737	21:44517216-44525952:+
50.4397	65.4373	11.9626	18.601	27.5948	2.37365	0.531772	4.46367	8.0568e-06	5.69513e-05	ENSG00000138769	CDKL2	protein_coding	52712	4:75578005-75630716:-
36.1643	45.8061	9.96886	11.3673	11.2716	2.36669	0.76162	3.10744	0.00188718	0.00781658	ENSG00000100060	MFNG	protein_coding	17339	22:37469063-37486401:-
516.769	847.777	139.564	224.246	218.534	2.34695	0.242666	9.67152	3.9841e-22	1.58109e-20	ENSG00000213430	HSPD1P1	processed_pseudogene	1726	5:21882585-21884310:+
436.827	627.471	90.7166	204.611	162.225	2.33388	0.289825	8.05272	8.0974e-16	1.91089e-14	ENSG00000075826	SEC31B	protein_coding	33223	10:100486642-100519864:-
49.488	106.154	14.9533	26.8681	33.0461	2.3306	0.545607	4.27158	1.94091e-05	0.000127129	ENSG00000171823	FBXL14	protein_coding	28173	12:1565993-1594165:-
521.527	424.616	136.573	116.773	210.845	2.32167	0.300611	7.72319	1.13456e-14	2.37049e-13	ENSG00000166441	RPL27A	protein_coding	32349	11:8682411-8714759:+
2106.09	2302.67	366.854	898.016	661.22	2.32103	0.237796	9.76059	1.66183e-22	6.83136e-21	ENSG00000146233	CYP39A1	protein_coding	103251	6:46549580-46652830:-
154.174	128.693	28.9097	50.6361	59.9076	2.32014	0.398857	5.81698	5.99214e-09	6.7909e-08	ENSG00000253736	RP11-779O18.3	antisense	14795	5:172762980-172777774:+
59.9566	81.4331	10.9657	28.9349	22.972	2.31869	0.567486	4.08589	4.39072e-05	0.000267786	ENSG00000245552	RP11-712B9.2	antisense	83566	11:95150539-95234104:+
8425.33	11263.9	2184.18	3252.08	3001.23	2.30282	0.151863	15.1638	6.13954e-52	1.36727e-49	ENSG00000132952	USPL1	protein_coding	43078	13:30617693-30660770:+
57.1015	68.3457	14.9533	19.6344	26.0313	2.3005	0.564668	4.07408	4.61968e-05	0.000280705	ENSG00000099822	HCN2	protein_coding	27267	19:589893-617159:+
46.6329	45.8061	7.97509	18.601	19.4695	2.29992	0.661264	3.47806	0.00050505	0.00244457	ENSG00000254109	RBPMS-AS1	antisense	3283	8:30382119-30385401:-
81.8455	87.2498	21.9315	24.8013	32.3195	2.29106	0.477302	4.80001	1.58655e-06	1.26275e-05	ENSG00000267064	UXT-AS1	antisense	1545	X:47658833-47660377:+
2620.96	3663.04	696.823	1056.12	900.3	2.28673	0.196451	11.6402	2.57417e-31	1.8452e-29	ENSG00000205763	RP9P	transcribed_unprocessed_pseudogene	26362	7:32916815-32943176:-
111.348	45.0791	24.9221	19.6344	35.712	2.26915	0.606673	3.74032	0.000183784	0.000986807	ENSG00000279955	RP11-1221G12.2	transcribed_unprocessed_pseudogene	12085	9:65865190-65877274:-
208.421	237.756	76.7602	42.369	136.611	2.26098	0.387983	5.82751	5.62616e-09	6.40143e-08	ENSG00000246350	RP5-1186N24.3	antisense	4370	6:28587378-28591747:+
60.9083	23.2666	12.9595	11.3673	22.4773	2.26089	0.721095	3.13535	0.00171648	0.00719205	ENSG00000267390	RP11-635N19.1	antisense	14302	18:63367328-63381629:+
30.4541	77.0706	12.9595	16.5342	16.815	2.26021	0.67064	3.37023	0.000751059	0.0034753	ENSG00000187753	C9orf153	protein_coding	39393	9:86220265-86259657:-
650.006	564.942	137.57	217.012	299.26	2.25949	0.254304	8.88499	6.39267e-19	1.94476e-17	ENSG00000246067	RAB30-AS1	lincRNA	34654	11:83072066-83106719:+
233.165	349.726	56.8225	111.606	121.346	2.25586	0.30143	7.48385	7.21784e-14	1.4007e-12	ENSG00000221869	CEBPD	protein_coding	2178	8:47736909-47739086:-
58.0532	96.7018	13.9564	31.0017	23.4085	2.25156	0.552857	4.07259	4.64927e-05	0.000282279	ENSG00000278198	AC011043.2	protein_coding	5501	GL000195.1:173872-179372:+
20438.5	23945.7	5099.07	7721.49	7264.21	2.25033	0.153027	14.7055	5.94635e-49	1.0656e-46	ENSG00000110172	CHORDC1	protein_coding	22205	11:90201160-90223364:-
237.923	338.093	56.8225	111.606	131.862	2.24123	0.282687	7.92833	2.22113e-15	5.01184e-14	ENSG00000214293	APTR	lincRNA	38606	7:77657660-77696265:-
9434.12	9907.94	2397.51	3199.37	2749.28	2.24027	0.157731	14.203	8.77115e-46	1.37803e-43	ENSG00000166016	ABTB2	protein_coding	207021	11:34150988-34358008:-
30.4541	39.2624	6.9782	13.4341	15.8	2.23993	0.686366	3.26347	0.00110057	0.0048604	ENSG00000185338	SOCS1	protein_coding	1775	16:11254405-11256179:-
197.952	301.012	44.8599	102.306	87.8308	2.23931	0.331836	6.74825	1.4964e-11	2.26526e-10	ENSG00000090776	EFNB1	protein_coding	13151	X:68828997-68842147:+
519.624	682.73	154.517	188.077	178.672	2.23677	0.251919	8.87892	6.75134e-19	2.04844e-17	ENSG00000135127	BICDL1	protein_coding	104626	12:119989869-120094494:+
170.353	143.235	44.8599	45.4691	136.587	2.23511	0.356968	6.26137	3.8162e-10	4.97929e-09	ENSG00000115738	ID2	protein_coding	5609	2:8678845-8684453:+
209.372	231.212	61.8069	64.0702	76.0245	2.23108	0.328458	6.7926	1.10133e-11	1.69092e-10	ENSG00000179965	ZNF771	protein_coding	23812	16:30407297-30431108:+
217.937	174.5	56.8225	56.8364	64.829	2.22763	0.383178	5.81356	6.11573e-09	6.9207e-08	ENSG00000173261	PLAC8L1	protein_coding	19984	5:146084386-146104369:-
101.831	151.233	25.919	48.5693	44.1293	2.22448	0.410558	5.41819	6.02068e-08	5.92968e-07	ENSG00000245213	RP11-10K16.1	antisense	37725	4:173131928-173169652:-
63.7634	50.1686	14.9533	18.601	41.0219	2.22273	0.512121	4.34024	1.42326e-05	9.57105e-05	ENSG00000227741	RP11-536C5.7	antisense	6671	1:160202199-160208869:-
715.672	1047.72	205.358	307.95	556.001	2.22077	0.229216	9.68859	3.37155e-22	1.34733e-20	ENSG00000234232	RP11-353N4.5	transcribed_unprocessed_pseudogene	70968	1:149676851-149747818:-
1388.52	2168.16	353.894	701.671	544.258	2.22056	0.228678	9.71042	2.72217e-22	1.09738e-20	ENSG00000126778	SIX1	protein_coding	14845	14:60643415-60658259:-
124.672	205.037	34.891	62.0034	46.3622	2.21645	0.397138	5.58106	2.39053e-08	2.47334e-07	ENSG00000112139	MDGA1	protein_coding	68628	6:37630679-37699306:-
112.3	150.506	25.919	52.7029	69.2314	2.2151	0.417926	5.30023	1.15659e-07	1.09673e-06	ENSG00000201315	RN7SKP227	misc_RNA	330	3:36685040-36685369:+
92.3141	61.0748	20.9346	24.8013	23.281	2.21474	0.57394	3.85883	0.000113931	0.00063974	ENSG00000139187	KLRG1	protein_coding	60717	12:8950044-9010760:+
38.0677	73.4352	7.97509	25.8347	14.8706	2.21396	0.704324	3.14338	0.0016701	0.00702786	ENSG00000180447	GAS1	protein_coding	2827	9:86944363-86947189:-
4510.07	5666.15	1256.08	1726.79	1767.38	2.2115	0.149809	14.7622	2.56833e-49	4.82888e-47	ENSG00000234127	TRIM26	protein_coding	28973	6:30184455-30213427:-
238.875	244.299	43.863	105.406	71.2701	2.20577	0.357163	6.17582	6.58211e-10	8.34602e-09	ENSG00000182632	CCNYL2	transcribed_unprocessed_pseudogene	67182	10:42408168-42475349:-
644.296	690.727	137.57	270.748	228.02	2.19958	0.231477	9.50236	2.05182e-21	7.69029e-20	ENSG00000175322	ZNF519	protein_coding	75034	18:14057457-14132490:-
543.416	944.479	175.452	262.481	267.754	2.19273	0.23807	9.21042	3.24836e-20	1.09575e-18	ENSG00000231434	RP11-144L1.8	processed_pseudogene	2167	1:158523672-158525838:+
2900.76	4334.86	853.334	1294.84	1048.62	2.19193	0.170257	12.8742	6.28979e-38	6.74183e-36	ENSG00000079215	SLC1A3	protein_coding	81980	5:36606355-36688334:+
44.7295	74.1623	21.9315	11.3673	22.7392	2.17387	0.608874	3.57032	0.000356548	0.00179054	ENSG00000241679	RP11-80H8.4	processed_transcript	8532	3:143123362-143131893:+
570.064	650.738	98.6917	292.449	183.686	2.17337	0.307468	7.06862	1.56479e-12	2.65481e-11	ENSG00000125384	PTGER2	protein_coding	14302	14:52314305-52328606:+
32.3575	27.6291	7.97509	10.3339	18.0121	2.16908	0.671448	3.23045	0.00123597	0.00537863	ENSG00000222522	RNU6-519P	snRNA	108	8:47979414-47979521:+
97.0726	54.5311	22.9284	23.768	29.8297	2.16364	0.535828	4.03794	5.3923e-05	0.000322694	ENSG00000153531	ADPRHL1	protein_coding	53915	13:113399610-113453524:-
359.74	271.201	81.7446	114.706	252.181	2.16061	0.279684	7.72519	1.1169e-14	2.33968e-13	ENSG00000250746	RP11-39C10.1	processed_pseudogene	2057	4:164188311-164190367:+
460.619	524.953	132.586	166.376	201.331	2.16039	0.236455	9.13656	6.44713e-20	2.11566e-18	ENSG00000074842	MYDGF	protein_coding	28997	19:4641374-4670370:-
5288.55	3061.74	1056.7	1621.39	2625.14	2.15557	0.442385	4.87261	1.10134e-06	8.99023e-06	ENSG00000113739	STC2	protein_coding	14791	5:173314713-173329503:-
4378.74	4062.93	1028.79	1625.52	2055.41	2.15199	0.430253	5.0017	5.68282e-07	4.85665e-06	ENSG00000200488	RN7SKP203	misc_RNA	332	2:76445079-76445410:-
2009.02	2051.1	508.412	765.742	884.044	2.13987	0.195469	10.9473	6.84406e-28	3.98449e-26	ENSG00000162783	IER5	protein_coding	4188	1:181088712-181092899:+
51.3914	28.3562	9.96886	15.5008	26.6647	2.13973	0.603636	3.54474	0.000393005	0.0019559	ENSG00000234028	AC062029.1	antisense	4283	2:88627539-88631821:+
803.228	899.4	196.387	341.019	330.041	2.1386	0.207584	10.3023	6.87698e-25	3.34913e-23	ENSG00000163132	MSX1	protein_coding	4271	4:4859666-4863936:+
13213.3	12645.4	3516.02	4628.55	5078.89	2.12353	0.162014	13.107	3.00066e-39	3.49386e-37	ENSG00000090273	NUDC	protein_coding	46625	1:26900238-26946862:+
185.58	216.67	43.863	84.7379	84.107	2.12344	0.32755	6.4828	9.00354e-11	1.26857e-09	ENSG00000166228	PCBD1	protein_coding	6505	10:70882280-70888784:-
54.2464	98.156	19.9377	26.8681	27.5714	2.12275	0.513669	4.13253	3.58796e-05	0.000222675	ENSG00000248559	RP11-215P8.3	antisense	2427	5:134399495-134401921:+
119.913	133.783	26.9159	54.7696	53.1308	2.1194	0.39586	5.35391	8.60747e-08	8.30435e-07	ENSG00000011132	APBA3	protein_coding	10881	19:3750819-3761699:-
434.923	567.851	123.614	192.21	165.934	2.11884	0.235937	8.98054	2.6945e-19	8.46663e-18	ENSG00000175061	LRRC75A-AS1	processed_transcript	39857	17:16438822-16478678:+
200.807	256.66	59.8131	83.7046	78.9045	2.11542	0.322381	6.56185	5.31425e-11	7.66174e-10	ENSG00000181016	LSMEM1	protein_coding	10210	7:112480853-112491062:+
51.3914	23.2666	9.96886	14.4675	18.0074	2.11536	0.693451	3.05048	0.00228473	0.00925592	ENSG00000267316	RP11-879F14.3	lincRNA	8115	18:61571342-61579456:-
3048.27	2851.61	687.851	1244.2	2391.03	2.10751	0.186912	11.2754	1.73528e-29	1.10567e-27	ENSG00000044574	HSPA5	protein_coding	6478	9:125234853-125241330:-
90.4107	202.129	38.8785	51.6695	50.2575	2.09523	0.416297	5.03301	4.82842e-07	4.16526e-06	ENSG00000157240	FZD1	protein_coding	6963	7:91264364-91271326:+
[truncated: 1,743 more rows]
