# Supplementary material for: Heat shock induces premature transcript termination and reconfigures the human transcriptome
Source: Mol Cell. 2022 Apr 21;82(8):1573–1588.e10. doi: 10.1016/j.molcel.2022.01.007 (PMC9098121; doi:10.1016/j.molcel.2022.01.007)
Supplement: Table S3. Polypeptides detected by proteome wide mass spectrometry analysis before and after HS, related to Figure 7 [file mmc4.xlsx]

## Sheet: proteinGroups_filtered
C 1	C 2	C 3	T1 4	T1 5	T1 6	T2 7	T2 8	T2 9	Peptides	Razor + unique peptides	Unique peptides	Sequence coverage [%]	Unique + razor sequence coverage [%]	Unique sequence coverage [%]	Mol. weight [kDa]	Q-value	Score	Intensity	MS/MS count	-Log Student's T-test p-value C_T1	Student's T-test q-value C_T1	Student's T-test Difference C_T1	Student's T-test Test statistic C_T1	-Log Student's T-test p-value C_T2	Student's T-test q-value C_T2	Student's T-test Difference C_T2	Student's T-test Test statistic C_T2	Protein IDs	Majority protein IDs	Protein names	Gene names	id
22.3676	22.4016	22.6598	22.0282	21.7993	22.074	22.117	22.0768	22.0536	15	14	13	57.2	54.5	50.8	34.081	0	164.99	14845000000	28	1.81369	0.0817889	0.509136	0.452395	1.85851	0.0877317	0.393867	0.359994	A0A024QZP7;P06493;P06493-2;A0A087WZZ9;E5RIU6;K7ELV5	A0A024QZP7;P06493;P06493-2;A0A087WZZ9;E5RIU6	Cyclin-dependent kinase 1	CDC2;CDK1	0
21.1226	21.193	21.6338	21.5663	21.2461	21.6138	21.5652	21.5777	21.6049	12	12	12	43.7	43.7	43.7	43.024	0	81.036	4711000000	16	0.331959	0.529848	-0.15895	-0.132757	0.763404	0.129404	-0.266148	-0.229357	A0A024QZX5;A0A087X1N8;P35237;A0A2R8YD12;A0A2R8Y6A7;A0A2R8YDD0;A0A2R8Y517	A0A024QZX5;A0A087X1N8;P35237;A0A2R8YD12	Serpin B6	SERPINB6	1
14.9792	15.8507	15.9472	15.6333	14.1656	15.078	15.0592	15.1574	14.9495	3	1	0	18.3	6.5	0	16.499	0.00085543	1.7813	17441000	1	0.529025	0.0979433	0.633365	0.414754	0.790333	0.0808762	0.536981	0.408769	A0A024R161;Q9H1X3-3	A0A024R161;Q9H1X3-3	Guanine nucleotide-binding protein subunit gamma;DnaJ homolog subfamily C member 25	hCG_1994888;DNAJC25	3
16.49	16.4583	16.7411	17.2234	17.1924	17.1743	17.1196	16.9371	17.1598	1	1	1	10.4	10.4	10.4	11.996	0	3.104	22696000	2	2.6576	0.0649263	-0.633538	-0.580913	1.97152	0.0815429	-0.509014	-0.45747	E9PNH7;A0A024R3B9;E9PJL7;E9PRA8;P02511	E9PNH7;A0A024R3B9;E9PJL7;E9PRA8;P02511	Alpha-crystallin B chain	CRYAB	4
14.5521	14.5922	14.6028	14.7001	14.5147	14.8107	14.8475	14.5456	14.4775	3	3	3	4.5	4.5	4.5	80.628	0.00024845	2.0619	7725400	3	0.455986	0.675535	-0.0927753	-0.085292	0.132081	0.806217	-0.0411908	-0.0369507	A0A024R3M2;J3KNL5;A0A1B0GWG7;A0A1B0GUD6;Q3KR37-2;Q3KR37;Q3KR37-4;E9PRD6;A0A2R8Y5X2;ENST00000638157.1;A0A0J9YY71;A0A0J9YXF6;A0A0J9YXZ1;Q3KR37-3	A0A024R3M2;J3KNL5;A0A1B0GWG7;A0A1B0GUD6;Q3KR37-2;Q3KR37;Q3KR37-4;E9PRD6;A0A2R8Y5X2	GRAM domain-containing protein 1B	hCG_39893;GRAMD1B	5
24.4297	24.4583	24.5495	24.4778	24.281	24.5362	24.678	24.5486	24.5496	53	53	53	42.6	42.6	42.6	141.44	0	309.22	42790000000	88	0.216818	0.842079	0.0475025	0.043772	0.940699	0.462194	-0.112908	-0.106907	A0A024R4E5;Q00341;Q00341-2;H0Y394;H7C0A4;C9JIZ1;C9J5E5;H7C2D1;H7BZC3;C9JZI8;C9JHZ8;C9JES8;C9JHS7;C9JK79;C9JT62;C9JHN6;C9JEJ8;C9JBS3;C9JQ82;C9JMQ6;ENST00000310931.9;C9J739;H7C3D0;C9JHS9	A0A024R4E5;Q00341;Q00341-2;H0Y394	Vigilin	HDLBP	6
16.1199	16.4908	16.6697	16.9137	16.1473	16.4782	16.5963	16.6784	16.6669	1	1	1	5.7	5.7	5.7	20.459	0.00024771	2.0246	43668000	1	0.113976	0.741796	-0.0862732	-0.067681	0.602204	0.199591	-0.220409	-0.189369	A0A087WZA9;A0A024R4K9;A0A087X266;Q9BXJ8-2;Q9BXJ8	A0A087WZA9;A0A024R4K9;A0A087X266;Q9BXJ8-2;Q9BXJ8	Transmembrane protein 120A	TMEM120A;TMPIT	7
23.3918	23.547	23.7423	23.7079	23.5486	23.812	23.7862	23.832	23.7922	33	33	21	63.3	63.3	40.7	61.927	0	323.31	43296000000	67	0.435319	0.577921	-0.129128	-0.114569	1.11615	0.141251	-0.243101	-0.220515	A0A024R571;Q9H4M9;C9JC03;C9J2Z4;C9JIJ3;C9IZH1;C9JDQ8;ENST00000322054.10	A0A024R571;Q9H4M9;C9JC03	EH domain-containing protein 1	EHD1	8
22.4877	22.6188	22.7881	22.8791	22.5125	22.7935	22.9923	22.9266	22.8562	10	10	10	49.6	49.6	49.6	25.898	0	179.88	21315000000	16	0.27624	0.676639	-0.0968342	-0.084884	1.43073	0.102118	-0.293498	-0.26793	A0A024RA52;P25787;C9JCK5;H3BT36;H7C402	A0A024RA52;P25787;C9JCK5	Proteasome subunit alpha type;Proteasome subunit alpha type-2	PSMA2	9
22.4488	22.3548	22.4263	22.6336	22.5458	22.6401	22.6652	22.6313	22.5563	18	18	18	20.4	20.4	20.4	89.908	0	29.891	6655100000	21	2.0399	0.425507	-0.196526	-0.188682	2.07684	0.177989	-0.207687	-0.199148	Q14241;A0A024RAC6;ENST00000418390.6	Q14241;A0A024RAC6	Transcription elongation factor B polypeptide 3	TCEB3	10
17.0817	16.9545	17.2868	17.1445	17.6186	17.6657	17.4917	17.4703	17.4652	2	2	2	18.2	18.2	18.2	20.434	0	8.003	326120000	2	0.892446	0.218694	-0.368625	-0.309104	1.71458	0.0882575	-0.368061	-0.335469	A0A024RBG1;Q9NZJ9;Q9NZJ9-2;F8VRL4;F8VRR0;A0A0C4DGJ4;ENST00000375992.4;Q9NZJ9-3;Q96G61;Q8NFP7	A0A024RBG1;Q9NZJ9;Q9NZJ9-2;F8VRL4;F8VRR0;A0A0C4DGJ4;ENST00000375992.4;Q9NZJ9-3;Q96G61;Q8NFP7	Diphosphoinositol polyphosphate phosphohydrolase 2;Diphosphoinositol polyphosphate phosphohydrolase 3-beta;Diphosphoinositol polyphosphate phosphohydrolase 3-alpha	NUDT4;NUDT11;NUDT10	11
17.8642	17.8536	18.1188	18.0525	17.8871	17.9273	18.0568	17.9516	17.9774	3	3	3	8.3	8.3	8.3	34.924	0	4.7403	143100000	3	0.0341728	0.970087	-0.0101089	-0.0091901	0.20858	0.758539	-0.0497341	-0.0455313	A0A0J9YWM3;A0A024RCG2;E9PRM7;Q96BI1;A0A0J9YXN9	A0A0J9YWM3;A0A024RCG2;E9PRM7;Q96BI1	Solute carrier family 22 member 18	SLC22A18	12
23.0094	22.9672	23.0543	23.0729	23.1017	23.2257	23.133	23.0889	23.0951	23	23	17	23.8	23.8	18.8	122.34	0	323.31	22372000000	36	1.08783	0.571768	-0.123095	-0.116877	1.53317	0.520831	-0.0953407	-0.0926816	P46379-3;P46379;P46379-2;A0A0G2JK23;A0A024RCR6;P46379-5;A0A0G2JL47;P46379-4;X6REW1;F6S6P2;A0A0G2JJM1;H0Y710;H0Y4L1;F6U341;F6VEM6;A0A0G2JJR8;F6UR09;F6X9W3;F6TC96	P46379-3;P46379;P46379-2;A0A0G2JK23;A0A024RCR6;P46379-5;A0A0G2JL47;P46379-4	Large proline-rich protein BAG6	BAG6;BAT3	13
18.8043	18.8187	18.9005	19.0374	18.6965	18.9787	19.0711	18.9894	18.9167	12	12	12	12.7	12.7	12.7	127.68	0	113.62	527700000	13	0.225163	0.783786	-0.0630302	-0.0568138	1.31826	0.328408	-0.151257	-0.143545	A0A067XG54;Q8NB49-2;Q8NB49-3;Q8NB49-4;Q8NB49;H7C0E8	A0A067XG54;Q8NB49-2;Q8NB49-3;Q8NB49-4;Q8NB49	Phospholipid-transporting ATPase;Phospholipid-transporting ATPase IG	ATP11C	14
13.672	13.4752	13.58	14.1853	14.3595	14.298	13.8122	14.0264	13.8881	2	2	2	7.9	7.9	7.9	30.929	0	3.0621	10462000	2	3.11627	0.0504225	-0.705188	-0.655145	1.76909	0.0911018	-0.333153	-0.307154	A0A075B6E4;Q14135;ENST00000273038.7;A0A1W2PQQ9;A0A0A6YYI5;G5E9M9;E7EWF5;G5E9M7;E7EQU6;F8W708;E7EUJ2;A0A096LP98;Q14135-5;Q14135-2;Q14135-3;Q14135-4;Q14135-6	A0A075B6E4;Q14135;ENST00000273038.7;A0A1W2PQQ9;A0A0A6YYI5;G5E9M9;E7EWF5;G5E9M7;E7EQU6;F8W708;E7EUJ2;A0A096LP98;Q14135-5;Q14135-2;Q14135-3;Q14135-4;Q14135-6	Transcription cofactor vestigial-like protein 4	VGLL4	15
18.7836	18.5535	18.5827	18.5699	18.7431	18.6081	18.7016	18.6834	18.6341	2	1	1	1.1	0.5	0.5	167.99	0.00085491	1.7788	1585700000	1	0.00150138	0.998502	-0.000411352	-0.000377596	0.166072	0.838904	-0.0330938	-0.030782	A0A075B6E9;A0A494C1A4;Q96NW7-2;Q96NW7	A0A075B6E9;A0A494C1A4;Q96NW7-2;Q96NW7	Leucine-rich repeat-containing protein 7	LRRC7	16
12.7838	12.9032	12.957	12.7838	13.1881	13.0403	12.8114	12.9033	13.1807	10	1	1	40.5	7.9	7.9	33.431	0	11.388	20795000	1	0.404215	0.595248	-0.12276	-0.10876	0.275206	0.604749	-0.0838035	-0.0746757	A0A075B6F9;M0R1K2;M0QX85;M0R1T7	A0A075B6F9		NOSIP	17
19.1476	18.9802	19.1531	19.3642	19.249	19.3901	19.4478	19.255	19.3535	11	6	0	3	2	0	426.74	0	16.263	452720000	7	1.55284	0.384539	-0.240801	-0.224749	1.50438	0.12013	-0.258479	-0.239449	P11532;P11532-11;P11532-4;A0A087WTU7;A0A5H1ZRP8;A0A087WV90;A0A075B6G3;P11532-2;P11532-3;P11532-12;A0A5H1ZRP7;P11532-8;P11532-7;A0A5H1ZRQ1;P11532-17;P11532-13;A0A5H1ZRR9;Q4G0X0;Q13474;P11532-18;Q13474-2;H0Y3E8	P11532;P11532-11;P11532-4;A0A087WTU7;A0A5H1ZRP8;A0A087WV90;A0A075B6G3;P11532-2;P11532-3;P11532-12;A0A5H1ZRP7;P11532-8;P11532-7;A0A5H1ZRQ1;P11532-17;P11532-13;A0A5H1ZRR9	Dystrophin	DMD	18
16.8086	16.7165	16.9596	17.014	16.8625	16.8879	17.194	17.0282	16.8644	2	2	2	12.9	12.9	12.9	28.495	0	16.993	151320000	2	0.476273	0.67415	-0.0932229	-0.0859255	0.779617	0.22379	-0.200618	-0.179341	A0A075B6P0;Q330K2-2;Q330K2	A0A075B6P0;Q330K2-2;Q330K2	NADH dehydrogenase (ubiquinone) complex I, assembly factor 6	NDUFAF6	19
17.724	17.6446	17.6765	17.9679	17.9334	17.9544	17.9654	17.8261	17.8888	8	7	7	6.1	5.4	5.4	150.6	0	10.234	190150000	8	3.37099	0.300702	-0.270198	-0.263568	1.98542	0.171576	-0.211723	-0.202328	A0A075B6Q3;Q5H9F3-3;Q5H9F3-2;Q5H9F3;H7C4B2	A0A075B6Q3;Q5H9F3-3;Q5H9F3-2;Q5H9F3;H7C4B2	BCL-6 corepressor-like protein 1	BCORL1	20
18.4992	18.5959	18.902	18.9295	18.4554	18.8333	18.9129	18.9835	18.8398	1	1	1	4.3	4.3	4.3	28.278	0.0041361	1.2538	898850000	2	0.144943	0.762955	-0.0737108	-0.0620003	0.895455	0.143599	-0.246339	-0.218332	A0A075B6R4;Q5JQC9-2;Q5JQC9	A0A075B6R4;Q5JQC9-2;Q5JQC9	A-kinase anchor protein 4	AKAP4	21
17.9123	18.03	18.1899	18.0714	17.7794	18.1155	18.2009	18.1252	18.1426	5	5	5	8.7	8.7	8.7	61.009	0	7.0811	173540000	5	0.156143	0.820204	0.0553214	0.0488435	0.599922	0.476337	-0.112094	-0.103443	A0A075B6T4;Q9NVX7;Q9NVX7-2;E9PQ38;E9PL18	A0A075B6T4;Q9NVX7;Q9NVX7-2	Kelch repeat and BTB domain-containing protein 4	KBTBD4	22
15.7448	15.7499	15.9664	16.0895	16.0022	16.1594	16.3206	16.087	16.0656	2	2	2	10.3	10.3	10.3	40.797	0	6.0454	69003000	2	1.42455	0.343214	-0.263347	-0.242485	1.43227	0.0924757	-0.337389	-0.304072	O00623;A0A075B773;K7ELY8	O00623;A0A075B773;K7ELY8	Peroxisome assembly protein 12	PEX12	24
13.6276	13.9366	13.9184	13.856	13.7241	13.8575	13.7965	13.6174	13.7444	1	1	1	2.3	2.3	2.3	63.335	0.0013295	1.612	3241900	1	0.0469879	0.956992	0.015021	0.0135394	0.404281	0.501762	0.108123	0.0971141	A0A075B783;A0A0A0MSA0;Q16787-3;Q16787	A0A075B783;A0A0A0MSA0;Q16787-3;Q16787	Laminin subunit alpha-3	LAMA3	25
16.8927	17.015	17.0812	17.0985	16.8676	16.948	17.0638	17.0709	16.9855	3	2	2	4.7	3.7	3.7	76.709	0	26.081	132130000	2	0.102771	0.922305	0.0249488	0.0229452	0.286664	0.782598	-0.0437508	-0.0412118	A0A075B7G8;J3KPL8;O00213-2;O00213;V9GY97;A0A087X0V7;A0A087WYH9;O00213-4;O00213-6;O00213-3;O00213-5;H0Y9U9;H0YA92;ENST00000311051.7	A0A075B7G8;J3KPL8;O00213-2;O00213;V9GY97;A0A087X0V7;A0A087WYH9;O00213-4;O00213-6;O00213-3;O00213-5	Amyloid beta A4 precursor protein-binding family B member 1	APBB1	26
19.7634	19.5036	19.4676	19.5122	19.7614	19.5884	19.4737	19.4098	19.3686	7	7	7	30.8	30.8	30.8	26.907	0	31.992	1069800000	9	0.13137	0.864678	-0.0424474	-0.0379392	0.753619	0.317799	0.160829	0.146465	A0A087WSV0;Q9HB09;Q9HB09-3;I6LJZ7;M0QZM6;M0R1Z8;M0R1K0;I6LK00;I6LJZ9;Q9HB09-2	A0A087WSV0;Q9HB09;Q9HB09-3;I6LJZ7	Bcl-2-like protein 12	BCL2L12	27
22.7582	22.8485	22.8465	23.0165	22.8981	23.3224	23.2439	23.1095	23.168	17	17	17	30.8	30.8	30.8	70.905	0	233.39	26539000000	31	0.940864	0.367283	-0.261234	-0.231208	2.72062	0.0896096	-0.356087	-0.339458	Q16881;Q16881-3;Q16881-4;A0A087WSY9;A0A087WSW9;E9PIR7;Q16881-6;Q16881-2;Q16881-5;A0A182DWI3;F8W809;Q16881-7;E2QRB9;E9PKD3;A0A0B4J225;E9PIZ5;E9PQI3;E9PKI4;E9PLT3;E9PRI8;E9PJU2	Q16881;Q16881-3;Q16881-4;A0A087WSY9;A0A087WSW9;E9PIR7;Q16881-6;Q16881-2;Q16881-5;A0A182DWI3;F8W809;Q16881-7;E2QRB9	Thioredoxin reductase 1, cytoplasmic	TXNRD1	28
15.5273	15.0659	15.1229	15.3837	15.6594	15.5291	15.4196	15.284	15.143	1	1	1	6.3	6.3	6.3	16.498	0.00097502	1.7498	25599000	1	0.795828	0.341424	-0.285355	-0.244807	0.0937253	0.804468	-0.0435095	-0.0373235	A0A087WT10;Q8N2Z9;Q8N2Z9-2	A0A087WT10;Q8N2Z9;Q8N2Z9-2	Centromere protein S	APITD1-CORT;APITD1	29
19.4875	19.6317	19.8271	19.9233	19.6619	20.0641	20.0885	19.9873	20.0904	5	5	5	29	29	29	17.629	0	36.758	921960000	7	0.695669	0.41002	-0.234375	-0.203184	1.75797	0.0877037	-0.406673	-0.368321	K7ERP4;A0A087X2I2;A0A087WT12;P36969-2;P36969;K7EJ20;A0A0A0MTT1;K7EKX7;R4GNE4;K7ENB4;A0A087X247	K7ERP4;A0A087X2I2;A0A087WT12;P36969-2;P36969;K7EJ20	Glutathione peroxidase;Phospholipid hydroperoxide glutathione peroxidase, mitochondrial	GPX4	30
20.3736	20.4223	20.5377	20.6244	20.1762	20.5597	20.6392	20.5841	20.4926	8	8	8	14.1	14.1	14.1	67.55	0	49.847	1426300000	9	0.0199752	0.975336	-0.00888252	-0.00773681	0.918494	0.41244	-0.127394	-0.119643	A0A087WT20;Q9NV06;A0A087X1F8;B3KME9;E5RHM4	A0A087WT20;Q9NV06;A0A087X1F8;B3KME9	DDB1- and CUL4-associated factor 13	DCAF13	31
18.1503	18.1361	18.3893	18.2721	17.9537	18.1567	18.3473	18.2793	18.0505	3	3	3	25.5	25.5	25.5	17.209	0	49.191	328030000	4	0.323071	0.670472	0.0976988	0.0869106	0.00135658	0.997045	-0.000506083	-0.000451174	A0A087WT38;Q96I51-2;Q96I51-3;Q96I51	A0A087WT38;Q96I51-2;Q96I51-3;Q96I51	Williams-Beuren syndrome chromosomal region 16 protein	WBSCR16	32
13.5442	13.3483	13.7776	13.6221	13.7106	13.692	13.5796	13.3354	14.0483	1	1	1	5.6	5.6	5.6	22.991	0	3.6863	26087000	1	0.392866	0.608902	-0.118163	-0.104851	0.149726	0.587938	-0.0977141	-0.0785984	Q5VVW5;A0A087WT42;Q9NY64	Q5VVW5;A0A087WT42;Q9NY64	Solute carrier family 2, facilitated glucose transporter member 8	SLC2A8	33
21.878	21.7073	21.678	21.849	22.1779	21.9277	21.9009	21.8474	21.7584	12	12	12	38.9	38.9	38.9	41.669	0	161.25	11300000000	26	0.918981	0.40541	-0.230455	-0.206292	0.468738	0.601807	-0.081152	-0.0754937	A0A087WT44;P30519-2;P30519;I3L159;I3L1F5;I3L1Y2;I3L276;I3L4P8;A0A1B0GXH0;I3L463	A0A087WT44;P30519-2;P30519;I3L159;I3L1F5;I3L1Y2	Heme oxygenase 2	HMOX2	34
18.3504	18.3845	18.4776	18.408	18.3648	18.4769	18.4228	18.4133	18.4441	6	6	6	16.8	16.8	16.8	47.425	0	54.79	454920000	7	0.0882157	0.963242	-0.0124359	-0.0118426	0.226177	0.888562	-0.0226065	-0.0217561	A0A087WT84;Q9H9V9-2;Q9H9V9	A0A087WT84;Q9H9V9-2;Q9H9V9	JmjC domain-containing protein 4	JMJD4	35
19.4	19.2308	19.3712	18.5344	18.7012	18.5792	18.4667	18.2561	18.3964	9	9	9	7.3	7.3	7.3	129.15	0	24.212	225880000	9	3.26629	0.039	0.729062	0.679959	3.53885	0.0335556	0.960944	0.888935	A0A087WTA8;P08123	A0A087WTA8;P08123	Collagen alpha-2(I) chain	COL1A2	37
15.6194	15.7816	16.0649	15.301	15.1059	15.3685	15.9595	15.5796	15.4738	2	2	2	9.8	9.8	9.8	28.383	0	4.3566	48235000	2	1.68278	0.0717818	0.563483	0.489083	0.313814	0.386774	0.151	0.12618	A0A087WTB0;Q92698;A0A087WVW5;V9GYX6;A0A590UJ71	A0A087WTB0;Q92698;A0A087WVW5;V9GYX6;A0A590UJ71	DNA repair and recombination protein RAD54-like	RAD54L	38
16.3251	16.4427	16.7467	16.4433	16.2625	16.4217	16.2592	16.3705	16.3619	1	1	1	2.1	2.1	2.1	57.46	0.00024919	2.0927	39472000	1	0.395191	0.5799	0.129036	0.113394	0.597163	0.292475	0.174336	0.154197	A0A087X032;A0A087WTH3;A0A087X251;A0A087X0T6;Q2M2Z5-5;Q2M2Z5-2;Q2M2Z5-3;Q2M2Z5-4;Q2M2Z5	A0A087X032;A0A087WTH3;A0A087X251;A0A087X0T6;Q2M2Z5-5;Q2M2Z5-2;Q2M2Z5-3;Q2M2Z5-4;Q2M2Z5	Centrosomal protein kizuna	KIZ	39
20.8983	20.8128	20.9521	21.0821	20.9358	21.0196	21.0483	20.9326	20.883	18	18	18	16.9	16.9	16.9	146.07	0	286.85	1893800000	18	0.997954	0.56879	-0.124777	-0.117865	0.453686	0.666457	-0.0669333	-0.0629324	A0A087WTK0;A0A087WVC6;Q12913;Q12913-2	A0A087WTK0;A0A087WVC6;Q12913	Protein-tyrosine-phosphatase;Receptor-type tyrosine-protein phosphatase eta	PTPRJ	40
21.1912	21.0026	21.1183	21.2047	21.1866	21.2016	21.234	21.1139	21.0529	27	27	27	20.1	20.1	20.1	181.33	0	254.38	2477600000	31	0.781823	0.664602	-0.0935567	-0.0886637	0.143349	0.85717	-0.0295429	-0.0274446	Q9Y6N7-2;Q9Y6N7;Q9Y6N7-3;Q9Y6N7-4;Q9Y6N7-5;Q9Y6N7-6;A0A087WTM1;A0A0A0MSX4;A0A087WZ85;H7C4Y7;R4GMM8;H7C545;F8WBR3;F8W703;Q9HCK4;Q9HCK4-2;Q9HCK4-3	Q9Y6N7-2;Q9Y6N7;Q9Y6N7-3;Q9Y6N7-4;Q9Y6N7-5;Q9Y6N7-6;A0A087WTM1;A0A0A0MSX4;A0A087WZ85	Roundabout homolog 1	ROBO1	41
15.8904	15.8867	15.8916	15.8754	15.8844	15.9639	15.8825	15.8452	15.8968	2	2	2	13.9	13.9	13.9	20.461	0	9.9823	72697000	3	0.259089	0.94138	-0.0183293	-0.0178272	0.405042	0.922733	0.0147559	0.0145314	A0A087WTM5;H7BYJ1;Q969K3;Q969K3-2	A0A087WTM5;H7BYJ1;Q969K3;Q969K3-2	E3 ubiquitin-protein ligase RNF34	RNF34	42
15.3021	15.1059	15.39	15.1722	15.1304	15.2403	15.1279	15.0686	15.0461	2	2	2	1	1	1	240	0.0013308	1.6197	19736000	2	0.400835	0.702682	0.0850754	0.0780613	0.993212	0.246845	0.185159	0.170273	F8W6X9;A0A087WTQ6;Q7Z5N4-3;Q7Z5N4	F8W6X9;A0A087WTQ6;Q7Z5N4-3;Q7Z5N4	Protein sidekick-1	SDK1	43
15.3918	15.1167	15.3294	15.1365	15.312	15.3704	15.4523	15.0924	15.1968	1	1	1	2.2	2.2	2.2	43.372	0.00097359	1.73	34319000	1	0.0193511	0.981227	0.00633685	0.00571412	0.0838971	0.852203	0.0321137	0.0282809	A0A087WTU5;A0A087X0N3;O94818-4;Q96MY1-2;Q96MY1;O94818-3;O94818	A0A087WTU5;A0A087X0N3;O94818-4;Q96MY1-2;Q96MY1;O94818-3;O94818	Nucleolar protein 4;Nucleolar protein 4-like	NOL4L;NOL4	44
16.765	16.7312	16.7987	16.6399	16.4724	16.6593	16.7378	16.62	16.5934	13	13	13	4.2	4.2	4.2	425.23	0	29.723	76472000	13	1.30837	0.468125	0.174442	0.164188	1.11165	0.454113	0.114554	0.109259	A0A087WV20;A0A087WTU9;Q8TCU4-3;Q8TCU4-2;Q8TCU4;H7C1D9	A0A087WV20;A0A087WTU9;Q8TCU4-3;Q8TCU4-2;Q8TCU4	Alstrom syndrome protein 1	ALMS1	45
22.5831	22.5728	22.6816	22.5738	22.2605	22.4735	22.7184	22.6442	22.5394	21	21	20	29.2	29.2	27.9	91.099	0	143	8283000000	26	0.82949	0.474992	0.176516	0.160665	0.126228	0.895916	-0.0215123	-0.0202482	A0A087WVR3;A0A087WTW0;Q96T88;Q96T88-2;A0A087WWG9;ENST00000612630.4	A0A087WVR3;A0A087WTW0;Q96T88;Q96T88-2	E3 ubiquitin-protein ligase UHRF1	UHRF1	46
18.341	18.1797	18.3515	18.3761	18.1518	18.3964	18.4061	18.3044	18.2976	10	10	10	5.4	5.4	5.4	222.66	0	31.975	571880000	10	0.0627307	0.94772	-0.0173473	-0.0158266	0.276776	0.776127	-0.0452913	-0.0424976	Q9UKL3;A0A087WTW5;A0A096LP21	Q9UKL3;A0A087WTW5	CASP8-associated protein 2	CASP8AP2	47
18.6472	18.398	18.5362	18.6829	18.8942	18.7146	18.7161	18.5833	18.6275	3	3	3	22.3	22.3	22.3	11.018	0.0021585	1.4749	212050000	3	1.14077	0.397623	-0.23678	-0.215723	0.632734	0.463745	-0.115133	-0.106408	A0A087WTY1;P0DPB5	A0A087WTY1;P0DPB5		POLR1D	48
20.6974	20.6986	20.967	21.0268	20.5877	20.8837	20.9926	21.0117	20.9294	7	7	7	23.6	23.6	23.6	43.432	0	54.378	3130900000	9	0.103047	0.860723	-0.0450617	-0.0389361	0.957114	0.238943	-0.190205	-0.174015	A0A087WU02;Q96RQ1;F8W0R1;H0YI50;F8VPA6;H0YI58;F8VR88;F8VUZ2;H0YHJ8;F8VRW9	A0A087WU02;Q96RQ1;F8W0R1;H0YI50;F8VPA6	Endoplasmic reticulum-Golgi intermediate compartment protein 2	ERGIC2	49
18.6507	18.6384	18.5065	18.7664	18.306	18.7441	18.8852	18.6742	18.4907	2	2	2	24.2	24.2	24.2	7.036	0.0013328	1.6434	1189900000	2	0.0147134	0.980365	-0.00696754	-0.00602308	0.277283	0.601609	-0.0848529	-0.0755616	A0A087WU07;Q5TGZ0-2;Q5TGZ0;R4GMM1;R4GNA1	A0A087WU07;Q5TGZ0-2;Q5TGZ0;R4GMM1;R4GNA1	MICOS complex subunit MIC10	MINOS1;MINOS1-NBL1	50
15.6554	15.6465	15.895	15.7412	15.7673	15.5959	15.6091	15.6048	15.5977	2	2	2	3.6	3.6	3.6	70.968	0	9.5196	61643000	2	0.115245	0.902502	0.030866	0.0281292	0.721137	0.416541	0.128421	0.118747	A0A087WU18;Q99607	A0A087WU18;Q99607	ETS-related transcription factor Elf-4	ELF4	51
19.2377	19.3279	19.5285	19.8119	19.3338	19.7043	19.5874	19.5098	19.5224	5	3	0	8.8	5.5	0	60.611	0	5.2645	427170000	4	0.680013	0.397501	-0.251975	-0.215658	0.916485	0.272495	-0.175165	-0.160811	Q96N38-2;Q96N38;A0A087WU35;Q96N38-3;A0A087X1Z8;P0DKX0;A0A1W2PNY2;A0A3B3ITU2;A0A075B7G2;A0A087X1X4;ENST00000512132.5;A0A087WV98;A0A0G2JP77;Q86V71;Q9HCG1;Q8NB50;Q8NB50-3;M0QZI7;O43345-2;Q96N22;P35789-2;P35789;Q8N7Q3;Q96N22-2;O75373;P35789-3;Q8NEM1;O43345	Q96N38-2;Q96N38;A0A087WU35;Q96N38-3	Zinc finger protein 714	ZNF714	52
20.1152	20.243	20.244	20.4453	20.0413	20.2526	20.4473	20.369	20.2876	5	4	4	12.5	10.6	10.6	41.531	0	9.8929	3814900000	4	0.135561	0.852783	-0.0456632	-0.0406162	1.24862	0.282081	-0.16726	-0.157364	A0A087WU53;Q9H0U3	A0A087WU53;Q9H0U3	Magnesium transporter protein 1	MAGT1	53
23.0317	23.0647	23.217	23.2358	23.0039	23.2974	23.2902	23.237	23.209	32	32	32	28.1	28.1	28.1	165.77	0	323.31	10812000000	41	0.283483	0.741979	-0.0745583	-0.0674123	1.07173	0.365993	-0.140951	-0.132745	A0A087WU64;A6NMQ1;P09884	A0A087WU64;A6NMQ1;P09884	DNA polymerase;DNA polymerase alpha catalytic subunit	POLA1	54
14.8395	14.9974	15.2079	15.4289	15.453	15.3967	15.3896	15.1854	15.4853	1	1	1	2.6	2.6	2.6	54.295	0.00012523	2.1605	26752000	1	1.72302	0.131988	-0.411293	-0.37123	1.14875	0.0953651	-0.338516	-0.297314	A0A087WXL5;A0A087X1N1;D3TTY5;A0A087WU80;P21580	A0A087WXL5;A0A087X1N1;D3TTY5;A0A087WU80;P21580	Tumor necrosis factor alpha-induced protein 3;A20p50;A20p37	TNFAIP3	55
20.5626	20.4739	20.6497	20.7033	20.5954	20.6206	20.7233	20.5932	20.5854	15	15	15	27.5	27.5	27.5	65.702	0	170.63	3571400000	25	0.573513	0.720424	-0.077713	-0.0732932	0.45888	0.642654	-0.0719236	-0.0673662	A0A087WUB9;Q8WYA6;Q8WYA6-4;Q8WYA6-3;Q8WYA6-2;A2A2P1;ENST00000405275.6	A0A087WUB9;Q8WYA6;Q8WYA6-4;Q8WYA6-3;Q8WYA6-2	Beta-catenin-like protein 1	CTNNBL1	57
22.1671	22.1969	22.3702	22.5328	22.0279	22.3935	22.4329	22.4796	22.3466	8	8	8	36.1	36.1	36.1	25.09	0	71.238	7698700000	20	0.169548	0.759076	-0.0733051	-0.0630137	1.10671	0.266862	-0.17496	-0.162853	A0A087WUC6;E9PI68;Q15005;E9PL01;H0YE04;E9PRB9;ENST00000610881.4	A0A087WUC6;E9PI68;Q15005;E9PL01;H0YE04	Signal peptidase complex subunit 2	SPCS2	58
14.9138	14.8989	15.093	15.1874	15.081	15.0976	15.1527	14.9082	14.9334	1	1	1	28	28	28	8.4226	0	17.194	26254000	2	1.02032	0.509013	-0.153399	-0.143286	0.106767	0.86086	-0.0294682	-0.0267991	K7EK44;K7EN50;A0A087X1R7;K7EP30;A0A087WUC8;K7EKC0;Q68CL5-3;Q68CL5-1;Q68CL5-4;Q68CL5;Q68CL5-5	K7EK44;K7EN50;A0A087X1R7;K7EP30;A0A087WUC8;K7EKC0;Q68CL5-3;Q68CL5-1;Q68CL5-4;Q68CL5;Q68CL5-5	Tubulin polyglutamylase complex subunit 2	TPGS2	59
20.1263	20.0596	20.1653	20.3333	20.2291	20.4071	20.5066	20.3604	20.379	9	9	9	12.4	12.4	12.4	91.669	0	28.817	845210000	10	1.57428	0.419167	-0.206071	-0.194377	2.241	0.0965735	-0.298238	-0.282593	C9JMY0;A0A087WUE4;Q96PV6-1;Q96PV6;A0A0G2JNN3;E7EWC7;C9J1N5;B0VJY8;A0A0G2JN70;A0A0G2JPW6	C9JMY0;A0A087WUE4;Q96PV6-1;Q96PV6;A0A0G2JNN3	Leukocyte receptor cluster member 8	LENG8	60
16.2527	16.3184	16.4937	16.6756	16.3521	16.5559	16.5791	16.4587	16.4395	4	4	4	6.1	6.1	6.1	76.65	0	7.0892	34945000	4	0.659613	0.489598	-0.172908	-0.15456	0.750303	0.385493	-0.137473	-0.126802	A0A087WUH9;Q9NYY3	A0A087WUH9;Q9NYY3	Serine/threonine-protein kinase PLK;Serine/threonine-protein kinase PLK2	PLK2	61
24.7558	24.4763	24.6443	24.6884	24.9343	24.6557	24.7091	24.5577	24.6309	17	16	3	44.6	42.4	9.9	40.04	0	88.642	87988000000	37	0.487271	0.565244	-0.133991	-0.119667	0.0257821	0.964455	-0.00709852	-0.00649896	A0A087WUK2;O14979;REV__Q8N0S2-3;REV__Q8N0S2-2;REV__A0A0B4J1R9;REV__Q8N0S2;REV__Q9ULL8-2;REV__Q9ULL8;Q9ULL8-2;Q9ULL8	A0A087WUK2;O14979	Heterogeneous nuclear ribonucleoprotein D-like	HNRNPDL	62
17.093	16.874	17.2878	16.9569	16.8751	16.8681	16.852	17.0032	16.7582	5	4	4	15.4	13.8	13.8	47.416	0	24.243	108620000	6	0.684508	0.468579	0.184924	0.164689	0.700391	0.203747	0.213806	0.187681	A0A087WUK4;P13056-2;P13056-3;P13056	A0A087WUK4;P13056-2;P13056-3;P13056	Nuclear receptor subfamily 2 group C member 1	NR2C1	63
19.1017	18.793	18.7618	18.707	19.111	18.8923	18.9306	18.8217	18.8062	2	2	2	20	20	20	11.667	0	3.5395	734530000	2	0.0382876	0.948665	-0.0179787	-0.0155073	0.10171	0.846975	0.0326385	0.0292637	Q96DE5;A0A087WUN5;ENST00000615507.4	Q96DE5;A0A087WUN5;ENST00000615507.4	Anaphase-promoting complex subunit 16	ANAPC16	64
16.4176	16.3914	16.3601	16.0257	15.8739	16.0894	16.3937	16.1294	16.1664	2	2	2	15.2	15.2	15.2	15.682	0	3.9298	73333000	2	2.39939	0.135711	0.393351	0.368986	0.883844	0.314319	0.159878	0.147452	ENST00000383678.8;F8WBY6;A0A087WUP3;Q8N3Z3-3;Q8N3Z3-2;Q8N3Z3	ENST00000383678.8;F8WBY6;A0A087WUP3;Q8N3Z3-3;Q8N3Z3-2;Q8N3Z3	GTP-binding protein 8	GTPBP8	65
20.4736	20.5667	20.7297	20.685	20.6451	20.6603	20.6567	20.7099	20.6358	7	7	7	38.6	38.6	38.6	21.938	0	46.419	3999600000	11	0.412464	0.738349	-0.0734825	-0.0683093	0.423904	0.619305	-0.0774886	-0.0718811	A0A087WUQ6;P07203;A0A2R8Y6B6;P07203-2	A0A087WUQ6;P07203;A0A2R8Y6B6	Glutathione peroxidase;Glutathione peroxidase 1	GPX1	66
15.472	15.5121	16.1157	15.5321	15.7661	15.7443	15.735	15.968	15.8347	4	1	1	13.1	3.8	3.8	32.472	0	3.1412	33576000	1	0.0291297	0.947919	0.0191619	0.0156912	0.266486	0.411532	-0.145949	-0.11974	A0A087WUR6;Q8IU85-2;Q8IU85	A0A087WUR6;Q8IU85-2;Q8IU85	Calcium/calmodulin-dependent protein kinase type 1D	CAMK1D	67
17.1036	17.0084	16.9522	17.2699	16.9004	17.2202	16.9654	16.9108	16.9452	2	2	2	6.8	6.8	6.8	37.515	0	7.9389	185720000	2	0.366874	0.635146	-0.10876	-0.0967691	0.795683	0.593364	0.0809256	0.0772943	A0A494C1T8;H0YBT0;A0A087WUS5;P01106;P01106-2;H0YBG3;A0A0B4J1R1	A0A494C1T8;H0YBT0;A0A087WUS5;P01106;P01106-2;H0YBG3;A0A0B4J1R1	Myc proto-oncogene protein	MYC	68
23.3886	23.5655	23.7507	23.696	23.549	23.7596	23.7181	23.756	23.672	45	45	45	38.9	38.9	38.9	138.68	0	323.31	37099000000	65	0.33933	0.662966	-0.0999298	-0.0890856	0.615381	0.365841	-0.147073	-0.132818	A0A087WUT6;O60841	A0A087WUT6;O60841	Eukaryotic translation initiation factor 5B	EIF5B	69
18.2377	18.3336	18.4108	18.1457	17.8596	18.1297	18.3141	18.274	18.1411	4	4	4	5.8	5.8	5.8	76.92	0	25.557	204690000	5	1.25652	0.317268	0.282352	0.255414	0.51027	0.587985	0.0843156	0.0786242	A0A087WUV9;Q9NV66;Q6NUM6;A0A087X1V1;A0A087WWV6;Q6NUM6-2;Q9NV66-2	A0A087WUV9;Q9NV66;Q6NUM6;A0A087X1V1;A0A087WWV6;Q6NUM6-2;Q9NV66-2	S-adenosyl-L-methionine-dependent tRNA 4-demethylwyosine synthase	TYW1;TYW1B	70
19.5431	19.4335	19.5987	19.7026	19.7503	19.7654	19.5646	19.5779	19.5694	4	4	4	26	26	26	22.876	0	26.928	784720000	4	1.83346	0.409264	-0.214383	-0.203767	0.395597	0.770758	-0.0455869	-0.0434702	A0A087WUW9;Q9NXU5;A0A0B4J222;R4GN67;ENST00000502271.5	A0A087WUW9;Q9NXU5;A0A0B4J222	ADP-ribosylation factor-like protein 15	ARL15	71
19.1365	19.0955	19.1549	19.4554	19.1111	19.3297	19.4361	19.3164	19.2254	5	5	5	26.6	26.6	26.6	28.761	0	13.047	669040000	8	0.765076	0.489689	-0.169777	-0.154045	1.44247	0.208108	-0.197021	-0.18526	A0A087WUX8;A0A087WYF7;Q6UXV4	A0A087WUX8;A0A087WYF7;Q6UXV4	MICOS complex subunit MIC27	APOOL	72
22.0209	21.8547	21.9574	21.9763	22.4585	22.1689	22.0425	22.0364	22.0255	8	8	8	67	67	67	11.967	0	46.641	7003900000	12	0.800861	0.38501	-0.256896	-0.223727	0.864616	0.550607	-0.0904605	-0.0862626	Q99417;A0A087WV05;A0A0D9SEI7	Q99417;A0A087WV05	C-Myc-binding protein	MYCBP	74
16.2103	16.368	16.5622	16.5478	16.2366	16.5659	16.4846	16.5903	16.5227	1	1	1	0.9	0.9	0.9	113.32	0.0071278	1.0293	38947000	1	0.180255	0.766568	-0.0699323	-0.0609389	0.647222	0.347633	-0.15236	-0.137712	A0A087WV07;A0A1C7CYW8;A0A669KB38;Q8IVF4-2;Q8IVF4	A0A087WV07;A0A1C7CYW8;A0A669KB38;Q8IVF4-2;Q8IVF4	Dynein heavy chain 10, axonemal	DNAH10	75
21.7366	21.9535	22.1838	22.178	21.6301	22.0899	22.0823	22.1403	22.0597	9	9	9	41.1	41.1	41.1	18.565	0	28.169	24477000000	22	0.0124489	0.979352	-0.00804202	-0.00662777	0.44548	0.409297	-0.136136	-0.120331	F8W7C6;A0A087WV22;X1WI28;P27635;H7C123;H7C2C5;Q96L21;B8A6G2;A6QRI9;H7C2U2	F8W7C6;A0A087WV22;X1WI28;P27635;H7C123;H7C2C5	60S ribosomal protein L10	RPL10	76
15.1144	14.8329	15.0034	15.2361	14.943	15.2515	15.4195	15.24	15.1024	1	1	1	9.5	9.5	9.5	15.844	0	9.4245	39657000	1	0.546088	0.511325	-0.159969	-0.141626	1.03243	0.118948	-0.270419	-0.240801	Q6IAK0;A0A087WVA1;P62341	Q6IAK0;A0A087WVA1;P62341	Selenoprotein T	SELT	77
22.2166	22.2749	22.3554	22.4539	22.2518	22.4275	22.5428	22.4845	22.4191	21	21	21	19	19	19	125.38	0	41.238	4402600000	25	0.564203	0.664061	-0.0954482	-0.0887786	1.6861	0.199008	-0.199805	-0.189602	A0A087WVA8;Q8IWB9;Q8IWB9-2;J3KRZ8;ENST00000258991.7	A0A087WVA8;Q8IWB9;Q8IWB9-2;J3KRZ8	Testis-expressed sequence 2 protein	TEX2	78
15.1741	15.8713	15.6204	15.8076	15.7887	15.6215	15.7702	15.735	15.7929	1	1	1	9	9	9	12.69	0.0015685	1.585	39036000	1	0.361559	0.493221	-0.183991	-0.151775	0.442412	0.236591	-0.210769	-0.174976	A0A087WVC3;A0A087X275;A0A087WZE8;A0A087WY72;A0A087WVC8;ENST00000616419.4;ENST00000612915.4;Q8NDB6	A0A087WVC3;A0A087X275;A0A087WZE8;A0A087WY72;A0A087WVC8;ENST00000616419.4;ENST00000612915.4;Q8NDB6	Protein FAM156A/FAM156B	FAM156A;FAM156B	79
19.5647	19.4338	19.5012	19.4979	19.7621	19.8034	19.7159	19.5814	19.6524	4	4	4	40.4	40.4	40.4	12.545	0	8.708	4415300000	4	0.848316	0.456376	-0.187911	-0.170382	1.29782	0.333254	-0.150009	-0.1423	A0A087WVD7;Q9Y3D8;Q9Y3D8-2;A0A087WY94;D6RDH4	A0A087WVD7;Q9Y3D8;Q9Y3D8-2;A0A087WY94;D6RDH4	Adenylate kinase isoenzyme 6	TAF9;AK6	80
20.6063	20.4604	20.6143	20.6097	20.7194	20.7111	20.7174	20.639	20.6002	19	19	19	13.4	13.4	13.4	191.6	0	79.24	1616900000	20	0.913607	0.581586	-0.119737	-0.112833	0.688344	0.549842	-0.0918636	-0.0866036	A0A087WVF7;Q9NZM3-2;Q9NZM3;Q9NZM3-4;Q9NZM3-3;E7EPJ2;F8W719;H7BZD4;H7C3E2;H7C0L8	A0A087WVF7;Q9NZM3-2;Q9NZM3;Q9NZM3-4;Q9NZM3-3	Intersectin-2	ITSN2	81
18.9901	18.8236	19.0289	19.0045	19.4012	19.2142	19.0191	18.8118	18.9183	2	2	2	14.4	14.4	14.4	16.103	0	2.8053	543210000	2	0.926078	0.373029	-0.259122	-0.22916	0.131825	0.849769	0.031133	0.0286443	B3KPU0;A0A087WVI1;Q96JY6;Q96JY6-5;A0A087WUQ1;E5RGS7;H0YBP7;C9JS55;H7C1D1;Q96JY6-4;Q96JY6-3	B3KPU0;A0A087WVI1;Q96JY6;Q96JY6-5;A0A087WUQ1;E5RGS7;H0YBP7;C9JS55;H7C1D1;Q96JY6-4;Q96JY6-3	PDZ and LIM domain protein 2	PDLIM2	83
17.9425	18.0404	18.2548	18.917	18.4597	18.7661	18.6173	18.6291	18.3941	2	2	2	8.8	8.8	8.8	36.265	0	11.08	773700000	2	1.75337	0.0667317	-0.635028	-0.54597	1.75709	0.0839583	-0.467573	-0.417552	B8ZZR0;A0A087WVK0;P49759;P49759-3;F8WBF5	B8ZZR0;A0A087WVK0;P49759;P49759-3;F8WBF5	Dual specificity protein kinase CLK1	CLK1	85
21.4424	21.4794	21.4969	21.7514	21.4218	21.6606	21.8017	21.6666	21.5209	16	15	15	20.3	19.5	19.5	99.31	0	60.501	3809700000	22	0.625283	0.550166	-0.138383	-0.12585	1.0819	0.234561	-0.190205	-0.175685	A0A087WVM4;B7ZM99;Q6UB35;H0Y327;Q6UB35-2;Q5JYA8;Q5JYA3;Q4VXM0	A0A087WVM4;B7ZM99;Q6UB35	Monofunctional C1-tetrahydrofolate synthase, mitochondrial	MTHFD1L	86
25.6896	25.826	26.0151	26.0712	25.6589	26.1254	26.1194	26.1399	26.0325	80	80	61	56	56	45.5	192.06	0	323.31	250740000000	159	0.244386	0.653726	-0.10823	-0.0921141	1.19297	0.127916	-0.253692	-0.230637	A0A087WVQ6;Q00610-2;Q00610;J3KS13;K7EJJ5;J3KSQ2;J3KRF5;J3QL20;ENST00000621829.4;F5H5N6	A0A087WVQ6;Q00610-2;Q00610	Clathrin heavy chain;Clathrin heavy chain 1	CLTC	87
16.7406	16.8235	17.0653	17.0781	16.715	17.0682	17.1258	17.0149	17.0048	4	4	4	20.1	20.1	20.1	26.575	0	11.187	306280000	4	0.192351	0.743758	-0.0773233	-0.0669993	0.754123	0.287776	-0.17202	-0.155698	A0A087WVS8;Q70IA6;Q70IA6-3;Q70IA6-2	A0A087WVS8;Q70IA6;Q70IA6-3;Q70IA6-2	MOB kinase activator 2	MOB2	88
18.5909	18.5097	18.6304	18.8103	18.7123	18.8228	18.8168	18.7133	18.7107	4	4	4	11.5	11.5	11.5	53.987	0	5.8955	311700000	5	1.83176	0.418427	-0.204825	-0.195102	1.56803	0.269959	-0.169917	-0.161852	A0A087WVT1;ENST00000622647.3;Q96MX3	A0A087WVT1;ENST00000622647.3;Q96MX3	Zinc finger protein 48	ZNF48	89
18.0302	17.7863	17.8963	18.0657	18.1516	18.064	17.9852	17.8969	17.9508	2	2	1	7.5	7.5	4.7	37.772	0	9.7258	285170000	2	1.16881	0.44771	-0.189488	-0.176066	0.206244	0.80478	-0.040048	-0.0372516	A0A087WVT6;Q9BWW4-2;Q9BWW4-3;Q9BWW4;U3KQ46;Q9NW25;P81877-3;Q9BWG4-2;Q9BWG4	A0A087WVT6;Q9BWW4-2;Q9BWW4-3;Q9BWW4;U3KQ46;Q9NW25;P81877-3;Q9BWG4-2;Q9BWG4	Single-stranded DNA-binding protein 3;Single-stranded DNA-binding protein 2;Single-stranded DNA-binding protein 4	SSBP3;SSBP4;SSBP2	90
17.5762	17.5784	17.7792	17.6996	17.6951	17.8629	17.7363	17.7742	17.7211	2	1	1	26.6	10.1	10.1	12.421	0.00012539	2.184	464130000	1	0.548828	0.626054	-0.107965	-0.0993203	0.649185	0.519453	-0.0992788	-0.0928597	A0A087WW00;C9J9H9;Q9Y2X8;P51668	A0A087WW00;C9J9H9;Q9Y2X8;P51668	Ubiquitin-conjugating enzyme E2 D4;Ubiquitin-conjugating enzyme E2 D1	UBE2D1;UBE2D4	91
16.8192	17.7378	17.0654	16.9846	16.6443	16.8213	16.8514	16.7482	16.6852	6	6	6	3	3	3	270.88	0	12.749	87275000	6	0.5998	0.229259	0.390734	0.302521	0.732841	0.088607	0.445854	0.348657	Q96AY4;A0A087WW06;B0QYP4	Q96AY4;A0A087WW06	Tetratricopeptide repeat protein 28	TTC28	92
16.0514	15.6659	15.6643	16.1123	15.8191	16.1431	16.3608	16.0289	16.0501	2	2	2	24.7	24.7	24.7	10.621	0	3.7321	66927000	2	0.630177	0.414939	-0.230966	-0.198242	0.98669	0.0951815	-0.352728	-0.302097	A0A087WW78;A0A087WW82;U3KPV2;E9PKY3;B7ZAQ6-2;B7ZAQ6-3;P0CG08;B7ZAQ6	A0A087WW78;A0A087WW82;U3KPV2;E9PKY3;B7ZAQ6-2;B7ZAQ6-3;P0CG08;B7ZAQ6	Golgi pH regulator A;Golgi pH regulator B	GPR89B;GPR89A	94
16.3227	16.293	16.2161	16.1646	16.1409	16.2869	16.3083	16.2708	16.1936	1	1	1	32.8	32.8	32.8	6.1531	0	39.748	127790000	4	0.652657	0.710659	0.0798054	0.0756229	0.159439	0.902099	0.0197061	0.0188328	A0A087WWA2;E9PQQ5;H0YEA7;Q9UJJ9	A0A087WWA2;E9PQQ5;H0YEA7;Q9UJJ9	N-acetylglucosamine-1-phosphotransferase subunit gamma	GNPTG	95
18.3657	18.3745	18.6395	18.7155	18.5133	18.7172	18.6601	18.6861	18.658	6	6	6	5.7	5.7	5.7	152.82	0	44.984	374370000	7	0.773169	0.45799	-0.18877	-0.169685	1.0837	0.196059	-0.208138	-0.190901	A0A087WWH3;Q9NZM4-2;Q9NZM4	A0A087WWH3;Q9NZM4-2;Q9NZM4	Glioma tumor suppressor candidate region gene 1 protein	GLTSCR1	97
18.1704	18.2861	18.4047	18.29	18.1357	18.3972	18.1522	18.2094	18.2656	2	2	2	10.8	10.8	10.8	18.747	0	5.3588	302040000	2	0.0429318	0.963666	0.0128028	0.0116211	0.446138	0.615023	0.0780061	0.0725526	F8WD24;A0A087WWK3;H7C0S3;Q16667-2;Q16667;G3V2J7	F8WD24;A0A087WWK3;H7C0S3;Q16667-2;Q16667;G3V2J7	Cyclin-dependent kinase inhibitor 3	CDKN3	98
21.5701	21.7915	22.0142	21.9816	21.6147	22.0104	21.8998	21.9544	21.9293	9	9	7	25.3	25.3	20.4	37.874	0	11.698	2222500000	10	0.159834	0.751442	-0.0769742	-0.065192	0.453231	0.409436	-0.135889	-0.120343	Q9P2T1;F8WAN9;A0A087WWM4;H0YMB3;Q9P2T1-2;Q9P2T1-3;H0YNJ6;H0YLV5;H0YK13;H0YK71;H0YMV5;H0YNH0;H0YMW6;H0YMR9;H0YN22;H0YMG3;A0A0B4J281;H0YN74;H0YKK3;ENST00000259727.5;H0YLB8;H0YL68	Q9P2T1;F8WAN9;A0A087WWM4;H0YMB3;Q9P2T1-2;Q9P2T1-3;H0YNJ6;H0YLV5;H0YK13;H0YK71	GMP reductase 2;GMP reductase	GMPR2	99
22.5329	22.5737	22.6605	22.987	22.5114	22.8519	22.9453	22.8612	22.8504	26	26	24	30.6	30.6	28.8	98.013	0	323.31	8365500000	39	0.593589	0.458313	-0.194424	-0.169593	2.45394	0.0963579	-0.296596	-0.28298	A0A494C001;A0A499FJY3;A0A087WWP4;ENST00000369784.8;Q96T37-4;Q96T37-2;Q96T37-3;Q96T37	A0A494C001;A0A499FJY3;A0A087WWP4;ENST00000369784.8;Q96T37-4;Q96T37-2;Q96T37-3;Q96T37	Putative RNA-binding protein 15	RBM15	100
18.5276	18.401	18.4612	18.8637	18.607	18.9065	18.9174	18.6354	18.6728	6	6	6	7.7	7.7	7.7	84.975	0	12.507	193000000	6	1.51461	0.234441	-0.329128	-0.299092	1.35989	0.110303	-0.27857	-0.254236	A0A087WWP8;Q5VWQ0;A0A0C4DH79;A0A0C4DGT8;Q5VWQ0-4;ENST00000261441.9	A0A087WWP8;Q5VWQ0;A0A0C4DH79;A0A0C4DGT8;Q5VWQ0-4	Round spermatid basic protein 1	RSBN1	101
17.8416	18.0036	18.2254	17.9142	17.4324	17.7524	17.8615	18.0043	17.8019	5	2	2	20.3	8.9	8.9	22.187	0.0027404	1.3722	160640000	2	0.834317	0.279436	0.323851	0.274441	0.458355	0.414308	0.134275	0.119205	I3L2Z5;A0A087WWR2;P56270-3;P56270;P56270-2;H3BQS2;H3BQI4;P56270-4	I3L2Z5;A0A087WWR2;P56270-3;P56270;P56270-2	Myc-associated zinc finger protein	MAZ	102
20.8911	20.9109	20.9778	21.0718	20.6209	20.9746	21.1846	21.0139	20.9901	16	16	16	26.6	26.6	26.6	75.651	0	46.817	2000800000	16	0.0962342	0.885419	0.0375233	0.0329296	0.957333	0.382154	-0.136262	-0.127749	A0A087WWS1;Q96FV9;Q96FV9-2;A0A087WY84;J3KT14;R4GMN4;R4GN58;J3KRD7;J3QQZ3;ENST00000261600.11	A0A087WWS1;Q96FV9;Q96FV9-2	THO complex subunit 1	THOC1	103
17.224	17.0398	17.0721	17.3228	17.4786	17.2712	17.2106	17.2105	17.0904	3	3	3	3.3	3.3	3.3	65.084	0	3.1342	919170000	3	1.36067	0.380602	-0.245544	-0.22645	0.349554	0.710255	-0.0585105	-0.0547091	A0A087WWT6;A0A0A0MSU1;Q06455-4;Q06455-2;Q06455;Q06455-3;Q06455-6;Q06455-5	A0A087WWT6;A0A0A0MSU1;Q06455-4;Q06455-2;Q06455;Q06455-3	Protein CBFA2T1	RUNX1T1	104
20.1195	20.0778	20.1889	20.1632	20.1893	20.2541	20.2551	20.1933	20.1882	18	16	16	15.2	13.8	13.8	143.52	0	181.36	1168600000	19	0.805305	0.730134	-0.0734615	-0.0704881	1.00678	0.57814	-0.0834567	-0.0803322	A0A087WWW7;E9PGF5;E9PF55;A0A494C067;A0A2R8Y4T1;Q9HBL0;H0Y4U1	A0A087WWW7;E9PGF5;E9PF55;A0A494C067;A0A2R8Y4T1;Q9HBL0;H0Y4U1	Tensin-1	TNS1	105
19.5926	19.5457	19.6638	19.7256	20.0802	19.9929	19.7525	19.7982	19.8845	4	4	4	18	18	18	25.102	0	10.85	961540000	4	1.38339	0.233743	-0.332186	-0.298715	1.82071	0.175432	-0.211041	-0.200659	A0A087WWW9;O95999	A0A087WWW9;O95999	B-cell lymphoma/leukemia 10	BCL10	106
18.7418	18.8002	19.0156	18.5	18.2248	18.5895	18.6848	18.7107	18.5941	7	7	7	6.5	6.5	6.5	103.39	0	7.6747	251230000	7	1.40237	0.14027	0.414409	0.364243	0.981151	0.239658	0.189323	0.17362	A0A087WX11;J3KNG8;Q8TF40-3;Q8TF40;Q8TF40-2	A0A087WX11;J3KNG8;Q8TF40-3;Q8TF40	Folliculin-interacting protein 1	FNIP1	107
19.0412	19.0211	19.2513	19.4164	19.218	19.469	19.3578	19.3269	19.3497	7	7	7	12.4	12.4	12.4	88.209	0	77.695	825410000	8	1.16633	0.351532	-0.263227	-0.237973	1.49842	0.137423	-0.240218	-0.223627	A0A087WX23;B4DSP0;A0A087WXK2;A0A087WUL4;Q86TG7;ENST00000482108.1;A0A087WZG9;Q86TG7-2	A0A087WX23;B4DSP0;A0A087WXK2;A0A087WUL4;Q86TG7;ENST00000482108.1;A0A087WZG9;Q86TG7-2	Retrotransposon-derived protein PEG10	PEG10	108
15.6862	15.7896	15.962	15.563	15.6091	15.7427	15.6069	15.7418	15.6565	3	3	3	2.3	2.3	2.3	144.81	0	4.4437	25471000	3	0.835141	0.478309	0.174332	0.158942	0.738005	0.367182	0.14417	0.132317	H3BS47;A0A087WX34;H3BV03;Q68CZ1-2;Q68CZ1;H3BPF5;I3L1B5;I3L2P2;H3BPS4	H3BS47;A0A087WX34;H3BV03;Q68CZ1-2;Q68CZ1;H3BPF5	Protein fantom	RPGRIP1L	109
17.3832	17.4519	17.4855	17.9142	17.5997	17.8365	17.8606	17.7158	17.7372	3	3	3	7.8	7.8	7.8	44.753	0	3.4103	136910000	3	1.58772	0.216633	-0.343276	-0.312285	2.43785	0.0909381	-0.33101	-0.313978	B7ZL31;A0A087WX74;Q9HAZ1;E7ES88	B7ZL31;A0A087WX74;Q9HAZ1	Dual specificity protein kinase CLK4	CLK4	110
15.6442	15.4237	15.2949	15.4526	15.8375	15.5343	15.5057	15.3619	15.2698	4	2	2	6.6	4.6	4.6	90.137	0	12.343	55216000	2	0.422911	0.528043	-0.15391	-0.133225	0.241011	0.645655	0.0751321	0.0669073	A0A087WX99;P55283-2;P55283;A0A0G2JRA4	A0A087WX99;P55283-2;P55283;A0A0G2JRA4	Cadherin-4	CDH4	111
16.8908	16.7843	16.9384	17.185	16.9163	17.1715	17.158	17.1165	17.1123	1	1	1	6.7	6.7	6.7	12.958	0.00073864	1.913	63105000	1	1.0473	0.414339	-0.219777	-0.200054	2.24184	0.113618	-0.257767	-0.246003	A0A087WXC0	A0A087WXC0		FMR1	112
21.0691	21.2703	21.3851	21.5292	20.8838	21.2416	21.4635	21.4299	21.2135	11	11	11	28.7	28.7	28.7	40.836	0	60.092	3044500000	16	0.037993	0.934775	0.0233212	0.0193013	0.45379	0.437128	-0.127498	-0.113728	A0A087WXC5;E7ESZ7;O95299;O95299-2;Q8N1B9;C9J6X0;H7C2W5;H7C1Y7;H7C2X4	A0A087WXC5;E7ESZ7;O95299;O95299-2	NADH dehydrogenase [ubiquinone] 1 alpha subcomplex subunit 10, mitochondrial	NDUFA10	113
15.5111	15.4793	15.5925	15.7455	15.8321	15.7374	15.8447	15.5929	15.6156	1	1	1	5.6	5.6	5.6	22.378	0	3.1433	77233000	1	2.24028	0.362612	-0.244046	-0.233465	0.834027	0.326065	-0.156799	-0.144223	A0A087WXC7;K7ESN2;Q9C0B9-2;Q9C0B9	A0A087WXC7;K7ESN2;Q9C0B9-2;Q9C0B9	Zinc finger CCHC domain-containing protein 2	ZCCHC2	114
18.8775	18.9978	18.9092	19.2641	18.973	19.2354	19.2854	19.0366	19.1024	3	3	3	3.4	3.4	3.4	80.215	0.00097466	1.7379	168690000	4	1.08471	0.403522	-0.229327	-0.208594	1.2121	0.182143	-0.213303	-0.197012	A0A087WXD1;Q96T83	A0A087WXD1;Q96T83	Sodium/hydrogen exchanger;Sodium/hydrogen exchanger 7	SLC9A7	115
15.2715	14.5303	15.3045	14.6594	14.7111	14.867	14.5322	15.0314	14.5521	1	1	1	7	7	7	12.61	0	7.8318	20908000	1	0.483796	0.369929	0.289624	0.229802	0.476311	0.110972	0.330239	0.253867	A0A087WXE3;Q9NZV6	A0A087WXE3;Q9NZV6	Methionine-R-sulfoxide reductase B1	MSRB1	116
19.1119	19.1334	19.3755	19.5151	19.2002	19.4338	19.5137	19.3626	19.3918	8	8	8	32.9	32.9	32.9	27.994	0	38.184	364290000	10	0.625607	0.484874	-0.176138	-0.156332	1.05198	0.182324	-0.215748	-0.196786	A0A0D9SEW3;A0A087WXF8;Q9NP64-2;Q9NP64-3;Q9NP64;A0A087WYV3;A0A087WXU5;A0A087WYF0	A0A0D9SEW3;A0A087WXF8;Q9NP64-2;Q9NP64-3;Q9NP64;A0A087WYV3;A0A087WXU5	Nucleolar protein of 40 kDa	ZCCHC17	117
20.6732	20.7671	21.0243	21.0166	20.7057	21.0112	21.0855	21.1102	21.0185	12	12	11	21.6	21.6	20.5	67.664	0	79.295	2361700000	16	0.240711	0.702251	-0.0896511	-0.0781722	1.08326	0.135244	-0.249871	-0.225426	A0A087WXK8;Q9H4H8;Q9H4H8-2;ENST00000619304.4	A0A087WXK8;Q9H4H8;Q9H4H8-2	Protein FAM83D	FAM83D	118
20.4918	20.5745	20.9011	20.759	20.5109	20.6974	20.8779	20.7124	20.8461	15	15	15	20	20	20	107.81	0	148	1907500000	19	8.2554e-05	0.999726	3.68754e-05	3.21913e-05	0.507541	0.347645	-0.15635	-0.137771	A0A087WXL6;B7Z879;Q9H270;A0A0G2JS92;A0A087X2J4;ENST00000621676.4	A0A087WXL6;B7Z879;Q9H270	Vacuolar protein sorting-associated protein 11 homolog	VPS11	119
23.391	23.5593	23.8579	23.6852	23.3707	23.654	23.6946	23.8013	23.6632	9	9	9	55	55	55	19.586	0	73.234	84893000000	34	0.0676114	0.902815	0.0327918	0.0280446	0.338394	0.480891	-0.116948	-0.102335	A0A087WXM6;J3QQT2;J3KRX5;A0A0A6YYL6;P18621;P18621-3;J3QLC8;A0A0A0MRF8;P18621-2;J3KRB3;A0A087WWH0;J3QS96;A0A087WY81;J3KSJ0	A0A087WXM6;J3QQT2;J3KRX5;A0A0A6YYL6;P18621;P18621-3;J3QLC8;A0A0A0MRF8;P18621-2;J3KRB3;A0A087WWH0;J3QS96	60S ribosomal protein L17	RPL17;RPL17-C18orf32	120
18.741	18.3945	18.4895	18.5761	18.8234	18.566	18.5003	18.3731	18.3945	5	5	5	9.6	9.6	9.6	67.404	0	97.001	903090000	7	0.354131	0.623448	-0.113503	-0.100153	0.465497	0.460881	0.119031	0.107178	P50895;A0A087WXM8;K7ENU8	P50895;A0A087WXM8;K7ENU8	Basal cell adhesion molecule	BCAM	121
18.5336	18.4548	18.6749	18.4745	18.5602	18.4759	18.5261	18.5286	18.4371	7	7	7	11	11	11	79.797	0	31.497	331520000	8	0.292915	0.824952	0.0508868	0.0475428	0.331283	0.71723	0.0571461	0.0533547	A0A087WXN9;Q765P7;Q765P7-2;I3L2G4	A0A087WXN9;Q765P7	MTSS1-like protein	MTSS1L	122
22.0925	21.8718	21.8623	21.9905	22.328	22.1777	21.8648	22.1377	22.0011	1	1	1	1.3	1.3	1.3	75.849	0.0025069	1.4059	9482400000	1	0.840779	0.415245	-0.223228	-0.198739	0.209981	0.718047	-0.0590363	-0.0532371	A0A087WXP3;E9PEE8;P18564-2;P18564	A0A087WXP3;E9PEE8;P18564-2;P18564	Integrin beta;Integrin beta-6	ITGB6	123
17.5396	17.5253	17.6129	17.8227	17.5188	17.8994	17.7835	17.6924	17.7655	3	3	3	12	12	12	38.191	0	20.601	165670000	3	0.719232	0.461326	-0.187695	-0.167683	2.07332	0.220479	-0.187866	-0.180835	A0A087WXP9;Q8IY47	A0A087WXP9;Q8IY47	Kelch repeat and BTB domain-containing protein 2	KBTBD2	124
20.8656	20.9037	21.168	21.0075	20.919	21.1934	21.0621	21.09	21.0804	9	9	9	29.5	29.5	29.5	35.138	0	41.442	3408700000	15	0.18617	0.795324	-0.0608546	-0.054102	0.44272	0.53528	-0.0983785	-0.0898086	Q5TBB1;A0A087WXR7;A0A2R8Y6Q6;A0A2R8YEH2;A0A2R8Y7R8;A0A2R8Y6Y1;A0A2R8Y459;A0A2R8YGP2;A0A2R8Y4S2;A0A2R8Y687;A0A2R8YCJ4;A0A2R8Y6M7;A0A087WZJ6;A0A2R8Y761;A0A2R8YCX2;A0A2R8Y883;A0A2R8Y7Q3;A0A2R8YE60;A0A2R8YEC1;Q5TBB1-2;A0A2R8YCP1;A0A2R8YEU9;A0A2R8YEB4;A0A2R8Y4Y9	Q5TBB1;A0A087WXR7;A0A2R8Y6Q6;A0A2R8YEH2;A0A2R8Y7R8;A0A2R8Y6Y1;A0A2R8Y459;A0A2R8YGP2;A0A2R8Y4S2;A0A2R8Y687;A0A2R8YCJ4;A0A2R8Y6M7;A0A087WZJ6;A0A2R8Y761;A0A2R8YCX2;A0A2R8Y883;A0A2R8Y7Q3;A0A2R8YE60;A0A2R8YEC1;Q5TBB1-2;A0A2R8YCP1;A0A2R8YEU9	Ribonuclease H2 subunit B	RNASEH2B	125
19.422	19.5298	19.5232	19.8504	19.489	19.7306	19.9025	19.6625	19.697	4	4	4	16.1	16.1	16.1	32.26	0	9.9581	752550000	6	0.821369	0.446382	-0.19834	-0.178387	1.47269	0.11837	-0.262361	-0.24234	A0A087WXU0;A0A2R8Y4J4;Q9NWS8;Q9NWS8-2;A0A2R8Y4P5;A0A2R8YFC3	A0A087WXU0;A0A2R8Y4J4;Q9NWS8;Q9NWS8-2	Required for meiotic nuclear division protein 1 homolog	RMND1	126
18.8667	18.9458	19.2147	19.0853	19.1596	19.185	19.0534	19.0362	18.9604	6	6	6	14.9	14.9	14.9	48.893	0	49.408	673170000	9	0.54144	0.563221	-0.13424	-0.120992	0.0232729	0.962672	-0.00759951	-0.00685181	H7BZQ3;A0A087WXV6;Q96G74-2;Q96G74-3;Q96G74-5;Q96G74;Q96G74-4	H7BZQ3;A0A087WXV6;Q96G74-2;Q96G74-3;Q96G74-5;Q96G74;Q96G74-4	OTU domain-containing protein 5	OTUD5	127
17.9266	18.1066	18.1692	18.2564	18.0838	18.2758	18.3679	18.251	18.3078	2	1	1	6.2	3.1	3.1	62.319	0	4.9779	282550000	1	0.657435	0.550022	-0.13787	-0.125916	1.40363	0.137516	-0.241456	-0.223536	P54646;A0A087WXX9;ENST00000371244.9	P54646;A0A087WXX9;ENST00000371244.9	5-AMP-activated protein kinase catalytic subunit alpha-2	PRKAA2	128
16.9908	17.0345	17.1517	17.0117	16.7093	16.9382	17.108	16.9629	17.0037	4	4	4	7.1	7.1	7.1	75.99	0	11.711	58759000	4	0.772033	0.484399	0.172564	0.156455	0.203886	0.83186	0.0341193	0.0320489	A0A087WY48;Q8IY22-3;Q8IY22-2;Q8IY22;A0A087WU05	A0A087WY48;Q8IY22-3;Q8IY22-2;Q8IY22;A0A087WU05	C-Maf-inducing protein	CMIP	129
17.3432	17.3198	17.4709	17.4494	17.3107	17.3614	17.4501	17.4467	17.3327	2	2	2	23.3	23.3	23.3	10.192	0	7.2027	351950000	2	0.0223283	0.986351	0.00414721	0.00390506	0.202345	0.842512	-0.0318782	-0.0300522	A0A087WY54;Q15649	A0A087WY54;Q15649	Zinc finger HIT domain-containing protein 3	ZNHIT3	130
21.2954	21.3037	21.4009	21.51	21.404	21.6994	21.6756	21.5859	21.605	8	8	8	31.4	31.4	31.4	31.102	0	40.391	6761300000	12	1.03477	0.429468	-0.204465	-0.187103	2.57408	0.0999191	-0.288813	-0.276778	A0A087WY55;Q9NP79;Q5TGM0;Q9NP79-2;ENST00000367630.9	A0A087WY55;Q9NP79;Q5TGM0;Q9NP79-2	Vacuolar protein sorting-associated protein VTA1 homolog	VTA1	131
14.8984	14.5148	14.543	14.8595	14.9029	14.9923	14.9808	14.6742	14.6011	1	1	1	2.2	2.2	2.2	56.684	0	2.6677	14018000	1	0.962808	0.355522	-0.266212	-0.235694	0.231248	0.554731	-0.0999915	-0.0854925	A0A087WY58;P51956-2;P51956	A0A087WY58;P51956-2;P51956	Serine/threonine-protein kinase Nek3	NEK3	132
22.4152	22.3917	22.6492	22.717	22.3279	22.6472	22.7578	22.715	22.6281	17	17	17	33.9	33.9	33.9	49.526	0	36.51	10311000000	25	0.209849	0.737454	-0.0786959	-0.068713	1.11535	0.181908	-0.214949	-0.197087	A0A087WY71;Q96CW1-2;Q96CW1;E9PFW3;C9JJ47;C9JGT8;C9JJD3;C9JTK4;C9JPV8;H7C4C3;ENST00000382456.7	A0A087WY71;Q96CW1-2;Q96CW1;E9PFW3;C9JJ47	AP-2 complex subunit mu	AP2M1	133
21.8488	21.8324	22.149	21.9489	22.0361	22.1294	22.0572	22.1311	22.13	3	3	2	24.2	24.2	12.1	16.893	0	32.683	6344300000	9	0.33955	0.676604	-0.0947698	-0.0849665	0.701322	0.315184	-0.162699	-0.147133	P61077-3;P61077;P61077-2;A0A087WY85;H9KV45;D6RAW0;D6RA11;D6RFM0;D6RAH7;A0A0A0MQU3;P62837-2;P62837;D6RGD0;D6R933;D6RIZ3;D6R980;D6R9F6	P61077-3;P61077;P61077-2;A0A087WY85;H9KV45;D6RAW0;D6RA11;D6RFM0;D6RAH7;A0A0A0MQU3;P62837-2;P62837	Ubiquitin-conjugating enzyme E2 D3;Ubiquitin-conjugating enzyme E2 D2	UBE2D3;UBE2D2	134
19.287	19.1057	19.0181	19.4017	19.2717	19.3859	19.4066	19.1708	19.1219	6	6	6	6.4	6.4	6.4	81.338	0	6.8446	1130100000	7	1.14052	0.41497	-0.216184	-0.19849	0.335775	0.551971	-0.0962365	-0.0860567	A0A087WY96;P31641;A0A087WYN0;C9JPV1;P31641-2	A0A087WY96;P31641	Transporter;Sodium- and chloride-dependent taurine transporter	SLC6A6	135
11.8409	12.0614	12.1264	12.2551	12.4259	11.9921	12.6315	12.0136	11.9807	1	1	1	26.2	26.2	26.2	7.2499	0	6.6076	27777000	1	0.632975	0.430595	-0.214797	-0.186307	0.363396	0.269543	-0.19903	-0.161995	F8W120;F8VWX5;F8VVN7;F8W098;H0YIA4;A0A087WYD4;Q9BVX2-2;Q9BVX2	F8W120;F8VWX5;F8VVN7;F8W098;H0YIA4;A0A087WYD4;Q9BVX2-2;Q9BVX2	Transmembrane protein 106C	TMEM106C	136
18.0531	18.1944	18.2099	18.4072	18.0682	18.1549	18.371	18.2416	18.1831	3	2	2	3.4	2.3	2.3	77.64	0	3.2631	515230000	2	0.19544	0.805309	-0.0576293	-0.0517669	0.687727	0.46906	-0.112797	-0.104963	A0A0G2JLV0;A0A087WYD6;X5CMH5;Q03519;A0A140T9S0;E7ENX8;Q03519-2	A0A0G2JLV0;A0A087WYD6;X5CMH5;Q03519;A0A140T9S0;E7ENX8;Q03519-2	Antigen peptide transporter 2	TAP2	137
18.7261	18.638	18.7715	18.2596	18.1483	18.3023	18.6222	18.3274	18.5001	7	7	7	15.7	15.7	15.7	58.984	0	11.43	275940000	7	2.85092	0.0825756	0.475135	0.44808	1.143	0.157459	0.228652	0.208991	A0A087WYE2;Q5T4B2-2;Q5T4B2;B7ZBS8;B7ZBS9;B7ZBT0;X6RL83	A0A087WYE2;Q5T4B2-2;Q5T4B2	Probable inactive glycosyltransferase 25 family member 3	CERCAM	138
18.0859	18.0136	18.2459	18.2355	17.9429	18.182	18.1424	18.1474	18.0768	4	4	4	4.8	4.8	4.8	99.133	0	15.965	152240000	5	0.0147565	0.985206	-0.00504112	-0.00452879	0.0330236	0.963953	-0.00707118	-0.00659449	A0A087WYL5;Q6UXD5-3;Q6UXD5-5;Q6UXD5-6;Q6UXD5-2;Q6UXD5;H3BN26;Q6UXD5-4	A0A087WYL5;Q6UXD5-3;Q6UXD5-5;Q6UXD5-6;Q6UXD5-2;Q6UXD5	Seizure 6-like protein 2	SEZ6L2	140
17.4548	17.4159	17.526	17.6725	17.6148	17.5577	17.591	17.4532	17.5229	6	6	6	7	7	7	101.72	0	25.747	57745000	6	1.4961	0.5107	-0.1494	-0.1428	0.481941	0.713954	-0.056771	-0.0540061	R4GN62;A0A087WZG6;A0A087WYL6;A0A087X1S9;Q8TEW8-5;Q8TEW8-6;Q8TEW8-3;Q8TEW8-2;Q8TEW8	R4GN62;A0A087WZG6;A0A087WYL6;A0A087X1S9;Q8TEW8-5;Q8TEW8-6;Q8TEW8-3;Q8TEW8-2;Q8TEW8	Partitioning defective 3 homolog B	PARD3B	141
20.5226	20.611	20.7294	20.7951	20.543	20.7639	20.8088	20.7918	20.7462	9	9	9	28.5	28.5	28.5	28.723	0	47.718	1873400000	16	0.330007	0.723798	-0.0796947	-0.0724876	1.20736	0.29941	-0.161266	-0.151741	G3V4A5;A0A087WYL7;O75586;O75586-2;O75586-3	G3V4A5;A0A087WYL7;O75586;O75586-2	Mediator of RNA polymerase II transcription subunit 6	MED6	142
19.8483	19.9121	20.073	20.1808	19.8902	20.1777	20.1125	20.049	20.0898	8	8	8	23.1	23.1	23.1	43.301	0	27.968	1071300000	9	0.518105	0.554872	-0.13843	-0.123898	0.938723	0.375398	-0.139296	-0.130257	A0A087WYM3;Q8IXJ6-2;Q8IXJ6-3;Q8IXJ6;Q8IXJ6-5;B5MCS1;A0A0A0MRF5;E7EWX6;Q8IXJ6-4;F8WCF4;C9JZQ0;C9JR33;C9J3U7;F8WF57;F8WDM4	A0A087WYM3;Q8IXJ6-2;Q8IXJ6-3;Q8IXJ6;Q8IXJ6-5;B5MCS1;A0A0A0MRF5;E7EWX6;Q8IXJ6-4	NAD-dependent protein deacetylase sirtuin-2	SIRT2	143
16.8422	16.6809	16.9497	16.6291	16.7499	16.7165	16.7559	16.6458	16.7337	6	6	6	5.5	5.5	5.5	161.77	0	45.748	59050000	7	0.662208	0.574312	0.125725	0.115766	0.590569	0.475144	0.112429	0.103617	A0A087WYM5;A0A494C0M8;A0A494C171;Q9BVV6-4;Q9BVV6;Q9BVV6-3;Q9BVV6-2;A0A494C075;A0A494C0Z1;G3V2T5;A0A494C1C3;A0A494C058	A0A087WYM5;A0A494C0M8;A0A494C171;Q9BVV6-4;Q9BVV6;Q9BVV6-3;Q9BVV6-2;A0A494C075;A0A494C0Z1	Protein TALPID3	KIAA0586	144
22.9175	23.0283	23.2234	23.2807	22.9192	23.3119	23.3449	23.324	23.3119	35	35	34	26.8	26.8	26.3	155.29	0	199.48	8480500000	48	0.300206	0.627594	-0.114189	-0.098905	1.40205	0.112628	-0.270556	-0.24823	A0A087WYN9;Q7Z478;ENST00000251636.10;H0Y8L1	A0A087WYN9;Q7Z478	ATP-dependent RNA helicase DHX29	DHX29	145
20.6886	20.5935	20.7607	20.8871	21.0467	21.002	20.9212	20.9111	20.8945	6	6	6	36.4	36.4	36.4	13.303	0	11.562	3042900000	12	1.92794	0.268388	-0.297674	-0.278762	2.01468	0.144548	-0.22799	-0.217333	A0A087WYP2;Q8IZQ5;H0YE28;H3BV83	A0A087WYP2;Q8IZQ5;H0YE28	Selenoprotein H	C11orf31;SELH	146
19.4816	19.514	19.9062	19.7029	19.5962	19.7131	19.8574	19.7837	19.7841	4	4	4	33.3	33.3	33.3	13.654	0	28.247	1011700000	5	0.0927426	0.887843	-0.0367832	-0.032224	0.558036	0.295641	-0.174465	-0.153223	A0A087WYR0;P09132;D6RBG4;A0A2R8Y4M3;A0A2U3TZN1;A0A087WWU9;P09132-2	A0A087WYR0;P09132	Signal recognition particle 19 kDa protein	SRP19	147
15.2373	15.2658	15.6328	15.7405	15.4776	15.5821	15.5108	15.5345	15.4497	1	1	1	2.3	2.3	2.3	39.523	0.00024851	2.0664	16362000	1	0.677288	0.421342	-0.221408	-0.192779	0.388546	0.465595	-0.119674	-0.105924	Q68CY6;A0A087WYR5;ENST00000361362.7;Q9BSG1-3;Q9BSG1-4;Q9BSG1;Q6ZN57;P13682	Q68CY6;A0A087WYR5;ENST00000361362.7;Q9BSG1-3;Q9BSG1-4;Q9BSG1;Q6ZN57;P13682	Zinc finger protein 2;Zinc finger protein 2 homolog;Zinc finger protein 35	DKFZp686D2168;ZNF2;ZFP2;ZNF35	148
22.4701	22.6206	22.8324	22.8438	22.5951	22.9119	22.9209	22.8351	22.8731	22	22	22	53	53	53	56.967	0	296.74	11442000000	36	0.427486	0.552741	-0.142597	-0.124808	1.02305	0.151007	-0.235332	-0.212395	A0A087WYS1;E7EUC7;Q16851;Q16851-2;C9JNZ1;C9JVG3;C9JQU9;C9JWG0;C9JTZ5;C9JUW1;F2Z3H1;C9J6Q0	A0A087WYS1;E7EUC7;Q16851;Q16851-2	UTP--glucose-1-phosphate uridylyltransferase	UGP2	149
20.8486	20.6897	20.7198	20.8552	21.1387	20.8626	20.8895	20.7438	20.7662	6	6	6	53.9	53.9	53.9	17.188	0	68.52	2465100000	7	0.882995	0.442751	-0.199484	-0.180489	0.285769	0.766931	-0.0471147	-0.044176	A0A087X1F5;A0A087WYV9;P57105;A0A087WX56;Q9P0S2	A0A087X1F5;A0A087WYV9;P57105	Synaptojanin-2-binding protein	SYNJ2BP-COX16;SYNJ2BP	150
10.9236	10.8479	10.7688	11.9646	11.7697	11.4502	11.7921	11.2453	10.8255	2	2	2	2.7	2.7	2.7	139.96	0	4.6506	3461300	2	2.3111	0.0478889	-0.881391	-0.762149	0.710524	0.0887513	-0.440838	-0.343503	A0A087WYX8;A0A5F9ZHT2;A0A5F9ZH12;A0A1W2PQW0;A0A590UJL7;Q14CM0	A0A087WYX8;A0A5F9ZHT2;A0A5F9ZH12;A0A1W2PQW0;A0A590UJL7;Q14CM0	FERM and PDZ domain-containing protein 4	FRMPD4	151
20.7077	20.7195	20.8094	20.3952	20.24	20.3981	20.5844	20.4676	20.3938	11	11	5	23.7	23.7	9.6	77.843	0	247	2288800000	21	2.54975	0.123444	0.401071	0.377906	1.83271	0.111963	0.263587	0.247711	A0A087WZ13;E9PAU2;Q8IY67-2;K7EKR9;K7EQG2;Q8IY67-3	A0A087WZ13;E9PAU2;Q8IY67-2	Ribonucleoprotein PTB-binding 1	RAVER1	152
16.9945	16.7899	17.0348	16.9619	16.7796	16.8428	16.9601	16.8408	16.8736	3	3	3	5.4	5.4	5.4	63.352	0	4.1807	94456000	3	0.350451	0.726773	0.0782839	0.0716387	0.22488	0.764997	0.0481847	0.0444616	A0A087WZ16;Q0D2I5;Q0D2I5-7;Q0D2I5-4;Q0D2I5-5;E9PPX7;F8W8H2;ENST00000619571.4;Q0D2I5-2;Q0D2I5-6;Q0D2I5-3	A0A087WZ16;Q0D2I5;Q0D2I5-7;Q0D2I5-4;Q0D2I5-5	Intermediate filament family orphan 1	IFFO1	153
18.1326	18.2549	18.5143	18.1753	17.8366	18.1108	18.2267	18.2221	18.061	3	3	3	8	8	8	41.21	0	4.0707	161750000	3	0.782206	0.385571	0.259715	0.225227	0.449781	0.426735	0.130667	0.116145	A0A087WZ32;A0A087X038;A8K727;Q9HB19;E5RHB5	A0A087WZ32;A0A087X038;A8K727;Q9HB19	Pleckstrin homology domain-containing family A member 2	PLEKHA2	154
16.2227	16.2324	16.6011	16.4296	16.0981	16.4368	16.2401	16.2463	16.3002	1	1	1	5.8	5.8	5.8	14.862	0.00085637	1.7949	25445000	1	0.0635526	0.910372	0.0305818	0.0261982	0.288068	0.581555	0.0898539	0.0797996	A0A087WZ93;A0A087WZ50;Q8TCT7-2;Q8TCT7-4;Q8TCT7	A0A087WZ93;A0A087WZ50;Q8TCT7-2;Q8TCT7-4;Q8TCT7	Signal peptide peptidase-like 2B	SPPL2B	155
17.5139	17.5443	17.6404	17.8712	17.5902	17.7905	17.8234	17.8062	17.7625	3	3	3	4.3	4.3	4.3	95.921	0	17.994	143400000	6	0.939214	0.459721	-0.184394	-0.168887	2.26651	0.139526	-0.231131	-0.22177	A0A087WZ62;Q9H6U8;Q9H6U8-3;A0A087WTZ3;A0A087WVC0;A0A087WZY8;A0A087WX16;H0YCW6;Q9H6U8-2;Q9H6U8-4	A0A087WZ62;Q9H6U8;Q9H6U8-3;A0A087WTZ3;A0A087WVC0;A0A087WZY8	Alpha-1,2-mannosyltransferase ALG9	ALG9	156
20.3723	20.0646	20.3321	20.4057	20.7105	20.4009	20.4231	20.3514	20.38	5	5	4	33.1	33.1	26.2	13.956	0	34.631	2491100000	11	0.82064	0.392867	-0.249389	-0.218617	0.579745	0.42356	-0.128507	-0.116954	A0A087WZE9;Q15651;Q15651-2	A0A087WZE9;Q15651;Q15651-2	High mobility group nucleosome-binding domain-containing protein 3	HMGN3	158
21.6509	21.6836	21.7508	21.8401	21.6467	21.8943	21.8943	21.8662	21.8388	15	15	15	18.4	18.4	18.4	121.99	0	88.359	5394700000	17	0.539138	0.655536	-0.098594	-0.0912301	2.16012	0.258418	-0.171321	-0.165767	A0A590UK10;A0A3B3IPE9;A0A087WZG4;Q6ZSZ5-2;Q6ZSZ5-1;Q6ZSZ5-6;Q6ZSZ5-5;Q6ZSZ5;M0QZS0;M0R125	A0A590UK10;A0A3B3IPE9;A0A087WZG4;Q6ZSZ5-2;Q6ZSZ5-1;Q6ZSZ5-6;Q6ZSZ5-5;Q6ZSZ5;M0QZS0	Rho guanine nucleotide exchange factor 18	ARHGEF18	159
18.7275	18.678	18.6216	18.423	18.2184	18.4628	18.3127	18.1677	18.1289	3	3	3	11.9	11.9	11.9	20.903	0	2.6816	273340000	3	1.70664	0.257038	0.307675	0.284445	2.75222	0.0817862	0.472618	0.444283	A0A087WZI0;P27658;C9JTN9;ENST00000261037.7	A0A087WZI0;P27658;C9JTN9;ENST00000261037.7	Collagen alpha-1(VIII) chain;Vastatin	COL8A1	160
22.374	22.5153	22.6602	22.8093	22.3764	22.8001	22.8668	22.8524	22.8254	14	14	14	44.1	44.1	44.1	39.589	0	58.148	12583000000	17	0.36872	0.552898	-0.145415	-0.124823	1.78242	0.0910048	-0.331698	-0.306136	A0A087WZK9;B3KS98;O15372;E5RJT0;E5RGU4;E5RFW7;E5RFH0;E5RHC7;E5RH59	A0A087WZK9;B3KS98;O15372;E5RJT0	Eukaryotic translation initiation factor 3 subunit H	EIF3H	161
17.4109	17.4385	17.8253	17.5555	17.394	17.4787	17.4469	17.4102	17.2936	2	2	2	10.1	10.1	10.1	25.308	0	3.7641	133670000	2	0.226936	0.726049	0.0821609	0.0719665	0.54568	0.295623	0.174672	0.153017	D6REQ6;D6RHI9;A0A087WZM2;O00584;H0YAE9	D6REQ6;D6RHI9;A0A087WZM2;O00584;H0YAE9	Ribonuclease T2	RNASET2	162
22.2721	22.2865	22.4922	22.3705	22.0417	22.3189	22.5904	22.54	22.2795	14	14	14	40.8	40.8	40.8	42.41	0	88.937	8604600000	24	0.356422	0.643742	0.106515	0.0947309	0.427256	0.462144	-0.119734	-0.106931	A0A087WZN1;O43837;A0A087X2E5;O43837-2;A0A0D9SG66;O43837-3	A0A087WZN1;O43837;A0A087X2E5;O43837-2	Isocitrate dehydrogenase [NAD] subunit, mitochondrial;Isocitrate dehydrogenase [NAD] subunit beta, mitochondrial	IDH3B	163
15.6742	15.4978	15.4275	15.3856	15.5847	15.3735	15.4542	15.4595	15.3165	2	2	2	2.9	2.9	2.9	107.04	0	6.7072	27859000	2	0.353151	0.704283	0.0852582	0.0774819	0.638	0.439066	0.123118	0.11326	A0A087WZP6;Q14112-2;Q14112;H0YJV3	A0A087WZP6;Q14112-2;Q14112;H0YJV3	Nidogen-2	NID2	164
15.2616	15.1681	15.3022	15.9413	16.0711	16.0068	15.2757	15.3167	15.2815	1	1	1	18.3	18.3	18.3	6.6646	0	2.3351	19103000	2	3.81663	0.0535238	-0.762425	-0.722953	0.494826	0.759046	-0.0473245	-0.0454292	A5JUZ3;A0A087WZQ0;P24522	A5JUZ3;A0A087WZQ0;P24522	Growth arrest and DNA damage-inducible protein GADD45 alpha	GADD45A	165
19.0569	19.1012	19.2204	19.2049	19.0976	19.2339	19.2299	19.175	19.1679	7	7	7	14.3	14.3	14.3	72.413	0	41.297	668170000	8	0.339728	0.816829	-0.0526288	-0.0494611	0.543885	0.674272	-0.0647608	-0.0615236	A0A087WZT0;M0QZ22;Q5PRF9;M0R0X3;M0QY61;M0QXV2;ENST00000314471.10	A0A087WZT0;M0QZ22;Q5PRF9	Protein Smaug homolog 2	SAMD4B	166
17.3713	17.2479	17.3884	17.5389	17.2484	17.5372	17.6966	17.4748	17.4584	5	5	5	21.3	21.3	21.3	27.775	0	5.8617	190170000	5	0.424779	0.640195	-0.10569	-0.095542	1.10008	0.196344	-0.207404	-0.190515	Q6UX53;A0A087WZT2;ENST00000614691.1	Q6UX53;A0A087WZT2;ENST00000614691.1	Methyltransferase-like protein 7B	METTL7B	167
20.2587	20.6078	20.9698	20.5983	20.3975	20.5943	20.372	20.4699	20.4458	5	5	0	39.5	39.5	0	16.932	0	77.481	5597200000	13	0.140859	0.74187	0.0820573	0.0674964	0.368878	0.300282	0.182882	0.151468	A0A087WZT3;H3BTW0;A0A0B4J295	A0A087WZT3;H3BTW0;A0A0B4J295			168
21.1753	21.282	21.429	21.455	21.2279	21.5616	21.4665	21.4336	21.4377	23	23	9	21.4	21.4	9.7	144.36	0	239.47	3186900000	26	0.413406	0.60322	-0.119404	-0.106343	0.948325	0.339971	-0.150491	-0.140089	A0A087WZV0;O43314-2;O43314;D6RBU4;A0A087WWN8;H0Y9M0;ENST00000321521.13;D6RFG4;K7EPT7;H7C436	A0A087WZV0;O43314-2;O43314	Inositol hexakisphosphate and diphosphoinositol-pentakisphosphate kinase 2	PPIP5K2	169
19.2676	19.178	19.2715	19.4354	19.5726	19.628	19.6156	19.4983	19.5242	8	8	8	5.7	5.7	5.7	153.09	0	70.784	359340000	11	2.03746	0.251176	-0.30628	-0.287616	2.55106	0.0950481	-0.30699	-0.293243	A0A087WZX0;Q86UU0-4;Q86UU0-2;Q86UU0;Q86UU0-3;ENST00000526143.2	A0A087WZX0;Q86UU0-4;Q86UU0-2;Q86UU0;Q86UU0-3	B-cell CLL/lymphoma 9-like protein	BCL9L	170
20.4454	20.5657	20.7969	20.7663	20.495	20.7902	20.6781	20.8066	20.7483	16	15	15	26.9	25.1	25.1	80.354	0	71.556	1443700000	16	0.226927	0.727084	-0.0811907	-0.0712207	0.575357	0.382047	-0.141665	-0.127669	J3KPF9;A0A087X011;E9PES4;Q9Y496;C9J9X2;H7C2F6	J3KPF9;A0A087X011;E9PES4;Q9Y496	Kinesin-like protein;Kinesin-like protein KIF3A	KIF3A	171
22.476	22.6383	22.8371	22.8818	22.5986	23.0002	22.9574	22.9447	22.9568	14	14	14	54.8	54.8	54.8	28.763	0	86.253	13385000000	25	0.484253	0.492268	-0.176396	-0.152273	1.35322	0.0997454	-0.302485	-0.27387	Q9Y3A5;A0A087X020;F8WE72	Q9Y3A5;A0A087X020	Ribosome maturation protein SBDS	SBDS	172
12.891	13.2203	13.0911	13.5932	13.4773	13.423	13.3351	13.1036	13.256	1	1	1	6.4	6.4	6.4	21.583	0.00012558	2.2056	7412000	1	1.78483	0.111811	-0.430321	-0.388327	0.629259	0.315895	-0.164105	-0.146858	A0A087X051;C9JLR9	A0A087X051;C9JLR9	Uncharacterized protein C11orf95	C11orf95	173
16.6278	16.8169	17.1723	17.1401	16.6646	16.9558	16.9946	17.0078	16.9815	3	1	1	19.8	7.5	7.5	20.602	0	8.8776	109290000	1	0.0798458	0.859471	-0.0478115	-0.0394722	0.312613	0.46748	-0.122253	-0.10541	A0A087X091	A0A087X091		WDR13	174
14.3845	14.2161	14.5872	14.4405	14.1282	14.432	14.2517	14.2183	14.2486	1	1	1	7.3	7.3	7.3	12.957	0	2.4968	11962000	1	0.157295	0.794462	0.0623639	0.0542988	0.656576	0.336499	0.156423	0.141197	A0A087X098;H3BNJ6;O60303	A0A087X098;H3BNJ6;O60303	Uncharacterized protein KIAA0556	KIAA0556	175
18.9936	18.9354	18.94	18.7513	18.6703	18.8175	19.0856	18.8985	18.8755	6	6	6	16.7	16.7	16.7	47.298	0	8.7772	344340000	6	1.97115	0.413338	0.209946	0.20062	0.0150228	0.98418	0.00313377	0.00293123	A0A087X0B7;Q5SQN1;H7C3C7;Q5SQN1-2;U3KPT7;Q5SQN1-4;ENST00000366760.5;A0A087X2J6;H0Y627;Q5SQN1-3	A0A087X0B7;Q5SQN1;H7C3C7;Q5SQN1-2;U3KPT7;Q5SQN1-4;ENST00000366760.5;A0A087X2J6;H0Y627;Q5SQN1-3	Synaptosomal-associated protein 47	SNAP47	176
18.7073	18.7564	19.0113	18.9628	18.7366	18.9707	19.0321	18.9441	18.9518	9	9	9	15.8	15.8	15.8	86.357	0	54.167	439790000	11	0.20711	0.779148	-0.0650667	-0.0580168	0.700268	0.348123	-0.151011	-0.137491	A0A087X0H7;Q8NEL9;Q8NEL9-2;A0A669KB51;A0A6E1W401;Q8NEL9-4;A0A669KAW5;Q8NEL9-3;G3V2P6;A0A669KB64	A0A087X0H7;Q8NEL9;Q8NEL9-2;A0A669KB51;A0A6E1W401;Q8NEL9-4;A0A669KAW5;Q8NEL9-3	Phospholipase DDHD1	DDHD1	177
16.0691	16.0129	16.3089	16.4605	15.86	16.1455	16.413	16.3738	16.3524	6	2	2	8.2	3.5	3.5	87.455	0	22.405	22073000	3	0.0436525	0.929465	-0.0250406	-0.0209418	1.26565	0.130832	-0.249421	-0.22831	B4DIB3;A0A087X0I6;Q9P0L2;Q9P0L2-3;Q9P0L2-2	B4DIB3;A0A087X0I6;Q9P0L2;Q9P0L2-3	Serine/threonine-protein kinase MARK1	MARK1	178
15.9477	16.0986	16.0097	16.2562	16.0003	16.3331	16.3284	16.3027	16.1979	1	1	1	11	11	11	9.0757	0.0063373	1.1329	44287000	1	0.743791	0.476651	-0.177845	-0.160259	1.91459	0.117567	-0.257694	-0.243277	ENST00000373388.6;A0A087X0K4;Q7Z408	ENST00000373388.6;A0A087X0K4;Q7Z408	CUB and sushi domain-containing protein 2	CSMD2	179
21.5946	21.7622	21.815	21.9289	21.5924	21.7596	21.9593	21.8752	21.6756	8	8	8	20.1	20.1	20.1	45.165	0	17.675	6273100000	17	0.111922	0.887182	-0.036356	-0.0325276	0.453345	0.482754	-0.11278	-0.101862	E7EVY0;A0A087X0L7;J3KNA0;Q15070-2;Q15070;C9JC63;Q15070-3	E7EVY0;A0A087X0L7;J3KNA0;Q15070-2;Q15070;C9JC63;Q15070-3	Mitochondrial inner membrane protein OXA1L	OXA1L	180
21.9828	21.8752	22.0604	22.2772	22.2148	22.3652	22.3376	22.2966	22.2853	18	18	18	26.3	26.3	26.3	82.89	0	85.339	4482900000	27	1.97359	0.240631	-0.312961	-0.292711	2.40038	0.0918242	-0.333726	-0.316031	A0A087X0M4;Q9BWU0;A0A087WWF4;H7C256	A0A087X0M4;Q9BWU0	Kanadaptin	SLC4A1AP	181
20.2625	20.2668	20.4527	20.3315	20.2125	20.3536	20.3523	20.3071	20.2769	35	35	35	14.4	14.4	14.4	312.1	0	97.54	801680000	36	0.135792	0.910536	0.0281506	0.0261504	0.0811621	0.924294	0.0152626	0.0143119	A0A087X0P0;Q02224;Q02224-3;D6RHK2	A0A087X0P0;Q02224;Q02224-3	Kinesin-like protein;Centromere-associated protein E	CENPE	182
16.8106	17.0555	17.2871	16.749	16.4765	16.5468	16.8068	16.586	16.6482	3	3	3	4.9	4.9	4.9	73.338	0	7.9975	87154000	3	1.34554	0.10495	0.460307	0.396827	1.14371	0.0899219	0.370728	0.32169	A0A087X0Q9;Q9BVL4	A0A087X0Q9;Q9BVL4	Selenoprotein O	SELO	183
18.3716	18.2957	18.4489	18.4946	18.2959	18.5015	18.5384	18.6052	18.4884	8	8	8	7	7	7	157.48	0	23.563	344150000	8	0.29439	0.794763	-0.0585899	-0.0542181	1.43578	0.266728	-0.171899	-0.162833	A0A087X0R0;O15550;F8W8R6;F5H6S1;H0Y6I7;F5H5V6;O14607;F5H8B4;A0A087X0Y2;A0A087X2I9;F5H3N7;A0A096LPD8;A0A087X248;O14607-3;O14607-4;O14607-5;O14607-2;F5GWV3;H0Y6V5	A0A087X0R0;O15550;F8W8R6;F5H6S1;H0Y6I7;F5H5V6	Lysine-specific demethylase 6A	KDM6A	184
20.5361	20.5816	20.6853	20.6424	20.8542	20.7772	20.628	20.6527	20.7066	9	7	7	46.5	42.4	42.4	19.825	0	19.11	3496400000	11	0.966419	0.504797	-0.156921	-0.145831	0.544145	0.688189	-0.0614173	-0.0584993	A0A087X0R6;Q9UMY4;Q9UMY4-1;Q9UMY4-3;ENST00000622277.4	A0A087X0R6;Q9UMY4;Q9UMY4-1;Q9UMY4-3	Sorting nexin-12	SNX12	185
18.7393	18.6841	18.7782	18.8508	18.8764	18.8213	18.9077	18.7259	18.7858	6	6	6	6.2	6.2	6.2	108.34	0	27.158	577320000	7	1.66632	0.583375	-0.115651	-0.11211	0.53271	0.635784	-0.0725708	-0.0684609	A0A087X0S5;P12109	A0A087X0S5;P12109	Collagen alpha-1(VI) chain	COL6A1	186
18.5746	18.4292	18.5511	18.4892	18.7963	18.6788	18.5604	18.3965	18.4151	1	1	1	1.7	1.7	1.7	33.939	0.0013341	1.6581	304810000	3	0.611242	0.554526	-0.136482	-0.124054	0.371891	0.697135	0.0609678	0.0570507	REV__A0A0A0MRX2;REV__Q96HY6-2;REV__Q96HY6;A0A087X0T7	REV__A0A0A0MRX2;REV__Q96HY6-2;REV__Q96HY6;A0A087X0T7		GOLGA6L10	187
19.9398	19.9055	19.9068	19.8715	20.2588	20.0815	19.8002	19.8392	19.8886	3	3	3	22.7	22.7	22.7	12.777	0	4.3773	1268500000	4	0.611159	0.516868	-0.153247	-0.137749	1.25404	0.614848	0.0746403	0.0726116	D3DPQ2;A0A087X0V4;A8K0B5;Q8IWT0;A0A087WW18;A0A087X1H4;H7C3R6;Q8IWT0-2	D3DPQ2;A0A087X0V4;A8K0B5;Q8IWT0	Protein archease	ZBTB8OS	188
17.0077	16.9751	17.1147	17.3976	17.2127	17.2085	17.3155	17.1692	17.2248	1	1	1	10	10	10	14.082	0	3.3655	126370000	2	1.48034	0.384709	-0.240412	-0.223583	1.56478	0.19244	-0.203984	-0.192443	V9GYX8;A0A087X0W3;Q8WWB7-2;Q8WWB7	V9GYX8;A0A087X0W3;Q8WWB7-2;Q8WWB7	Glycosylated lysosomal membrane protein	GLMP	189
19.8251	19.8092	19.8886	19.9066	19.5787	19.8281	19.9251	19.8493	19.7734	9	9	9	29.2	29.2	29.2	46.292	0	67.428	863120000	13	0.275338	0.758179	0.0698299	0.0633775	0.0574624	0.956473	-0.00832176	-0.00792494	A0A087X0W7;Q86TX2;G3V4F2;A0A087WT95;P49753;P49753-2;ENST00000311148.9;ENST00000238651.9;ENST00000645972.2;A0A2R8Y7H3	A0A087X0W7;Q86TX2;G3V4F2;A0A087WT95;P49753;P49753-2	Acyl-coenzyme A thioesterase 1;Acyl-coenzyme A thioesterase 2, mitochondrial	ACOT2;ACOT1	190
22.3313	22.4643	22.5787	22.5941	22.3248	22.7265	22.6453	22.5782	22.6744	11	11	11	20.9	20.9	20.9	60.218	0	52.893	10194000000	16	0.260763	0.698747	-0.0903905	-0.0794203	1.06627	0.269424	-0.174517	-0.162052	Q04206;Q04206-4;Q04206-3;Q04206-2;A0A087X0W8;Q2TAM5;E9PKH5;E9PQS6;A0A087WVP0;E9PKV4;E9PI38;E9PMD5;E9PNV4;E9PRX2;E9PJR1;E9PM47;E9PN69;E9PNK5;H0YCB4;E9PJZ9	Q04206;Q04206-4;Q04206-3;Q04206-2;A0A087X0W8;Q2TAM5;E9PKH5;E9PQS6;A0A087WVP0;E9PKV4;E9PI38	Transcription factor p65	RELA	191
20.9345	20.8676	20.882	20.9152	21.2799	21.175	21.0026	20.9657	20.9112	9	9	9	36.2	36.2	36.2	37.325	0	141.03	2692800000	13	0.971308	0.404747	-0.228679	-0.205962	0.909382	0.666434	-0.065134	-0.0630269	A0A087X0W9;Q8N6M0;Q8N6M0-2;A0A0C4DH76	A0A087X0W9;Q8N6M0;Q8N6M0-2	OTU domain-containing protein 6B	OTUD6B	192
15.4141	15.449	15.503	15.7568	15.4903	15.7084	15.7273	15.5805	15.494	2	2	2	7.4	7.4	7.4	48.42	0	3.4732	13831000	2	1.07449	0.442608	-0.196436	-0.180891	0.932171	0.356421	-0.145247	-0.135386	A0A087X115;Q86SR1-3;Q86SR1-2;Q49A17-2;Q49A17;Q86SR1	A0A087X115;Q86SR1-3;Q86SR1-2;Q49A17-2;Q49A17;Q86SR1	Polypeptide N-acetylgalactosaminyltransferase;Polypeptide N-acetylgalactosaminyltransferase 10;Polypeptide N-acetylgalactosaminyltransferase-like 6	GALNTL6;GALNT10	194
24.0672	24.0178	24.1065	24.2494	23.9861	24.1473	24.2738	24.185	24.1048	35	35	35	37.3	37.3	37.3	139.54	0	323.31	24580000000	57	0.323968	0.775348	-0.0637633	-0.0589952	1.05683	0.421411	-0.124028	-0.117546	A0A0G2JN29;A0A087X117;Q15155;J3KN36;Q5JPE7-2;P69849;Q5JPE7;A0A0G2JP90;A0A087WW46;Q5JPE7-3;A0A087WTD5;I3L0Q6;H3BTW1;H3BUC9;H3BPS9	A0A0G2JN29;A0A087X117;Q15155;J3KN36;Q5JPE7-2;P69849;Q5JPE7;A0A0G2JP90;A0A087WW46;Q5JPE7-3	Nodal modulator 1;Nodal modulator 2;Nodal modulator 3	NOMO1;NOMO3;NOMO2	195
19.8108	19.8613	19.9435	20.0571	19.8302	20.1554	20.1269	20.1079	20.1596	4	4	1	3.8	3.8	1.1	93.667	0	4.7152	897250000	4	0.616041	0.541732	-0.142331	-0.12895	2.47743	0.112292	-0.259584	-0.249241	E7EWM3;A0A087X127;Q8NF64-3;Q8NF64-2;Q8NF64;F6WR09;Q9ULJ6-2	E7EWM3;A0A087X127;Q8NF64-3;Q8NF64-2;Q8NF64;F6WR09;Q9ULJ6-2	Zinc finger MIZ domain-containing protein 2;Zinc finger MIZ domain-containing protein 1	ZMIZ2;ZMIZ1	196
15.0715	15.1984	15.3356	15.1592	14.8502	15.0804	15.0116	15.0399	15.2256	2	1	1	16.3	11.5	11.5	22.667	0.0035562	1.2908	110170000	2	0.647082	0.488992	0.171901	0.153479	0.46601	0.491642	0.109467	0.0993699	D6RAC5;A0A087X159;P81877-2;P81877-4;P81877-5;P81877;H0Y9M5;H0Y9V4	D6RAC5;A0A087X159;P81877-2;P81877-4;P81877-5;P81877;H0Y9M5;H0Y9V4	Single-stranded DNA-binding protein 2	SSBP2	197
18.7638	18.8141	19.0303	18.7873	18.5934	18.8259	18.7991	18.7785	18.7978	6	6	6	20.3	20.3	20.3	34.793	0	59.158	716060000	7	0.543062	0.563715	0.133878	0.120728	0.40047	0.620067	0.0776176	0.0717326	D3VVH9;P54252-4;F5H211;P54252-1;P54252;A0A2R8Y3X7;G3V3R7;A0A087X1A8;C9JQV6;G3V328;G3V4U9;P54252-3;A0A0A0MS38;A0A087WXY4;G3V3T6;G3V2G1;G3V2G2;P54252-5;E9PJN5;S4R399;G3V4F4;G3V526;G3V4F5;G3V5H3;D3VVP3;G3V3S5;G3V390;G3V4B1;D6R9I5;G3V3T0;A0A2R8Y888;G3V3A6	D3VVH9;P54252-4;F5H211;P54252-1;P54252;A0A2R8Y3X7;G3V3R7;A0A087X1A8;C9JQV6;G3V328;G3V4U9;P54252-3;A0A0A0MS38;A0A087WXY4;G3V3T6;G3V2G1;G3V2G2;P54252-5;E9PJN5;S4R399	Ataxin-3	ATXN3	198
17.0038	16.5459	16.3192	16.6365	17.3305	17.1265	16.809	16.4934	16.7014	1	1	1	24.4	24.4	24.4	5.1868	0	2.5608	205890000	1	0.639453	0.208554	-0.408195	-0.316917	0.0710174	0.807118	-0.0449645	-0.0368062	H3BU88;ENST00000620307.4;ENST00000419165.5;ENST00000289373.5;A0A087X1C1;P0CG35;P0CG34	H3BU88;ENST00000620307.4;ENST00000419165.5;ENST00000289373.5;A0A087X1C1;P0CG35;P0CG34	Thymosin beta-15B;Thymosin beta-15A	TMSB15B;TMSB15A	199
20.4815	20.2692	20.1774	20.4109	20.5853	20.6874	20.7039	20.4142	20.4308	7	7	7	24.3	24.3	24.3	41.595	0	136.63	1407400000	9	0.975764	0.384412	-0.251811	-0.224646	0.728357	0.214886	-0.206931	-0.183109	A0A087X1E4;P53365-2;P53365-3;P53365;E9PRV8	A0A087X1E4;P53365-2;P53365-3;P53365	Arfaptin-2	ARFIP2	200
16.8284	16.4342	16.4515	16.537	16.9243	16.7271	16.747	16.556	16.6181	2	2	2	17.6	17.6	17.6	18.092	0	22.474	226250000	2	0.391527	0.52291	-0.158133	-0.135109	0.188011	0.679385	-0.0690409	-0.0605421	O60613;A0A087X1G7;A0A0J9YX89	O60613;A0A087X1G7;A0A0J9YX89	15 kDa selenoprotein	2015-09-01	201
16.1512	16.0113	16.0934	16.1139	16.0445	15.9379	16.2024	16.2038	16.087	1	1	1	5.3	5.3	5.3	16.96	0	2.5747	44743000	1	0.336371	0.814721	0.0532144	0.049952	0.635991	0.603721	-0.0790984	-0.0748982	A0A087X1J2;Q14CZ0	A0A087X1J2;Q14CZ0	UPF0472 protein C16orf72	C16orf72	202
15.6345	15.5545	15.569	15.3462	15.2783	15.2558	15.1819	15.2618	15.0057	1	1	1	11.9	11.9	11.9	9.1275	0	2.2954	39537000	1	2.87367	0.258996	0.292559	0.282211	2.26865	0.0833028	0.436233	0.404085	A0A087X1Q2;O95633-2;O95633	A0A087X1Q2;O95633-2;O95633	Follistatin-related protein 3	FSTL3	205
16.5928	16.632	16.8345	16.4685	16.0837	16.5152	16.6208	16.5263	16.5314	1	1	1	3	3	3	59.947	0.0049447	1.1899	14327000	1	0.994676	0.25155	0.33065	0.286055	0.716716	0.421959	0.126921	0.117416	E9PJI0;A0A087X1R3;Q5JPF3-3;Q8N2N9-3;Q8N2N9-2;Q8N2N9;Q5JPF3;A6QL64	E9PJI0;A0A087X1R3;Q5JPF3-3;Q8N2N9-3;Q8N2N9-2;Q8N2N9;Q5JPF3;A6QL64	Ankyrin repeat domain-containing protein 36C;Ankyrin repeat domain-containing protein 36B;Ankyrin repeat domain-containing protein 36A	ANKRD36C;ANKRD36B;ANKRD36	206
14.3105	14.1991	14.4792	14.3029	14.1205	14.3855	14.5364	14.44	14.5954	1	1	1	3.2	3.2	3.2	49.309	0	8.6235	35355000	1	0.205136	0.796398	0.0599845	0.0538961	0.97743	0.22742	-0.194339	-0.177775	B5MDU3;A0A087X1S6;O95397;Q96JA3-3;Q96JA3-2;Q96JA3	B5MDU3;A0A087X1S6;O95397;Q96JA3-3;Q96JA3-2;Q96JA3	Putative protein PLEKHA9;Pleckstrin homology domain-containing family A member 8	PLEKHA8;PLEKHA8P1	207
14.8967	14.9456	15.1834	15.2216	15.0692	15.1178	15.2452	15.0521	15.0591	3	2	2	4.5	3.5	3.5	82.688	0	10.897	35346000	2	0.571628	0.573022	-0.127631	-0.1161	0.433819	0.491254	-0.110242	-0.0994235	A0A087X1U1;F5GXM9;E7EUN2;Q9UPQ3-2;Q9UPQ3;H7C0A7	A0A087X1U1;F5GXM9;E7EUN2;Q9UPQ3-2;Q9UPQ3	Arf-GAP with GTPase, ANK repeat and PH domain-containing protein 1	AGAP1	208
16.4796	16.5787	16.6503	16.6033	16.4144	16.6904	16.7467	16.5433	16.6587	2	2	2	3	3	3	66.139	0.00024854	2.0682	40698000	2	0.000560767	0.999632	0.000164032	0.000149755	0.447598	0.606019	-0.080073	-0.0743523	A0A087X1U5;F5H7T0;F6RJM5;Q96S38-2;Q96S38	A0A087X1U5;F5H7T0;F6RJM5;Q96S38-2;Q96S38	Ribosomal protein S6 kinase delta-1	RPS6KC1	209
19.8766	19.6571	19.7791	19.8506	20.1464	19.9201	19.9137	19.7236	19.821	5	5	5	12.9	12.9	12.9	45.676	0	18.598	1739300000	7	0.854031	0.442625	-0.201407	-0.181515	0.225777	0.763321	-0.0484549	-0.0447036	A0A087X1W8;A0A0A0MTJ8;X5DQS5;Q9BY67-5;Q9BY67;Q9BY67-4;Q9BY67-3;A0A087X0T8;Q9BY67-2;F5H125;H0YG94;F5H8J9	A0A087X1W8;A0A0A0MTJ8;X5DQS5;Q9BY67-5;Q9BY67;Q9BY67-4;Q9BY67-3;A0A087X0T8;Q9BY67-2	Cell adhesion molecule 1	CADM1	210
17.8222	18.0203	18.1946	17.9376	17.6255	17.7884	18.0352	17.8444	17.8994	2	2	2	2.6	2.6	2.6	118.65	0	16.704	204310000	3	0.747812	0.41397	0.228526	0.200406	0.285268	0.596066	0.085982	0.0766611	A0A0G2JQX1;A0A0G2JPW5;A0A0G2JSA7;A0A087X1Z1;Q96RT8-2;Q96RT8;A0A087X006	A0A0G2JQX1;A0A0G2JPW5;A0A0G2JSA7;A0A087X1Z1;Q96RT8-2;Q96RT8;A0A087X006	Gamma-tubulin complex component 5	TUBGCP5	211
22.0363	22.2108	22.4473	22.589	22.136	22.3297	22.3349	22.4638	22.4175	12	12	12	47.6	47.6	47.6	29.126	0	144.3	11742000000	19	0.271544	0.617726	-0.120105	-0.102024	0.626651	0.291537	-0.173905	-0.154596	A0A087X1Z3;Q9UL46;H0YM70;H0YKU2	A0A087X1Z3;Q9UL46;H0YM70	Proteasome activator complex subunit 2	PSME2	212
22.4141	22.5406	22.6593	22.0024	21.8129	22.0776	22.2191	22.1209	22.061	21	21	21	22.5	22.5	22.5	102.28	0	82.775	4553100000	23	2.24993	0.069831	0.573686	0.518758	2.05874	0.0916509	0.404308	0.372816	A0A087X211;Q8TCG1;Q8TCG1-2;ENST00000295746.13;F8WF26;F8WAX6	A0A087X211;Q8TCG1;Q8TCG1-2	Protein CIP2A	KIAA1524	213
20.5455	20.6229	20.8347	20.7449	20.4919	20.8258	20.8217	20.7658	20.7459	18	18	18	15.8	15.8	15.8	136.5	0	113.49	1883900000	21	0.0514342	0.942601	-0.0198396	-0.0175167	0.544641	0.484346	-0.110122	-0.101088	A0A087X256;Q2M389;Q2M389-2;F8W1W1;F8VYH7	A0A087X256;Q2M389;Q2M389-2	WASH complex subunit 7	KIAA1033	214
15.6646	15.5926	15.8674	15.7922	15.9177	15.7925	15.9287	15.7484	15.8154	8	5	5	13	9.9	9.9	85.075	0	10.341	103160000	5	0.61256	0.575406	-0.125923	-0.115287	0.556627	0.444219	-0.122622	-0.111713	E7ER32;A0A087X287;A0A494BZX7;W0Z7M9;A0A499FIJ6;Q969V6;A0A087WU73;B0QY83;A0A494C1G6;B0QY84;Q8IZQ8-2;Q8IZQ8;Q8IZQ8-3	E7ER32;A0A087X287;A0A494BZX7;W0Z7M9;A0A499FIJ6;Q969V6;A0A087WU73;B0QY83	MKL/myocardin-like protein 1	MKL1;mkl1	215
20.2216	20.2258	20.3829	20.3782	20.0873	20.432	20.455	20.3529	20.3906	9	9	9	10.1	10.1	10.1	125	0	27.493	1153300000	10	0.0653153	0.932528	-0.0224094	-0.0200175	0.943228	0.428277	-0.12275	-0.115706	A0A087X295;Q9NNW5;E9PDU5;E9PBK6;C9K020;Q6PKC6;V9GZ65;E5RFX3;F8WE36;C9JFP6;V9GYU1	A0A087X295;Q9NNW5;E9PDU5;E9PBK6	WD repeat-containing protein 6	WDR6	216
22.1984	22.263	22.422	22.9045	22.4171	22.848	22.6985	22.6452	22.5355	2	1	1	3.7	1.8	1.8	45.084	0.0041352	1.2462	4452300000	2	1.20193	0.137989	-0.428742	-0.367183	1.81015	0.0914129	-0.331954	-0.306804	A0A087X2A5;Q03924	A0A087X2A5;Q03924	Zinc finger protein 117	ZNF117	217
20.2521	20.2214	20.2236	20.2209	19.8874	20.1493	20.3567	20.2368	20.0958	9	9	9	28.8	28.8	28.8	35.29	0	19.348	1766400000	10	0.650366	0.529442	0.14651	0.132968	0.01133	0.987351	0.00261116	0.00242666	A0A087X2D5;Q9BRJ2;A0A0G2JMS5;A0A087WU62	A0A087X2D5;Q9BRJ2;A0A0G2JMS5;A0A087WU62	39S ribosomal protein L45, mitochondrial	MRPL45	218
22.1677	22.2624	22.3576	22.4128	22.27	22.5311	22.5268	22.438	22.412	38	38	38	16.1	16.1	16.1	289.63	0	263.33	5289400000	48	0.69335	0.539671	-0.142061	-0.129935	1.40894	0.210851	-0.196356	-0.184385	A0A087X2H1;Q9ULT8;H0YJP0;G3V4V5;H0YJD4;A0A087WVU6;H0YJ72;H0YJV8	A0A087X2H1;Q9ULT8;H0YJP0	E3 ubiquitin-protein ligase HECTD1	HECTD1	219
23.5232	23.5893	23.6738	23.6749	23.7683	23.7955	23.6572	23.691	23.5972	18	18	18	52.9	52.9	52.9	45.796	0	168.73	34455000000	27	1.24508	0.510555	-0.150771	-0.14266	0.442146	0.73216	-0.0530237	-0.0504272	A0A087X2I1;P62333;H0YJC0;H0YJS8;H0YJX2;H0YJE9;H0YJT1;H0YJD2;H0YJY8;ENST00000445930.7	A0A087X2I1;P62333;H0YJC0	26S protease regulatory subunit 10B	PSMC6	220
15.4632	15.4512	15.4536	15.5643	15.3254	15.6013	15.5552	15.548	15.403	1	1	1	2.3	2.3	2.3	67.475	0	5.0157	77179000	1	0.180217	0.865439	-0.0410026	-0.0377367	0.390933	0.76799	-0.0460774	-0.043895	A0A088AWN2;Q8TBZ3-4;Q8TBZ3-5;Q8TBZ3-6;Q8TBZ3;Q8TBZ3-2;Q8TBZ3-7	A0A088AWN2;Q8TBZ3-4;Q8TBZ3-5;Q8TBZ3-6;Q8TBZ3;Q8TBZ3-2;Q8TBZ3-7	WD repeat-containing protein 20	WDR20	221
19.2894	19.2713	19.363	19.3356	19.1301	19.3771	19.3835	19.3113	19.2503	21	19	19	11.7	10.8	10.8	237.91	0	52.265	464110000	22	0.121094	0.915673	0.0269941	0.0249634	0.0515595	0.962782	-0.00714302	-0.00681824	A0A088AWN3;A0A0A0MSY4;Q9BZ29-3;Q9BZ29-5;Q9BZ29;Q9BZ29-4;Q6ZSL5;H0Y3S1;A0A0A0MT38;Q9BZ29-6;H7BZ79;Q5JUD8;Q5JUD3;A0A0D9SFH5;X6RGR3;A0A1B0GVL8	A0A088AWN3;A0A0A0MSY4;Q9BZ29-3;Q9BZ29-5;Q9BZ29;Q9BZ29-4;Q6ZSL5	Dedicator of cytokinesis protein 9	DOCK9	222
18.0566	17.9405	18.0984	17.9654	17.7824	18.028	18.0326	17.9678	18.0723	4	3	3	7.8	6	6	56.201	0	6.8586	172130000	3	0.537002	0.630779	0.106534	0.0979604	0.0460962	0.960867	0.00757472	0.00717165	A0A088AWN8;Q9UHQ1-4;Q9UHQ1-3;Q9UHQ1;Q9UHQ1-2;E7EP87;J3KTG5;J3KS48;J3KT43;E9PH27;J3QL28;J3QSD9;J3KTP5;J3QRB0;J3KRH7	A0A088AWN8;Q9UHQ1-4;Q9UHQ1-3;Q9UHQ1;Q9UHQ1-2;E7EP87;J3KTG5;J3KS48;J3KT43;E9PH27	Nuclear prelamin A recognition factor	NARF	223
19.4379	19.4083	19.6118	19.4822	19.2629	19.5328	19.4704	19.4327	19.4282	16	16	16	6.7	6.7	6.7	337.6	0	120.83	837560000	18	0.224998	0.794343	0.0600783	0.054401	0.259284	0.791395	0.0422452	0.0396715	A0A088AWP5;Q8WUY3-4;Q8WUY3;Q8WUY3-2;Q8WUY3-3;E9PDC2;H7BZH9;X6R9J3;A0A0C4DFM3;Q5JUB9;Q5JUB8;Q8WUY3-5	A0A088AWP5;Q8WUY3-4;Q8WUY3;Q8WUY3-2;Q8WUY3-3;E9PDC2;H7BZH9	Protein prune homolog 2	PRUNE2	224
19.5134	19.5778	19.8493	19.6208	19.3583	19.6248	19.5379	19.5374	19.5393	15	15	15	8.5	8.5	8.5	217.75	0	24.54	440490000	16	0.342615	0.628419	0.112192	0.0988007	0.454907	0.495975	0.108636	0.0984958	A0A096LNH6;Q14185	A0A096LNH6;Q14185	Dedicator of cytokinesis protein 1	DOCK1	225
20.1559	20.2448	20.4587	20.3232	20.5595	20.5294	20.2867	20.3147	20.3754	4	4	4	19.7	19.7	19.7	20.885	0	6.4548	3945700000	6	0.723049	0.467623	-0.184212	-0.16498	0.156538	0.813464	-0.0391369	-0.0357867	A0A096LNV3;A0A096LP02;Q9Y508-2;Q9Y508	A0A096LNV3;A0A096LP02;Q9Y508-2;Q9Y508	E3 ubiquitin-protein ligase RNF114	RNF114	228
21.6049	21.7975	22.0597	22.0467	21.6225	22.0731	22.1972	22.148	22.1429	14	14	1	29.2	29.2	2.1	54.964	0	101.98	6956400000	19	0.180633	0.702521	-0.0933698	-0.0780243	1.20923	0.0949403	-0.341999	-0.301877	A0A096LP07;A0A096LPJ3;A8K070;J3KSA5;J3QLT0;J3KRJ4;J3QS84;J3QS88;J3KTB0;J3QLE8;J3QL53;J3KRE8;J3QQX0	A0A096LP07;A0A096LPJ3;A8K070		GPS1	229
17.8879	17.9437	18.2352	17.8733	17.8172	17.8895	17.8441	17.9174	17.7324	2	2	2	11.6	11.6	11.6	18.43	0	4.159	707500000	2	0.669939	0.504293	0.162277	0.146209	0.726428	0.246575	0.19099	0.170472	A0A096LP22;Q86Y79;A0A096LP34;A0A286YF52;A0A096LPA3;C9J7Z1;ENST00000335223.5	A0A096LP22;Q86Y79;A0A096LP34;A0A286YF52;A0A096LPA3;C9J7Z1;ENST00000335223.5	Probable peptidyl-tRNA hydrolase	PTRH1	230
20.1202	20.1269	20.245	20.3386	20.1749	20.4304	20.3378	20.2457	20.2893	11	8	8	32.1	23.3	23.3	54.448	0	64.951	1115900000	11	0.820283	0.516583	-0.150589	-0.138788	1.22939	0.40721	-0.126875	-0.121009	A0A096LP25;Q6ZSR9;A0A096LNZ0	A0A096LP25;Q6ZSR9;A0A096LNZ0	Uncharacterized protein FLJ45252	AAK1	231
14.6065	14.8947	15.053	14.5975	14.7198	14.8456	14.6152	14.3306	14.2465	4	1	1	33.7	7.1	7.1	18.777	0	4.266	28586000	5	0.365558	0.579687	0.130402	0.113489	1.24057	0.0907333	0.453959	0.387392	A0A096LP69;A8MQT7;P14209-2	A0A096LP69;A8MQT7;P14209-2	CD99 antigen	CD99	233
22.5982	22.5039	22.6587	22.5655	22.8309	22.7443	22.5798	22.5783	22.5744	32	32	6	34.2	34.2	6.3	147.05	0	323.31	6971300000	48	0.633053	0.572679	-0.126686	-0.116206	0.0731987	0.952229	0.00940259	0.00899721	A0A0A0MR88;A0A096LPC5;Q9Y4E1-2;Q9Y4E1-1;Q9Y4E1;J3KP36;Q9Y4E1-3;Q9Y4E1-6;Q9Y4E1-5;Q5SRD0;Q5T1D7;A0A0A0MT65	A0A0A0MR88;A0A096LPC5;Q9Y4E1-2;Q9Y4E1-1;Q9Y4E1;J3KP36;Q9Y4E1-3;Q9Y4E1-6;Q9Y4E1-5	WASH complex subunit FAM21C	FAM21C	234
21.9624	21.7535	21.8758	21.9666	22.1527	22.0155	22.0152	21.8995	21.8687	14	10	10	56.6	41.9	41.9	30.376	0	107.75	4843800000	18	1.03322	0.461721	-0.181067	-0.167298	0.353278	0.683395	-0.0639299	-0.0594568	A0A096LPI6;P0DPI2;A0A0B4J2D5;A0A096LNH5;H7C2G3;H7C1F6;P0DPI2-2;A0A0B4J2D5-2;A0A096LP73;A0A2R8YDR7;F2Z2Q0;A0A096LP12;A0A096LNJ1;A0A2R8Y6K9	A0A096LPI6;P0DPI2;A0A0B4J2D5;A0A096LNH5;H7C2G3;H7C1F6;P0DPI2-2;A0A0B4J2D5-2		C21orf33	235
18.623	18.5868	18.7836	18.7211	18.9451	18.9531	18.7065	18.8402	18.7765	6	6	6	22	22	22	37.531	0	51.883	988750000	9	1.00735	0.423716	-0.208603	-0.190129	0.698548	0.479221	-0.109966	-0.102603	A0A0A0MQR2;Q9BY42;A2A2L5;A2A2L6;ENST00000357348.9	A0A0A0MQR2;Q9BY42;A2A2L5	Protein RTF2 homolog	RTFDC1	237
15.1907	15.3236	14.9711	15.3852	15.2944	15.3956	15.138	15.2992	14.8784	13	1	1	9.2	0.5	0.5	163.68	0.0020403	1.492	19050000	1	0.847821	0.44627	-0.196602	-0.177487	0.130023	0.741347	0.0566092	0.048803	A0A0A0MQR4;Q96RK0;I3L135;I3L1Q4;I3L373	A0A0A0MQR4;Q96RK0	Protein capicua homolog	CIC	238
20.4017	20.3865	20.4254	20.5854	20.4101	20.6988	20.7591	20.5791	20.565	6	6	6	37.7	37.7	37.7	23.566	0	25.858	2183500000	11	0.880587	0.500718	-0.160223	-0.147706	1.65071	0.14594	-0.229912	-0.216184	A0A0A0MQR7;P19388;A0A087WVZ9;A0A087WWX0;A0A087WVN5	A0A0A0MQR7;P19388;A0A087WVZ9;A0A087WWX0	DNA-directed RNA polymerases I, II, and III subunit RPABC1	POLR2E	239
20.4222	20.3265	20.4193	20.5028	20.2825	20.4387	20.529	20.4119	20.4131	18	17	7	17.7	16.9	7.6	112.26	0	37.661	1065800000	19	0.0916455	0.943346	-0.0186609	-0.0173983	0.549162	0.685613	-0.0619901	-0.0590411	A0A0A0MQS0;F8W9L8;A8MW92;A8MW92-4;E9PM57;A0A0D9SG14;E5RK91;H0YC05;ENST00000395386.6;H0YDF7	A0A0A0MQS0;F8W9L8;A8MW92;A8MW92-4;E9PM57	PHD finger protein 20-like protein 1	PHF20L1	240
19.3821	19.4835	19.7812	19.7713	19.4502	19.8505	19.7189	19.7621	19.6795	6	6	6	27.6	27.6	27.6	29.892	0	68.455	860890000	7	0.342565	0.563154	-0.141733	-0.12101	0.631581	0.29676	-0.171228	-0.152591	A0A0A0MQS1;Q53H96-2;Q53H96;B5MD87;A0A087WTU2	A0A0A0MQS1;Q53H96-2;Q53H96;B5MD87	Pyrroline-5-carboxylate reductase;Pyrroline-5-carboxylate reductase 3	PYCRL	241
18.6374	18.6263	18.8251	18.8879	19.0116	18.9571	18.7461	18.933	18.7163	6	6	6	10.5	10.5	10.5	74.824	0	15.473	969460000	6	1.59199	0.351081	-0.25595	-0.238367	0.473376	0.517147	-0.102187	-0.0934422	F5H0Q6;A0A0A0MQS2;Q8N2M8;Q8N2M8-3;Q8N2M8-4;K7EM61;K7EKC9;K7EP11	F5H0Q6;A0A0A0MQS2;Q8N2M8;Q8N2M8-3;Q8N2M8-4	CLK4-associating serine/arginine rich protein	CLASRP	242
21.4283	21.4331	21.5914	21.6808	21.3061	21.6397	21.721	21.6714	21.6142	11	11	11	25.2	25.2	25.2	46.909	0	102.82	6328300000	18	0.167877	0.808489	-0.0579236	-0.0512512	1.39219	0.239211	-0.184581	-0.173832	A0A0A0MQU0;Q9BV38;U3KQC1;K7EIR0;K7EML4;A0A087X237;K7EKX5;ENST00000585809.5	A0A0A0MQU0;Q9BV38;U3KQC1;K7EIR0	WD repeat-containing protein 18	WDR18	243
17.9227	17.972	18.0922	18.1764	18.1505	18.2479	18.167	18.0545	18.1582	7	7	7	23.4	23.4	23.4	48.793	0	31.024	240360000	9	1.55199	0.432179	-0.195965	-0.185195	0.991214	0.398308	-0.130952	-0.123313	A0A0A0MQU4;Q96I15;Q96I15-2;H7C4A1;H7C3V9;H7C1N7;H7C280;C9JNL5;H7C277;F8WCL3;F8WBU3	A0A0A0MQU4;Q96I15;Q96I15-2	Selenocysteine lyase	SCLY	244
17.4007	17.3139	17.6433	17.6198	17.2228	17.436	17.5495	17.521	17.4564	4	4	4	3.2	3.2	3.2	208.77	0	28.861	114180000	6	0.0606625	0.922557	0.0264549	0.0229796	0.213786	0.729309	-0.0563444	-0.0511133	A0A0A0MQV9;Q9UPS6-2;Q9UPS6	A0A0A0MQV9;Q9UPS6-2;Q9UPS6	Histone-lysine N-methyltransferase;Histone-lysine N-methyltransferase SETD1B	SETD1B	245
20.4626	20.5048	20.6362	20.7426	20.559	20.724	20.7137	20.7045	20.694	11	11	11	20.1	20.1	20.1	61.957	0	18.117	1912700000	11	0.832729	0.537665	-0.140654	-0.130437	1.49329	0.271963	-0.169526	-0.161061	A0A0A0MQW0;A0A0A0MR39;A0A087WUT0;Q9P2K5-2;Q9P2K5;H0YN19;A0A0C4DGV1;A0A087WWC8;Q9P2K5-4;Q9P2K5-3;H0YKS1;ENST00000324324.12	A0A0A0MQW0;A0A0A0MR39;A0A087WUT0;Q9P2K5-2;Q9P2K5;H0YN19	Myelin expression factor 2	MYEF2	246
16.3611	16.3822	16.6019	16.4234	16.4963	16.5425	16.8055	16.6767	16.6891	8	7	7	4.2	3.8	3.8	238.51	0	28.721	114100000	7	0.175362	0.872792	-0.0390536	-0.0360125	1.46466	0.11173	-0.275384	-0.253285	A0A0A0MQX1;Q9HD67;D6RGD1;Q9HD67-3;E9PEW5	A0A0A0MQX1;Q9HD67;D6RGD1;Q9HD67-3;E9PEW5	Unconventional myosin-X	MYO10	247
22.8032	22.8994	22.9973	23.0918	23.0602	23.1149	23.0325	22.9987	23.0238	8	8	8	25.5	25.5	25.5	41.817	0	30.552	10005000000	13	1.50086	0.446431	-0.188979	-0.178576	0.973602	0.443512	-0.118368	-0.111989	Q9NR56;C9JP00;A0A0A0MQX8;Q86VM6;Q9NR56-2;H7C4T5;Q9NR56-5;Q9NR56-7;Q9NR56-6;Q9NR56-3;Q9NR56-4;Q5VZF2;Q5VZF2-3;Q5VZF2-2;O95205;Q9NUK0-2;Q9NUK0-4;B1AKI6;C9J4T8;Q9NUK0-3;Q9NUK0;C9JCX1;H7C4Y1;ENST00000397601.5;ENST00000282486.10	Q9NR56;C9JP00;A0A0A0MQX8;Q86VM6;Q9NR56-2;H7C4T5;Q9NR56-5;Q9NR56-7;Q9NR56-6;Q9NR56-3;Q9NR56-4;Q5VZF2;Q5VZF2-3;Q5VZF2-2;O95205	Muscleblind-like protein 1;Muscleblind-like protein 2	MBNL1;MBNL2;MBLL	248
19.179	19.1216	19.2896	19.4589	19.0071	19.2297	19.0917	19.0842	19.0279	9	9	9	8.5	8.5	8.5	136.71	0	46.223	392330000	9	0.0896923	0.891424	-0.035148	-0.0308468	1.1379	0.402239	0.128826	0.122314	A0A0A0MQY7;Q5VU97;A0A3B3ISH2;Q5VU97-2	A0A0A0MQY7;Q5VU97;A0A3B3ISH2	VWFA and cache domain-containing protein 1	CACHD1	249
18.07	18.2731	18.4829	18.3688	18.1555	18.2481	18.3406	18.4344	18.259	4	4	4	8.2	8.2	8.2	66.953	0	9.0428	457370000	5	0.0454049	0.947951	0.0178356	0.0157245	0.206992	0.675305	-0.0693232	-0.0613736	A0A0A0MR09;P43378	A0A0A0MR09;P43378	Protein-tyrosine-phosphatase;Tyrosine-protein phosphatase non-receptor type 9	PTPN9	250
15.872	15.8556	16.0544	16.1964	15.7596	16.0623	16.2235	16.0963	16.1184	2	2	2	1.9	1.9	1.9	103.33	0.00085805	1.8313	29954000	2	0.212167	0.737523	-0.0787719	-0.0688545	1.36565	0.16896	-0.218735	-0.203509	A0A0A0MR22;O75110-2;O75110	A0A0A0MR22;O75110-2;O75110	Phospholipid-transporting ATPase;Probable phospholipid-transporting ATPase IIA	ATP9A	251
15.8911	15.7692	15.9581	15.3927	15.2481	15.3955	15.5002	15.2355	15.4274	4	4	4	6.1	6.1	6.1	95.823	0	12.552	42068000	4	2.69565	0.0729938	0.527383	0.491196	2.1355	0.0819877	0.485119	0.442467	A0A0A0MR27;J3QT39;Q49A88-3;Q49A88-6;Q49A88;Q49A88-2;Q49A88-5;C9JSI8;Q49A88-4	A0A0A0MR27;J3QT39;Q49A88-3;Q49A88-6;Q49A88;Q49A88-2;Q49A88-5	Coiled-coil domain-containing protein 14	CCDC14	252
18.6536	18.6788	18.82	18.6824	18.6604	18.7712	18.8137	18.7555	18.759	10	10	10	9.4	9.4	9.4	137.83	0	27.457	246410000	11	0.0726701	0.962543	0.0128269	0.0120794	0.459023	0.705586	-0.058609	-0.0555477	A0A0A0MR87;E9PSF2;Q15468;Q15468-2;Q5T0C7;H0Y702	A0A0A0MR87;E9PSF2;Q15468;Q15468-2;Q5T0C7	SCL-interrupting locus protein	STIL	253
12.7533	12.7645	12.3352	12.5824	12.2411	12.9664	12.9208	12.5626	12.3241	1	1	1	23	23	23	8.1621	0	4.1698	4168900	1	0.0279271	0.945497	0.0210117	0.0167736	0.0226016	0.935325	0.0151367	0.0123701	J3KTI3;A0A0A0MR98;O95544-3;O95544;O95544-2	J3KTI3;A0A0A0MR98;O95544-3;O95544;O95544-2	NAD kinase	NADK	254
21.2404	21.141	21.3713	21.4575	21.2633	21.4361	21.5088	21.5001	21.3859	27	22	0	40.4	35.6	0	98.46	0	323.31	4956000000	30	0.674423	0.555485	-0.134749	-0.123542	1.29351	0.179202	-0.214052	-0.198643	Q9Y2J2-4;A0A0A0MRA8;A0A0A0MSA4;A0A1B0GTF8;A0A0J9YY18;J3KT37;A0A0J9YW26;J3QS55;A0A0J9YWN0;A0A0J9YWE1;A0A0J9YWS4;J3QS83;J3QR33;J3QKK4;J3KS70;J3KRD1;J3QKY2;J3QLU5;J3QRQ6	Q9Y2J2-4;A0A0A0MRA8;A0A0A0MSA4;A0A1B0GTF8	Band 4.1-like protein 3;Band 4.1-like protein 3, N-terminally processed	EPB41L3	255
13.2492	13.344	13.3132	13.6178	12.8093	13.6253	13.6509	13.4327	13.3773	1	1	1	3.5	3.5	3.5	64.027	0	2.3617	16156000	1	0.0620588	0.863899	-0.0486476	-0.0382389	0.98401	0.247524	-0.184857	-0.169896	A0A1W2PNX9;A0A1W2PNW6;A0A1W2PRE5;A0A1W2PRA7;A0A1W2PRX6;A0A1W2PQ93;A0A1W2PP26;A0A1W2PRG5;B7ZMF5;Q5SVJ7;A0A1W2PR56;A0A1W2PP06;A0A1W2PPY5;Q5SVK5;A0A1W2PNY9;H0Y382;A0A0A0MRR0;A0A1W2PQA0;A0A1W2PRB0;Q5SVJ9;A0A1W2PR62;A0A1W2PPZ1;A0A1W2PRN5;A0A1W2PPX7;A0A1W2PRV4;H0Y379;Q5SVK0;A0A1W2PNG1;A0A1W2PRJ1;A0A1W2PNY8;A0A1W2PPH9;J3KQ16;S4R2X4;A0A0A0MRC3;A0A1W2PQ53;A0A1W2PQJ9;A0A1W2PPS2;D5MRH1;A0A0A0MSE6;A0A1W2PQ61…	A0A1W2PNX9;A0A1W2PNW6;A0A1W2PRE5;A0A1W2PRA7;A0A1W2PRX6;A0A1W2PQ93;A0A1W2PP26;A0A1W2PRG5;B7ZMF5;Q5SVJ7;A0A1W2PR56;A0A1W2PP06;A0A1W2PPY5;Q5SVK5;A0A1W2PNY9;H0Y382;A0A0A0MRR0;A0A1W2PQA0;A0A1W2PRB0;Q5SVJ9;A0A1W2PR62;A0A1W2PPZ1;A0A1W2PRN5;A0A1W2PPX7;A0A1W2PRV4;H0Y379;Q5SVK0;A0A1W2PNG1;A0A1W2PRJ1;A0A1W2PNY8;A0A1W2PPH9;J3KQ16;S4R2X4;A0A0A0MRC3;A0A1W2PQ53;A0A1W2PQJ9;A0A1W2PPS2;D5MRH1;A0A0A0MSE6;A0A1W2PQ61…	Calcium-activated potassium channel subunit alpha-1	KCNMA1	256
19.2518	19.3967	19.5741	19.2646	18.9731	19.252	19.3112	19.2356	19.2564	12	12	11	21.9	21.9	20.4	74.481	0	81.39	675540000	13	0.852235	0.397203	0.244317	0.2156	0.660361	0.382268	0.139819	0.127584	A0A0A0MSK4;A0A0A0MRC4;Q86YR5-4;Q86YR5;A0A087WVF5;Q86YR5-3;Q86YR5-2	A0A0A0MSK4;A0A0A0MRC4;Q86YR5-4;Q86YR5;A0A087WVF5;Q86YR5-3	G-protein-signaling modulator 1	GPSM1	257
22.2748	22.2703	22.3983	22.4028	22.3968	22.4986	22.4264	22.401	22.4082	28	28	17	29.3	29.3	16.9	124.77	0	265.37	5855300000	36	1.04132	0.582902	-0.118268	-0.112278	1.0745	0.517231	-0.0973911	-0.0934113	A0A0A0MRE5;Q9ULH1;Q9ULH1-2;H0YBF7;E5RHD7	A0A0A0MRE5;Q9ULH1;Q9ULH1-2;H0YBF7	Arf-GAP with SH3 domain, ANK repeat and PH domain-containing protein 1	ASAP1	258
19.2031	19.3104	19.5263	19.5817	19.333	19.6421	19.6873	19.5918	19.6519	10	10	10	12.1	12.1	12.1	98.701	0	63.855	656030000	10	0.571795	0.493034	-0.17234	-0.151965	1.39855	0.0999061	-0.297096	-0.270325	A0A0A0MRE6;O94967-2;O94967;O94967-3;O94967-4;E9PR96;ENST00000369965.8;E9PKZ6;E9PN15;E9PNF6	A0A0A0MRE6;O94967-2;O94967;O94967-3;O94967-4;E9PR96	WD repeat-containing protein 47	WDR47	259
18.185	18.2769	18.4115	18.3206	17.9899	18.4685	18.355	18.2593	18.2619	4	1	1	9.2	2.6	2.6	44.039	0.0064471	1.1037	226960000	1	0.070569	0.905785	0.0314624	0.0272161	0.00422481	0.994971	-0.000940959	-0.000877027	A0A0A0MRF3;Q53GI4;Q15561-3;Q15561;H0YGS2;Q15561-2;Q15562;Q15562-2;Q15562-4;H0YCZ6;ENST00000311227.6;H0Y7B0;ENST00000338863.12;B5MCM0;H0YG62	A0A0A0MRF3;Q53GI4;Q15561-3;Q15561;H0YGS2;Q15561-2;Q15562;Q15562-2;Q15562-4	Transcriptional enhancer factor TEF-3;Transcriptional enhancer factor TEF-4	TEAD4;TEAD2	260
17.4392	17.2366	17.4456	17.5844	17.3446	17.5085	17.5997	17.5003	17.5093	2	2	2	11	11	11	21.359	0	3.7054	180500000	3	0.462077	0.6384	-0.105406	-0.0959495	1.00948	0.301532	-0.16263	-0.1512	A0A0A0MRG8;Q16611-2;Q16611;ENST00000360661.9	A0A0A0MRG8;Q16611-2;Q16611;ENST00000360661.9	Bcl-2 homologous antagonist/killer	BAK1	261
20.0079	20.1472	20.257	19.7568	19.4643	19.7105	19.7987	19.7967	19.8908	6	6	6	8.7	8.7	8.7	83.719	0	12.364	669150000	8	1.88353	0.0816449	0.493464	0.442213	1.76769	0.096096	0.308575	0.286121	A0A0A0MRH8;A0A494C1P7;A0A0A0MSH9;Q86WJ1-3;Q86WJ1-4;Q86WJ1;A0A494C1F7;Q86WJ1-5;Q86WJ1-2;A0A494C179;A0A494C0F0;A0A494C0J6;A0A087WTM4	A0A0A0MRH8;A0A494C1P7;A0A0A0MSH9;Q86WJ1-3;Q86WJ1-4;Q86WJ1;A0A494C1F7;Q86WJ1-5;Q86WJ1-2;A0A494C179	Chromodomain-helicase-DNA-binding protein 1-like	CHD1L	262
20.6356	20.5039	20.7016	20.648	21.1318	20.8281	20.6851	20.7923	20.7145	9	9	9	26.9	26.9	26.9	37.971	0	66.561	1573700000	10	0.771051	0.386232	-0.255604	-0.221748	0.815924	0.453006	-0.116929	-0.109654	A0A0A0MRI1;Q8IXQ4;Q8IXQ4-2;Q8IXQ4-3;ENST00000379151.9;A0A087WW86;Q8IXQ4-4	A0A0A0MRI1;Q8IXQ4;Q8IXQ4-2;Q8IXQ4-3	GPALPP motifs-containing protein 1	GPALPP1	263
23.2677	23.3229	23.4554	23.5018	23.2971	23.5634	23.5124	23.4438	23.5272	17	16	16	36.8	34.4	34.4	47.804	0	63.464	10729000000	22	0.465974	0.638519	-0.105422	-0.0960251	1.11805	0.348414	-0.145803	-0.137378	A0A0A0MRI2;Q9UNH7;Q9UNH7-2;G3V5X9;H0YJF8;G3V4Z5;G3V5U2;Q86XE0-2;Q86XE0;G3V2U1	A0A0A0MRI2;Q9UNH7;Q9UNH7-2;G3V5X9	Sorting nexin-6;Sorting nexin-6, N-terminally processed	SNX6	264
18.4027	18.2208	18.352	19.1514	19.162	19.1352	18.7018	18.6574	18.6679	2	2	2	11.1	11.1	11.1	17.643	0	5.1575	395880000	3	3.94479	0.0466286	-0.82435	-0.781544	2.48289	0.0885044	-0.350539	-0.331997	A0A0A0MRJ2;Q5VTZ4;P18847-5;P18847	A0A0A0MRJ2;Q5VTZ4;P18847-5;P18847	Cyclic AMP-dependent transcription factor ATF-3	ATF3	265
21.0008	20.9871	21.2216	20.893	20.856	20.8881	20.9987	20.8697	20.9337	25	25	25	15.3	15.3	15.3	197.4	0	109.16	1456300000	27	1.16707	0.445648	0.190818	0.177195	0.735658	0.389856	0.135804	0.125209	A0A0A0MRJ3;Q8NEY1-7;Q8NEY1-4;Q8NEY1-2;Q8NEY1-3;Q8NEY1;Q8NEY1-5;Q8NEY1-6;H0Y6F6;H7BZD9	A0A0A0MRJ3;Q8NEY1-7;Q8NEY1-4;Q8NEY1-2;Q8NEY1-3;Q8NEY1;Q8NEY1-5;Q8NEY1-6	Neuron navigator 1	NAV1	266
21.8586	21.8018	21.9207	21.9108	22.279	22.2014	22.0314	21.9774	22.0066	9	9	9	49.6	49.6	49.6	26.626	0	152.09	9248300000	12	1.08295	0.344	-0.270012	-0.241683	1.73211	0.34167	-0.144739	-0.139475	F6S8N6;A0A0A0MRJ6;P22061;P22061-2;A0A3F2YNX8;F8WDT3;F8WAV5;F8WAX2;ENST00000367384.7;H7C4X2;C9J0F2	F6S8N6;A0A0A0MRJ6;P22061;P22061-2;A0A3F2YNX8	Protein-L-isoaspartate O-methyltransferase;Protein-L-isoaspartate(D-aspartate) O-methyltransferase	PCMT1	267
21.1874	21.2805	21.5128	21.3355	21.1566	21.2555	21.2686	21.2709	21.2332	16	16	1	24	24	1.4	81.104	0	60.333	3491900000	23	0.285641	0.732281	0.077692	0.0700093	0.28706	0.665715	0.0693493	0.0631863	F8W8M4;A0A0A0MRL6;A0A3B3IS55;O14639-2;O14639;O14639-3;O14639-5;J3QSX6;O14639-4;A0A494C1P1;A0A494C1G0;H0Y7N6;F6XFR5	F8W8M4;A0A0A0MRL6;A0A3B3IS55;O14639-2;O14639;O14639-3;O14639-5;J3QSX6;O14639-4;A0A494C1P1;A0A494C1G0	Actin-binding LIM protein 1	ABLIM1	268
22.5585	22.6673	22.8408	22.9336	22.6253	22.928	22.9488	22.8802	22.9167	35	35	35	27.9	27.9	27.9	148.66	0	115.24	8359100000	43	0.4626	0.555037	-0.14013	-0.123911	1.25612	0.158163	-0.226353	-0.208701	Q9UM54-6;A0A1Y0BRN3;A0A0A0MRM8;Q9UM54;Q9UM54-4;Q9UM54-1;Q9UM54-2;Q9UM54-5;E7EW20;A0A590UJ40;A0A0D9SGC1;A0A590UJ75;A0A590UKB0;A0A590UK22;A0A590UK86;A0A590UJY4;A0A5F9ZI03;A0A590UK71;A0A590UJW9;Q5JVM0	Q9UM54-6;A0A1Y0BRN3;A0A0A0MRM8;Q9UM54;Q9UM54-4;Q9UM54-1;Q9UM54-2;Q9UM54-5;E7EW20;A0A590UJ40;A0A0D9SGC1;A0A590UJ75;A0A590UKB0;A0A590UK22;A0A590UK86;A0A590UJY4;A0A5F9ZI03;A0A590UK71	Unconventional myosin-VI	MYO6	269
23.6024	23.3209	23.3852	23.4624	23.9352	23.677	23.5608	23.5217	23.4882	23	23	23	27.4	27.4	27.4	74.543	0	69.279	32960000000	42	0.725871	0.388915	-0.255365	-0.219945	0.425546	0.57785	-0.0874189	-0.0803691	A0A0A0MRM9;Q14978-2;Q14978;Q14978-3;S4R349;S4R402;ENST00000405356.5;S4R341;S4R3C2	A0A0A0MRM9;Q14978-2;Q14978;Q14978-3	Nucleolar and coiled-body phosphoprotein 1	NOLC1	270
17.6698	17.6554	17.8473	17.7694	17.8331	17.7886	17.7173	17.7063	17.6771	7	7	7	27.3	27.3	27.3	33.454	0	26.767	151160000	7	0.492261	0.738456	-0.072883	-0.0684644	0.14114	0.884217	0.0239582	0.022541	Q5T457;A0A0A0MRN9;Q9GZV1-2;Q9GZV1	Q5T457;A0A0A0MRN9;Q9GZV1-2;Q9GZV1	Ankyrin repeat domain-containing protein 2	ANKRD2	271
16.7288	16.7167	16.6644	16.9294	17.0111	16.9444	16.9605	16.8341	16.909	2	2	2	7.8	7.8	7.8	33.708	0	4.2514	77687000	3	2.89649	0.328742	-0.258329	-0.250335	2.04638	0.197968	-0.197885	-0.189967	A0A0A0MRR1;Q5VV50;Q5VV52-3;Q5VV52;Q5VV51	A0A0A0MRR1;Q5VV50;Q5VV52-3;Q5VV52;Q5VV51	Zinc finger protein 691	ZNF691	272
16.2481	15.9462	15.927	16.0883	16.3682	16.4144	16.0869	16.0939	16.1222	3	1	1	23	6.3	6.3	18.669	0	2.4774	111870000	1	0.792791	0.392	-0.249921	-0.218163	0.226646	0.709724	-0.060565	-0.0548329	A0A0A0MRR3;C9J7M8	A0A0A0MRR3		TAF8	273
20.9752	20.7908	20.9866	21.0475	21.1149	21.1095	21.1095	21.0455	21.1022	3	3	3	24.5	24.5	24.5	17.394	0	31.771	5359600000	4	1.21356	0.472386	-0.173093	-0.162221	1.18751	0.281493	-0.168194	-0.157695	P09234;A0A0A0MRR7;Q5TAL2	P09234;A0A0A0MRR7	U1 small nuclear ribonucleoprotein C	SNRPC	274
14.3193	14.3747	14.7668	14.5061	14.2415	14.3826	14.2757	14.6242	14.1934	1	1	1	2.3	2.3	2.3	35.406	0.0010936	1.7017	7615200	1	0.276251	0.642739	0.110239	0.0950121	0.251698	0.478837	0.122518	0.102693	H7C163;A0A0A0MRS7;Q68DC2;Q68DC2-4	H7C163;A0A0A0MRS7;Q68DC2;Q68DC2-4	Ankyrin repeat and SAM domain-containing protein 6	ANKS6	275
16.2602	16.0268	16.3105	16.3071	16.5078	16.4823	16.3799	16.3771	16.3221	6	1	1	14.3	3	3	53.878	0	2.857	101130000	1	1.01598	0.399406	-0.233261	-0.21057	0.832953	0.314636	-0.160534	-0.147363	A0A0A0MRT2;Q9BTA9-5	A0A0A0MRT2;Q9BTA9-5	WW domain-containing adapter protein with coiled-coil	WAC	276
16.0651	15.8634	15.9058	15.9872	16.157	15.8651	16.0282	15.9616	16.096	2	1	1	4.7	2.8	2.8	40.827	0.0061076	1.1428	47592000	1	0.217038	0.801001	-0.0583251	-0.0528044	0.504855	0.590032	-0.0838289	-0.0781524	Q5STV6;A0A0A0MRT5;Q9UBC1-2;Q9UBC1-3;Q9UBC1;F2Z390;A0A140TA04	Q5STV6;A0A0A0MRT5;Q9UBC1-2;Q9UBC1-3;Q9UBC1;F2Z390;A0A140TA04	NF-kappa-B inhibitor-like protein 1	NFKBIL1	277
18.9942	19.1455	19.3017	19.2035	19.3134	19.1727	19.1508	19.2172	19.1022	11	8	8	36.9	28.2	28.2	43.294	0	48.545	1971000000	9	0.348394	0.711936	-0.0827363	-0.0753154	0.0342778	0.952892	-0.00961685	-0.00878385	B6VEX4;A0A0A0MRT6;Q8IZP0-10;Q8IZP0-8;Q8IZP0-7;Q8IZP0-2;Q8IZP0-4;Q8IZP0-3;Q8IZP0-5;Q8IZP0-6;Q8IZP0-9;Q8IZP0;Q8IZP0-12;Q8IZP0-11;ENST00000376137.8	B6VEX4;A0A0A0MRT6;Q8IZP0-10;Q8IZP0-8;Q8IZP0-7;Q8IZP0-2;Q8IZP0-4;Q8IZP0-3;Q8IZP0-5;Q8IZP0-6;Q8IZP0-9;Q8IZP0;Q8IZP0-12;Q8IZP0-11	Abl interactor 1	ABI1	278
19.9777	20.001	20.0882	19.8374	19.455	19.7734	19.9093	19.7526	19.6907	13	12	12	24	21.9	21.9	66.802	0	52.274	916100000	14	1.27341	0.235975	0.333726	0.29719	1.50375	0.139654	0.238113	0.221863	Q14168-4;D3DX48;Q14168;Q14168-3;Q14168-2;Q14168-6;A0A0C4DH75;D3DX49;A0A0D9SFF8;A0A0A0MRU0;B4DZ84;Q14168-5;A0A087WVY2;E5RI47;A0A087X0C7;E5RK50;E5RI32;E5RK44;E5RJK0;E5RIU3	Q14168-4;D3DX48;Q14168;Q14168-3;Q14168-2;Q14168-6;A0A0C4DH75;D3DX49;A0A0D9SFF8;A0A0A0MRU0;B4DZ84;Q14168-5	MAGUK p55 subfamily member 2	MPP2	279
16.4075	16.709	16.9341	16.8982	16.4606	16.7912	16.6341	16.569	16.6451	1	1	1	3.9	3.9	3.9	34.326	0	3.1593	86190000	1	0.0567735	0.904896	-0.0331141	-0.0275598	0.164542	0.688156	0.0674769	0.0584524	Q5T0D5;A0A0A0MRV3;Q9P2S5	Q5T0D5;A0A0A0MRV3;Q9P2S5	WD repeat-containing protein WRAP73	WRAP73	280
17.6533	17.7825	17.8556	17.9571	17.9355	18.2058	18.0933	18.0929	18.1017	2	2	2	10.8	10.8	10.8	21.066	0	4.0858	256350000	3	1.20435	0.342144	-0.268988	-0.243435	2.30448	0.0908099	-0.332148	-0.313581	Q8TBF2-6;A0A2P0CTH9;A0A2P0CTB1;A0A0A0MT35;A0A0A0MRV4;A0A2P0CU24;Q8TBF2;Q8TBF2-3;Q8TBF2-4;Q8TBF2-2;J3KRV9;Q8TBF2-7;A0A0G2JSF1;A0A0G2JRR6;J3KPF6;J3KPF5;J3QKK8	Q8TBF2-6;A0A2P0CTH9;A0A2P0CTB1;A0A0A0MT35;A0A0A0MRV4;A0A2P0CU24;Q8TBF2;Q8TBF2-3;Q8TBF2-4;Q8TBF2-2;J3KRV9;Q8TBF2-7;A0A0G2JSF1;A0A0G2JRR6;J3KPF6;J3KPF5;J3QKK8	Prostamide/prostaglandin F synthase	FAM213B	281
16.6293	16.4061	16.5001	16.327	17.0389	16.7703	16.6554	16.4816	16.4784	2	2	2	21.8	21.8	21.8	17.234	0	21.952	121810000	2	0.388092	0.468202	-0.200231	-0.164473	0.11069	0.872728	-0.0266635	-0.024525	A0A0A0MRW1;Q5T586;Q5T593;Q8IW50-2;Q8IW50-6;Q8IW50;A0A0A0MRV9;A0A0A0MRW2;A0A0A0MRW0;A0A0A0MRW3;Q8IW50-3;Q8IW50-7;Q8IW50-5;Q8IW50-4	A0A0A0MRW1;Q5T586;Q5T593;Q8IW50-2;Q8IW50-6;Q8IW50;A0A0A0MRV9;A0A0A0MRW2;A0A0A0MRW0;A0A0A0MRW3;Q8IW50-3;Q8IW50-7;Q8IW50-5;Q8IW50-4	Protein FAM219A	FAM219A	282
20.4268	20.6429	20.7233	20.7969	20.5136	20.7776	20.8955	20.7696	20.8493	10	9	9	23.1	20.8	20.8	42.632	0	33.207	1574100000	12	0.316457	0.669511	-0.0983855	-0.0872798	1.17905	0.142519	-0.240456	-0.219417	A0A0A0MRX1;Q12926;Q12926-2;P26378-2;A0A0R4J2E6;A0A494C0F8;A0A494C147;B1APY9;P26378-4;P26378-5;P26378-1;P26378-3;P26378;B1AM48;A0A494C015;Q14576;A0A494C1D9;Q14576-2;C9JB16;A0A494C173;ENST00000397312.7	A0A0A0MRX1;Q12926;Q12926-2;P26378-2;A0A0R4J2E6;A0A494C0F8;A0A494C147;B1APY9;P26378-4;P26378-5;P26378-1;P26378-3;P26378;B1AM48;A0A494C015;Q14576;A0A494C1D9;Q14576-2	ELAV-like protein;ELAV-like protein 2;ELAV-like protein 4;ELAV-like protein 3	ELAVL2;ELAVL4;ELAVL3	283
19.0154	19.111	19.2084	19.1821	18.9792	19.1722	19.2091	19.0624	19.3297	6	5	5	14.8	13.1	13.1	55.804	0	17.493	410020000	7	0.00155084	0.998619	0.000410716	0.000378047	0.393624	0.574495	-0.0888068	-0.0810826	A0A0A0MRY0;Q8WUA7-4;Q8WUA7;B0QYI1;Q8WUA7-2;Q8WUA7-3	A0A0A0MRY0;Q8WUA7-4;Q8WUA7;B0QYI1;Q8WUA7-2;Q8WUA7-3	TBC1 domain family member 22A	TBC1D22A	284
18.6874	18.6416	18.7659	18.9136	18.6171	18.8554	18.9746	18.8323	18.8031	4	4	4	6.4	6.4	6.4	56.527	0	6.3894	307550000	5	0.423882	0.665505	-0.0970618	-0.0884212	1.25495	0.271458	-0.171688	-0.161328	A0A0A0MRY2;B0QZE2;B7Z2J6;E7ENI9;J3QKD2;Q15326-4;Q15326-5;Q15326-2;Q15326-6;Q15326-3;Q15326;E9PE09;E7EV75	A0A0A0MRY2;B0QZE2;B7Z2J6;E7ENI9;J3QKD2;Q15326-4;Q15326-5;Q15326-2;Q15326-6;Q15326-3;Q15326	Zinc finger MYND domain-containing protein 11	ZMYND11	285
14.4918	14.604	14.6109	14.7574	14.4977	14.9114	15.0014	14.7692	14.8339	3	3	3	3	3	3	121.98	0	12.781	5701500	3	0.532864	0.52022	-0.153257	-0.136018	1.71062	0.0998188	-0.299294	-0.277323	A0A0A0MRY4;Q96N96-6	A0A0A0MRY4;Q96N96-6			286
19.5941	19.5969	19.6775	19.7166	19.855	19.814	19.7412	19.6925	19.7044	10	10	10	21.6	21.6	21.6	70.074	0	20.467	836320000	11	1.60174	0.467895	-0.172401	-0.164296	1.35498	0.54713	-0.089941	-0.0872347	A0A0A0MRZ4;Q15025-7;Q15025-8;Q15025-5;Q15025-6;Q15025-4;Q15025-2;Q15025;E7EMV7;Q15025-3;H0YC17;E7EW15;E7EWG2;E7EW68;ENST00000315050.11	A0A0A0MRZ4;Q15025-7;Q15025-8;Q15025-5;Q15025-6;Q15025-4;Q15025-2;Q15025;E7EMV7;Q15025-3	TNFAIP3-interacting protein 1	TNIP1	287
21.1529	21.2786	21.4443	21.2871	20.9328	21.2885	21.4181	21.3083	21.3052	22	22	22	32.3	32.3	32.3	86.765	0	219.96	4154800000	27	0.349822	0.601268	0.122471	0.10693	0.219422	0.747553	-0.0519231	-0.0475403	A0A6I8PIQ6;A0A0A0MS45;J3KNI1;Q9H9E3;Q9H9E3-3;Q9H9E3-2;J3KRB5;H3BMV9;H3BSD2;E9PRT5;ENST00000323786.10;J3QLW1;H3BQB2	A0A6I8PIQ6;A0A0A0MS45;J3KNI1;Q9H9E3;Q9H9E3-3;Q9H9E3-2	Conserved oligomeric Golgi complex subunit 4	COG4	289
12.9947	12.9377	12.973	13.2003	13.1246	13.22	13.2297	13.2499	13.2545	1	1	1	3.4	3.4	3.4	76.968	0	28.885	17121000	1	2.50636	0.405566	-0.213203	-0.206297	3.95444	0.0994645	-0.276261	-0.271309	A0A0A0MS66;Q14693-6;Q14693;Q14693-2;Q14693-4;Q14693-3;Q14693-5;Q14693-7	A0A0A0MS66;Q14693-6;Q14693;Q14693-2;Q14693-4;Q14693-3;Q14693-5;Q14693-7	Phosphatidate phosphatase LPIN1	LPIN1	290
21.1073	21.1017	21.2891	21.3226	21.2392	21.3798	21.3452	21.314	21.3007	20	20	1	34.5	34.5	2.3	78.808	0	126.98	3419000000	27	0.93565	0.517104	-0.147818	-0.13765	1.14992	0.323315	-0.153945	-0.144827	A0A0A0MSB8;Q9UPT5-6;Q9UPT5;Q9UPT5-2;Q9UPT5-5;Q9UPT5-4;B5MCY9;K7ERQ5;C9JME6;C9JKC2	A0A0A0MSB8;Q9UPT5-6;Q9UPT5;Q9UPT5-2;Q9UPT5-5;Q9UPT5-4	Exocyst complex component 7	EXOC7	292
17.9069	17.9615	18.1445	18.0661	17.7828	17.9617	18.0298	17.9002	17.9624	4	4	4	4.2	4.2	4.2	129.05	0	15.352	122820000	6	0.243053	0.767308	0.067454	0.0607935	0.189785	0.80518	0.0401751	0.0371643	A0A0A0MSC1;O60266;U3KQ91;O60266-2;C9JLX3;C9JYB5;H7C1A6	A0A0A0MSC1;O60266;U3KQ91;O60266-2;C9JLX3	Adenylate cyclase type 3	ADCY3	293
16.5295	16.6416	16.7559	16.856	16.553	16.845	16.9157	16.851	16.7719	2	2	2	15.3	15.3	15.3	17.3	0	5.9356	57585000	2	0.386434	0.632931	-0.109011	-0.0974362	1.23573	0.20029	-0.203838	-0.189182	H7C2J3;C9JGB2;A0A0A0MSD2;A0A0C4DFM4;Q96LZ7-3;Q96LZ7-4;Q96LZ7;Q96LZ7-2	H7C2J3;C9JGB2;A0A0A0MSD2;A0A0C4DFM4;Q96LZ7-3;Q96LZ7-4;Q96LZ7;Q96LZ7-2	Regulator of microtubule dynamics protein 2	RMDN2	294
14.8331	14.7297	14.9586	15.0149	14.9104	14.6462	14.9867	14.7919	14.8362	2	2	2	8.5	8.5	8.5	36.36	0	3.0344	15590000	2	0.0445601	0.951504	-0.0167189	-0.0148199	0.128997	0.849878	-0.031148	-0.0286117	H7C5Z6;A0A0A0MSF4;A0A0A0MSF2;Q96Q07-3;Q96Q07-2;Q96Q07;C9J8E4	H7C5Z6;A0A0A0MSF4;A0A0A0MSF2;Q96Q07-3;Q96Q07-2;Q96Q07;C9J8E4	BTB/POZ domain-containing protein 9	BTBD9	295
20.7067	20.5995	20.6337	20.7673	20.656	20.782	20.895	20.7619	20.7843	8	6	6	18.3	13.1	13.1	50.403	0	16.318	1759800000	7	0.805073	0.679365	-0.0884387	-0.0841634	1.4907	0.278421	-0.167096	-0.158851	B3KPJ4;A0A0A0MSI2;Q8IXK0-2;Q8IXK0-4;Q8IXK0;Q8IXK0-5;Q8IXK0-3	B3KPJ4;A0A0A0MSI2;Q8IXK0-2;Q8IXK0-4;Q8IXK0;Q8IXK0-5;Q8IXK0-3	Polyhomeotic-like protein 2	PHC2	296
16.7685	16.7429	16.8129	16.7519	16.6561	17.0012	16.9156	16.9035	16.9055	2	2	2	8.5	8.5	8.5	22.591	0.0013327	1.6426	52822000	2	0.0964066	0.913112	-0.0282561	-0.025574	2.51911	0.3736	-0.133392	-0.130677	A0A0A0MSI3;Q96BW5-2;Q96BW5;ENST00000423462.6	A0A0A0MSI3;Q96BW5-2;Q96BW5;ENST00000423462.6	Phosphotriesterase-related protein	PTER	297
21.3226	21.46	21.5388	21.6022	21.3005	21.6549	21.6784	21.5868	21.5622	19	18	18	25	24.1	24.1	82.118	0	36.089	3211000000	22	0.244521	0.732646	-0.0787226	-0.0698394	1.09544	0.28232	-0.168638	-0.157255	A0A0A0MSI8;O00471;F8W9B8;G3V377	A0A0A0MSI8;O00471;F8W9B8	Exocyst complex component 5	EXOC5	298
19.3765	19.4583	19.5755	19.6056	19.2793	19.6215	19.6651	19.533	19.523	7	7	7	7.6	7.6	7.6	96.999	0	12.884	449950000	7	0.0908536	0.900553	-0.0320295	-0.0284564	0.633884	0.503387	-0.103628	-0.0965165	A0A0A0MSJ9;Q15283-2;Q15283	A0A0A0MSJ9;Q15283-2;Q15283	Ras GTPase-activating protein 2	RASA2	299
18.5398	18.294	18.1185	18.4127	18.4845	18.5334	18.559	18.305	18.2612	1	1	1	18.2	18.2	18.2	5.5534	0.0044822	1.2233	170670000	2	0.555865	0.511205	-0.159424	-0.141445	0.138856	0.734622	-0.0576159	-0.0499516	A0A0A0MSK2;P0DJ07	A0A0A0MSK2;P0DJ07	Protein PET100 homolog, mitochondrial	PET100	300
20.268	20.3975	20.5142	20.594	20.3405	20.5806	20.5846	20.5677	20.556	17	17	17	12.9	12.9	12.9	171.68	0	51.304	1247000000	18	0.441004	0.622022	-0.111818	-0.100844	1.15737	0.261757	-0.17623	-0.164455	A0A0A0MSK6;Q13017-2;Q13017;G3V5I7;G3V360;G3V444;Q13017-3;Q13017-4	A0A0A0MSK6;Q13017-2;Q13017	Rho GTPase-activating protein 5	ARHGAP5	301
15.9516	15.4592	16.1146	15.7005	15.5349	15.4899	15.3198	15.4655	15.226	2	2	2	4	4	4	51.353	0	5.1193	24129000	2	0.572867	0.387461	0.266692	0.220928	1.13589	0.0835233	0.50469	0.41746	Q9UKS7-4;Q9UKS7;A0A0A0MSL2;B4DWF2;Q9UKS7-2;Q9UKS7-6;Q9UKS7-3;Q13422-2;A0A0A0MT14;Q9UKT9-9;A0A0C4DGN9;Q9UKT9-14;Q9UKS7-7;Q13422;Q9UKT9-15;Q9UKT9;A0A087WU46;Q9UKT9-7;Q9UKT9-4;Q9UKT9-2;Q9UKT9-10;E7EUI1	Q9UKS7-4;Q9UKS7;A0A0A0MSL2;B4DWF2;Q9UKS7-2;Q9UKS7-6;Q9UKS7-3;Q13422-2;A0A0A0MT14;Q9UKT9-9;A0A0C4DGN9;Q9UKT9-14;Q9UKS7-7;Q13422;Q9UKT9-15;Q9UKT9;A0A087WU46;Q9UKT9-7;Q9UKT9-4;Q9UKT9-2;Q9UKT9-10;E7EUI1	Zinc finger protein Helios;DNA-binding protein Ikaros;Zinc finger protein Aiolos	IKZF2;ZNFN1A2;IKZF1;IKZF3	302
16.9061	16.8451	16.9108	17.0184	16.8826	17.0303	17.1696	17.0072	16.9034	2	2	2	15.8	15.8	15.8	16.713	0	4.3701	72190000	2	0.799916	0.675618	-0.0897598	-0.0853345	0.802575	0.378376	-0.139404	-0.129042	F6QYZ9;A0A0G2JKD0;A0A0G2JJ73;A0A0A0MSL4;A0A0G2JK37;A0A0G2JK30;A0A0G2JHL1;O95872;A0A0G2JJI2;A0A0A0MSL5;A0A0G2JJ08;A0A0G2JHT6	F6QYZ9;A0A0G2JKD0;A0A0G2JJ73;A0A0A0MSL4;A0A0G2JK37;A0A0G2JK30;A0A0G2JHL1;O95872;A0A0G2JJI2;A0A0A0MSL5;A0A0G2JJ08;A0A0G2JHT6	G patch domain and ankyrin repeat-containing protein 1	GPANK1	303
17.6076	17.421	17.442	17.5173	17.9148	17.6984	17.6394	17.5054	17.5941	14	1	1	50.5	2.1	2.1	38.08	0.0092187	0.6374	187640000	1	0.785643	0.418641	-0.219944	-0.194784	0.559227	0.563313	-0.0894292	-0.083506	A0A0A0MSN9;E9PD43;A0A0G2JI50;E7ENC7;E7EWR7	A0A0A0MSN9;E9PD43;A0A0G2JI50		NELFE	304
18.984	19.0041	19.3021	19.2107	18.9215	19.1732	19.2325	19.3299	19.1519	7	7	7	16.3	16.3	16.3	63.128	0	45.616	303010000	8	0.0121655	0.985276	-0.00505447	-0.00444468	0.543004	0.385683	-0.141331	-0.126755	A0A0A0MSQ9;Q86VX9-5;Q86VX9;Q86VX9-2;Q86VX9-4;Q86VX9-3	A0A0A0MSQ9;Q86VX9-5;Q86VX9;Q86VX9-2;Q86VX9-4	Vacuolar fusion protein MON1 homolog A	MON1A	305
18.4578	18.6015	18.6563	18.7879	18.4943	18.9411	19.1835	18.908	18.8902	2	2	2	2.4	2.4	2.4	62.196	0.0078007	0.91218	878550000	2	0.516268	0.500562	-0.169224	-0.147946	1.70843	0.0920312	-0.422053	-0.379582	A0A0A0MSS3;Q8ND83-4;Q8ND83;Q5T6P5;C9JP03;Q5T6P2;C9JD09;C9JUW9;X6RDJ2;Q5T6P1;X6RGK9;A0A0C4DFN6;Q8ND83-2	A0A0A0MSS3;Q8ND83-4;Q8ND83;Q5T6P5;C9JP03;Q5T6P2;C9JD09;C9JUW9;X6RDJ2;Q5T6P1;X6RGK9;A0A0C4DFN6;Q8ND83-2	SLAIN motif-containing protein 1	SLAIN1	306
17.4713	17.5835	17.7559	17.8235	17.3666	17.9032	17.8451	17.585	17.8704	3	3	3	11.5	11.5	11.5	36.867	0	10.443	112430000	3	0.193677	0.698538	-0.0941753	-0.0793695	0.592388	0.321737	-0.163286	-0.145377	A0A0A0MSS8;P42330;S4R3Z2;S4R3D5;A6NHU4;P42330-2;Q04828;P17516	A0A0A0MSS8;P42330;S4R3Z2	Aldo-keto reductase family 1 member C3	AKR1C3	307
18.9806	18.9144	18.7767	19.0498	18.8412	19.1513	19.2037	18.9298	18.8711	3	3	3	6.7	6.7	6.7	47.606	0	4.7795	622660000	3	0.492785	0.586041	-0.123508	-0.111342	0.394482	0.492798	-0.110937	-0.0991589	A0A0G2JKZ1;A2AB90;A0A0G2JH37;A0A0A0MSV9;O15533-2;O15533;O15533-3;Q6P1N7;C9JA35;A0A0A0MT98;O15533-4	A0A0G2JKZ1;A2AB90;A0A0G2JH37;A0A0A0MSV9;O15533-2;O15533;O15533-3;Q6P1N7;C9JA35	Tapasin	TAPBP	308
14.1988	14.5217	14.6796	14.4557	14.0415	14.203	14.3119	14.3324	14.2296	2	2	2	6.7	6.7	6.7	32.873	0.00097335	1.7214	13003000	2	0.556312	0.416821	0.233318	0.196744	0.533278	0.29555	0.175399	0.153193	H3BP77;A0A0A0MSY7;O00142-3;O00142-4;O00142;O00142-6;H3BV57;O00142-5;O00142-2	H3BP77;A0A0A0MSY7;O00142-3;O00142-4;O00142;O00142-6;H3BV57;O00142-5;O00142-2	Thymidine kinase 2, mitochondrial	TK2	311
13.7711	13.6684	13.3871	13.8543	13.9111	13.9446	13.9346	13.2726	13.5169	17	2	2	19.8	2.1	2.1	111.19	0	3.1163	8170300	2	1.1756	0.300543	-0.294474	-0.263447	0.0522688	0.854406	0.0341498	0.0278821	A0A2R8YEY8;A0A0A0MT26;P13637;P13637-2;P13637-3;M0R116	A0A2R8YEY8;A0A0A0MT26;P13637;P13637-2;P13637-3;M0R116	Sodium/potassium-transporting ATPase subunit alpha-3	ATP1A3	312
19.8039	19.7521	19.8791	19.7549	19.6215	19.7274	19.8523	19.7025	19.6131	3	3	3	9.9	9.9	9.9	32.57	0	5.8041	1764300000	3	0.941155	0.609517	0.110456	0.104709	0.49156	0.567235	0.0890344	0.0825204	A0A0A0MT32;P38571-2;P38571;Q5T073	A0A0A0MT32;P38571-2;P38571;Q5T073	Lysosomal acid lipase/cholesteryl ester hydrolase	LIPA	313
21.5952	21.5753	21.7379	21.8796	21.5939	21.8448	22.0266	21.8809	21.8442	19	19	16	14.5	14.5	12.6	148.86	0	43.026	3536000000	26	0.589096	0.555045	-0.136578	-0.123764	1.68686	0.106055	-0.281073	-0.261302	A0A0A0MT33;Q9UPN6;Q9UPN6-2	A0A0A0MT33;Q9UPN6;Q9UPN6-2	Protein SCAF8	SCAF8	314
17.9654	18.028	18.3782	17.7726	17.4276	17.5966	17.8295	17.7071	17.6591	4	4	4	5.6	5.6	5.6	67.216	0	11.707	134180000	4	1.49532	0.0814851	0.524976	0.451587	1.32868	0.0894367	0.392008	0.344447	A0A0A0MT55;Q9UL12-2;Q9UL12;Q5SYV2;Q5SYV1	A0A0A0MT55;Q9UL12-2;Q9UL12;Q5SYV2;Q5SYV1	Sarcosine dehydrogenase, mitochondrial	SARDH	315
18.5013	18.4177	18.531	18.6011	18.5898	18.6197	18.5927	18.5476	18.6102	5	5	5	13	13	13	38.818	0	8.7699	241230000	5	1.57707	0.572598	-0.120249	-0.116178	1.21593	0.503655	-0.100199	-0.0964637	C9JUH3;A0A0A0MT72;Q9BSQ5-3;Q9BSQ5-4;Q9BSQ5;Q9BSQ5-2;A0A3B3IRS0;E9PEC4	C9JUH3;A0A0A0MT72;Q9BSQ5-3;Q9BSQ5-4;Q9BSQ5;Q9BSQ5-2	Cerebral cavernous malformations 2 protein	CCM2	317
22.0341	22.1971	22.2149	22.3381	21.961	22.2122	22.3756	22.2671	22.1791	15	15	15	47	47	47	46.319	0	136.36	4607000000	20	0.0602555	0.934626	-0.0217044	-0.019295	0.707183	0.427527	-0.125259	-0.115889	A0A0A0MT83;P26440;A0A0S2Z4K7;P26440-2;H7C4G6;H0YKV0;H0YN10;H0YLC3;A0A087WVD3	A0A0A0MT83;P26440;A0A0S2Z4K7;P26440-2;H7C4G6	Isovaleryl-CoA dehydrogenase, mitochondrial	IVD	318
22.8497	22.8199	22.995	22.9409	22.5502	22.9255	23.0437	22.9358	22.8632	22	22	22	26.1	26.1	26.1	105.32	0	141.59	9258300000	30	0.234041	0.723856	0.082653	0.0725836	0.32376	0.707686	-0.0593821	-0.0552233	Q8NI36;A0A0A0MTB8;ENST00000506538.6	Q8NI36;A0A0A0MTB8	WD repeat-containing protein 36	WDR36	319
19.9553	20.1	20.213	19.9403	19.7375	19.9632	20.0132	19.8994	19.9257	27	27	27	5.6	5.6	5.6	591.4	0	73.817	943360000	32	0.945201	0.4237	0.209071	0.189465	0.807377	0.366559	0.143355	0.132476	A0A0A0MTR7;A0A0A0MTC1;Q63HN8;Q63HN8-4;Q63HN8-5;I3L3H9	A0A0A0MTR7;A0A0A0MTC1;Q63HN8;Q63HN8-4	E3 ubiquitin-protein ligase RNF213	RNF213	320
19.368	19.3391	19.5166	19.4228	19.3073	19.4421	19.5215	19.4626	19.4575	12	12	12	6	6	6	261.11	0	55.758	350170000	14	0.0882429	0.947072	0.0171941	0.0160806	0.547329	0.63498	-0.0726331	-0.0686064	Q8IVL1-10;Q8IVL1-13;A0A0A0MTE8;Q8IVL1-4;Q8IVL1-8;A0A0A0MTL4;Q8IVL1-9;Q8IVL1-12;Q8IVL1-11;Q8IVL1-3;Q8IVL1-2;Q8IVL1;Q8IVL1-5;E9PNV5;Q8IVL1-6;Q8IVL1-7;E9PLU3	Q8IVL1-10;Q8IVL1-13;A0A0A0MTE8;Q8IVL1-4;Q8IVL1-8;A0A0A0MTL4;Q8IVL1-9;Q8IVL1-12;Q8IVL1-11;Q8IVL1-3;Q8IVL1-2;Q8IVL1;Q8IVL1-5;E9PNV5	Neuron navigator 2	NAV2	321
19.2783	19.3761	19.3831	19.5906	19.1889	19.4358	19.5448	19.4352	19.3637	6	6	6	6.4	6.4	6.4	118.37	0	10.827	366070000	7	0.185774	0.801039	-0.0592543	-0.0528227	0.749069	0.505127	-0.102065	-0.0960547	B7ZL25;A0A140TA40;A0A0A0MTG1;B4E0K6;A0A140T8Y0;A0A140TA35;A0A0G2JL52;Q5ST30;Q5ST30-4;A0A140TA45;A0A0G2JIA5;A0A140TA36;Q5ST30-3;Q5ST30-2;B7ZCJ6	B7ZL25;A0A140TA40;A0A0A0MTG1;B4E0K6;A0A140T8Y0;A0A140TA35;A0A0G2JL52;Q5ST30;Q5ST30-4;A0A140TA45;A0A0G2JIA5;A0A140TA36;Q5ST30-3;Q5ST30-2	Valine--tRNA ligase, mitochondrial	VARS2	322
23.0545	23.183	23.2572	23.2329	22.9962	23.2999	23.2881	23.2654	23.3052	13	13	13	28.6	28.6	28.6	54.611	0	38.876	15257000000	22	0.0353734	0.966882	-0.0114492	-0.010319	0.940633	0.433127	-0.121363	-0.114456	A0A0A0MTH3;Q13418;Q13418-3;Q13418-2;A0A087WWY6;E9PQ52;A0A087WW45	A0A0A0MTH3;Q13418;Q13418-3;Q13418-2	Integrin-linked protein kinase	ILK	323
20.6385	20.726	20.8622	20.5825	20.4043	20.6477	20.6769	20.6285	20.6252	21	21	21	14	14	14	206.93	0	97.631	1409400000	22	0.945937	0.445443	0.197388	0.179832	0.665903	0.52236	0.0987097	0.0924936	A0A0A0MTH9;O14981;O14981-2	A0A0A0MTH9;O14981	TATA-binding protein-associated factor 172	BTAF1	324
22.7892	22.8233	22.9094	22.6228	22.2599	22.6418	22.794	22.6987	22.5812	8	8	8	13.4	13.4	13.4	61.446	0	16.22	9953500000	15	1.20838	0.238195	0.33248	0.294412	0.9837	0.341699	0.149378	0.139452	A0A0A0MTI1;Q15392-2;Q15392	A0A0A0MTI1;Q15392-2;Q15392	Delta(24)-sterol reductase	DHCR24	325
17.4825	17.3032	17.3	17.5859	17.3299	17.3111	17.8257	17.2545	17.3856	2	2	2	8	8	8	30.742	0	2.6142	175730000	2	0.165309	0.846611	-0.0470524	-0.0424962	0.278347	0.46129	-0.126677	-0.107084	A0A0A0MTI6;Q9NYP7;Q9NYP7-2;ENST00000370918.8;Q9NYP7-3	A0A0A0MTI6;Q9NYP7;Q9NYP7-2;ENST00000370918.8;Q9NYP7-3	Elongation of very long chain fatty acids protein;Elongation of very long chain fatty acids protein 5	ELOVL5	326
21.2897	21.3252	21.3978	20.9714	20.7455	21.0929	21.225	21.1413	21.08	8	8	8	21.1	21.1	21.1	48.885	0	47.76	2842900000	9	1.7038	0.143655	0.400948	0.36231	1.63653	0.223873	0.188793	0.179345	A0A0A0MTL5;Q13309;Q13309-2;D6R9R7;D6RAG5;Q13309-4;D6RF40	A0A0A0MTL5;Q13309;Q13309-2;D6R9R7	S-phase kinase-associated protein 2	SKP2	327
20.3563	20.5478	20.7457	20.6976	20.4669	20.7136	20.7346	20.6577	20.7098	14	14	14	13	13	13	134.07	0	76.636	1415100000	16	0.21465	0.743849	-0.0761344	-0.0669136	0.586895	0.356826	-0.150778	-0.135266	A0A0A0MTL6;Q6ZS17-2;Q6ZS17;Q6ZS17-3;Q6ZS17-4;H3BSV5;H3BMG9;H3BQI5;H3BSX9;H3BU12;H3BS40;H3BUP6;H3BP86	A0A0A0MTL6;Q6ZS17-2;Q6ZS17;Q6ZS17-3;Q6ZS17-4;H3BSV5	Protein FAM65A	FAM65A	328
15.4353	15.3638	15.5471	15.654	15.3196	15.4993	15.5462	15.6067	15.3183	4	3	3	9.2	6.9	6.9	51.794	0	4.0237	39457000	4	0.141633	0.864779	-0.0421899	-0.0379962	0.151093	0.801755	-0.0416168	-0.0377393	Q9NQB0-9;A0A0A0MTL7;Q9NQB0-10;Q9NQB0-14;Q9NQB0-11;Q9NQB0-6;Q9NQB0-15;Q9NQB0-16;E2GH26;Q9NQB0-13;Q5VVR7;A0A0D9SGH8;C6ZRK5;C6ZRJ7;Q9NQB0-4;Q9NQB0-3;Q9NQB0-7;Q9NQB0-8;Q9NQB0;Q9NQB0-5;Q9NQB0-2;Q9NQB0-12;A0A1B0GUV5;P36402-7;P36402-5;P36402-3;P36402-9;P36402-10;P36402-11;Q5JRY5;Q5VVR5;H0YBC8;Q5JRY3;H0YAR8;P36402-14;P36402-16;P36402-8;C6ZRJ6;P36402-6;H0YEE5;B7WNT5;P36402-2;Q9NQB0-17;P36402-13;P36402-15;…	Q9NQB0-9;A0A0A0MTL7;Q9NQB0-10;Q9NQB0-14;Q9NQB0-11;Q9NQB0-6;Q9NQB0-15;Q9NQB0-16;E2GH26;Q9NQB0-13;Q5VVR7;A0A0D9SGH8;C6ZRK5;C6ZRJ7;Q9NQB0-4;Q9NQB0-3;Q9NQB0-7;Q9NQB0-8;Q9NQB0;Q9NQB0-5;Q9NQB0-2;Q9NQB0-12;A0A1B0GUV5	Transcription factor 7-like 2	TCF7L2	329
21.4483	21.5139	21.7706	21.8032	21.4555	21.8099	21.9018	21.7708	21.7567	22	22	22	35.4	35.4	35.4	88.505	0	93.033	4175800000	28	0.297096	0.633859	-0.111951	-0.0971071	1.00254	0.157504	-0.232147	-0.2094	A0A0A0MTN0;Q13617;Q13617-2;Q5T2B5;ENST00000374751.7;Q5T2B7	A0A0A0MTN0;Q13617;Q13617-2;Q5T2B5	Cullin-2	CUL2	330
21.7806	22.0002	22.2552	22.2012	21.8312	22.2667	22.3395	22.221	22.2851	14	14	13	63.2	63.2	59	24.914	0	101.67	9711500000	18	0.171999	0.719888	-0.0876605	-0.0734894	0.889858	0.123127	-0.269854	-0.236435	A0A0A0MTN3;P21266	A0A0A0MTN3;P21266	Glutathione S-transferase Mu 3	GSTM3	331
17.7548	17.5546	17.7322	17.4388	17.4369	17.4535	17.4773	17.3686	17.4219	11	11	11	10.1	10.1	10.1	129.31	0	23.072	138080000	11	1.6955	0.38503	0.237453	0.223269	1.66211	0.118888	0.257897	0.240877	A0A0A0MTP3;Q99550-2;Q99550;J3KNE4;H0YG46;H0YFS3;U3KQD6;U3KQJ0;F5H1U6	A0A0A0MTP3;Q99550-2;Q99550;J3KNE4;H0YG46	M-phase phosphoprotein 9	MPHOSPH9	332
21.6226	21.6347	21.8739	21.6331	21.591	21.7656	21.6472	21.7606	21.7177	13	13	13	29.5	29.5	29.5	58.378	0	57.724	5435900000	16	0.18488	0.845641	0.0471382	0.0429593	0.00689922	0.991605	0.00185458	0.00170419	A0A0A0MTR2;Q8N543;H3BR79;H3BUA6;Q8N543-2;H3BR02;H3BP48;ENST00000566157.6	A0A0A0MTR2;Q8N543;H3BR79;H3BUA6	Prolyl 3-hydroxylase OGFOD1	OGFOD1	333
16.3115	16.5658	16.5752	16.7733	16.5895	16.7121	16.6204	16.59	16.6131	3	3	3	32.9	32.9	32.9	17.588	0	64.093	274480000	4	0.95296	0.425519	-0.207463	-0.188279	0.642939	0.436734	-0.123704	-0.113817	H0YB18;H0YB70;F6UJY9;J9JIE9;A0A0A0MTR5;E7EWH8;F6UJY1;Q5T013-2;Q5T013-4;Q5T013-3;Q5T013	H0YB18;H0YB70;F6UJY9;J9JIE9;A0A0A0MTR5;E7EWH8;F6UJY1;Q5T013-2;Q5T013-4;Q5T013-3;Q5T013	Hydroxypyruvate isomerase;Putative hydroxypyruvate isomerase	HYI	334
19.8164	19.5628	19.4141	19.6572	20.0929	20.1327	19.863	19.6594	19.7002	4	3	3	0.1	0.1	0.1	3734.6	0.0020396	1.4896	1152800000	6	0.879489	0.226198	-0.363149	-0.304579	0.465741	0.386666	-0.143073	-0.126292	Q8WZ42-7;A0A0A0MTS7;Q8WZ42-12;Q8WZ42-13;Q8WZ42-8;Q8WZ42;Q8WZ42-2;Q8WZ42-5;Q8WZ42-11;Q8WZ42-4;A0A0A0MRA3;Q8WZ42-9;Q8WZ42-10;Q8WZ42-3;O14576-4;O14576-3;Q8WZ42-6;O14576-2;O14576-5;O14576;A0A0A0MTG2	Q8WZ42-7;A0A0A0MTS7;Q8WZ42-12;Q8WZ42-13;Q8WZ42-8;Q8WZ42;Q8WZ42-2;Q8WZ42-5;Q8WZ42-11;Q8WZ42-4;A0A0A0MRA3;Q8WZ42-9;Q8WZ42-10;Q8WZ42-3	Titin	TTN	335
18.2946	18.3022	18.216	18.2428	18.1767	18.3158	18.3464	18.1246	18.0689	4	4	4	8.4	8.4	8.4	46.22	0	6.5218	265350000	4	0.205145	0.916514	0.0258783	0.0246757	0.437708	0.563224	0.0909793	0.0835353	A0A0A0MTU3;Q4ZIN3-2;Q4ZIN3;U3KPY4;ENST00000356663.8;U3KPU1	A0A0A0MTU3;Q4ZIN3-2;Q4ZIN3;U3KPY4	Membralin	TMEM259	336
18.8387	18.8667	18.9577	19.2517	18.855	19.1357	19.1233	19.0893	18.9488	4	4	4	21.8	21.8	21.8	12.634	0	30.196	473490000	5	0.716883	0.451504	-0.193108	-0.171936	1.21281	0.286883	-0.166115	-0.156071	C9JPH1;K7ENL4;J3QL63;J3QL47;A0A0A6YYB9;J3KS67;C9JYS5;Q96ET8-2;Q96ET8-3;Q9NYZ1;Q96ET8;K7EK95	C9JPH1;K7ENL4;J3QL63;J3QL47;A0A0A6YYB9;J3KS67;C9JYS5;Q96ET8-2;Q96ET8-3;Q9NYZ1;Q96ET8;K7EK95	Golgi apparatus membrane protein TVP23 homolog;Golgi apparatus membrane protein TVP23 homolog C;Golgi apparatus membrane protein TVP23 homolog B	TVP23C;TVP23B;TVP23C-CDRT4	337
19.4404	19.3865	19.8194	19.4382	19.5205	19.5689	19.4302	19.6614	19.3735	4	4	4	7.8	7.8	7.8	59.57	0	13.083	561160000	4	0.100389	0.878402	0.0395546	0.034653	0.137593	0.724933	0.0604032	0.0519738	A0A0A6YYC7;Q96JP5-2;Q96JP5;H3BTR0	A0A0A6YYC7;Q96JP5-2;Q96JP5;H3BTR0	E3 ubiquitin-protein ligase ZFP91	ZFP91-CNTF;ZFP91	338
15.0476	14.9819	15.0263	15.4476	15.1658	15.3095	15.3109	15.3444	15.2026	2	2	2	1.8	1.8	1.8	127.32	0	2.6813	15025000	2	1.58668	0.292661	-0.28906	-0.266752	2.32786	0.109879	-0.26737	-0.255377	A0A0A6YYG5;Q53S48;Q9Y6Q2;Q9Y6Q2-3;Q9Y6Q2-2;H7C1E2	A0A0A6YYG5;Q53S48;Q9Y6Q2;Q9Y6Q2-3;Q9Y6Q2-2;H7C1E2	Stonin-1	STON1-GTF2A1L;ALF;STON1	339
19.5934	19.5558	19.6056	19.6039	19.6494	19.5998	19.6023	19.5026	19.5312	9	9	9	22.9	22.9	22.9	66.257	0	39.969	1423500000	10	0.682266	0.888647	-0.0327988	-0.0320972	0.523458	0.798732	0.0395648	0.0382924	A0A0A6YYG7;Q6IBW4;Q6IBW4-4;Q6IBW4-2;E5RJN3;Q6IBW4-5;H0YC55;E5RJL4;ENST00000420993.7;F8WAR3	A0A0A6YYG7;Q6IBW4;Q6IBW4-4;Q6IBW4-2;E5RJN3	Condensin-2 complex subunit H2	NCAPH2	340
21.3766	21.3179	21.4542	21.6601	21.2221	21.6854	21.7664	21.6056	21.6257	12	12	12	23.7	23.7	23.7	58.199	0	56.602	4413800000	16	0.376684	0.563811	-0.139607	-0.120819	1.93557	0.103386	-0.283	-0.265935	A0A0A6YYI3;A0A0B4J1V8;Q9NQ55-2;Q9NQ55;Q9NQ55-3;A8MV53;H7C446;C9J3W3;C9JHF7	A0A0A6YYI3;A0A0B4J1V8;Q9NQ55-2;Q9NQ55;Q9NQ55-3;A8MV53;H7C446	Suppressor of SWI4 1 homolog	PPAN-P2RY11;PPAN	341
19.7106	19.5363	19.5867	19.6683	19.7499	19.7759	19.7358	19.6482	19.5406	21	12	12	15.2	8.2	8.2	177.28	0	55.252	895850000	12	0.918962	0.580447	-0.120178	-0.11326	0.147241	0.852636	-0.0303167	-0.0281597	A0A0A6YYJ5;O94854;O94854-2	A0A0A6YYJ5		MACF1	342
21.2665	21.171	21.2998	21.2378	21.3835	21.3409	21.3923	21.233	21.1874	13	13	13	15.6	15.6	15.6	114.16	0	115.61	6326900000	16	0.575761	0.728667	-0.0749683	-0.0708602	0.125818	0.878831	-0.0251287	-0.0234159	A0A0A6YYL4;P57737-3;P57737-2;P57737-4;P57737;I3L0X9;I3L3T0;Q9Y3D7;I3L1U7;I3L442;E7EP81;I3L167;I3L351;I3L0X8;I3L212	A0A0A6YYL4;P57737-3;P57737-2;P57737-4;P57737	Coronin;Coronin-7	CORO7-PAM16;CORO7	343
14.097	14.1263	14.049	14.4085	14.5928	14.5174	14.3551	14.3382	14.2602	1	1	1	5.9	5.9	5.9	19.092	0	2.3513	3437400	1	2.69566	0.107363	-0.415479	-0.392688	2.45099	0.142688	-0.227083	-0.219	F5H4Q8;A0A0A8KB88;Q8TE47;A7UKX8;F5GWH7;J3KN53;E7EPE2;Q00987-8;Q00987-9;Q00987;Q00987-11	F5H4Q8;A0A0A8KB88;Q8TE47;A7UKX8;F5GWH7;J3KN53;E7EPE2;Q00987-8;Q00987-9;Q00987;Q00987-11	E3 ubiquitin-protein ligase Mdm2	MDM2;MDM2 isoform KB9;mdm2	344
18.8601	18.928	19.0861	19.1949	18.8716	19.0364	19.1183	19.0485	18.9862	8	8	8	13.7	13.7	13.7	74.591	0	19.561	619810000	9	0.265221	0.738556	-0.0762755	-0.068417	0.531309	0.550588	-0.09294	-0.0862907	A0A0B4J1R2;Q9H6R3;Q9H6R3-2;H0YII9;F8VZB4;ENST00000548058.6	A0A0B4J1R2;Q9H6R3;Q9H6R3-2	Acyl-CoA synthetase short-chain family member 3, mitochondrial	ACSS3	345
18.3534	18.2169	18.454	18.3972	18.6772	18.451	18.4264	18.483	18.4519	2	2	2	32.1	32.1	32.1	11.695	0	128.88	473460000	3	0.692108	0.493787	-0.167028	-0.150489	0.728237	0.469356	-0.112315	-0.104906	A0A0B4J1R7;Q96B45	A0A0B4J1R7;Q96B45	UPF0693 protein C10orf32	C10orf32-ASMT;C10orf32	346
21.5624	21.6104	21.7814	21.8272	21.4664	21.7795	21.8103	21.7563	21.7318	20	20	20	25.4	25.4	25.4	112.18	0	165.94	2920500000	25	0.109156	0.876899	-0.0396271	-0.0350295	0.748405	0.461054	-0.114747	-0.1072	F5GY88;A0A0B4J1W0;O75448-2;O75448;F5H5K2;B4DDR8;E9PFL1;B9TX62;J3KTL3;H0YEG1;J3KSU0;F5H2D6	F5GY88;A0A0B4J1W0;O75448-2;O75448;F5H5K2;B4DDR8	Mediator of RNA polymerase II transcription subunit 24	MED24	347
23.487	23.6899	23.8495	23.8864	23.5827	23.9729	23.93	23.9592	23.8932	30	30	26	33.3	33.3	29	101.2	0	154.35	16790000000	48	0.366143	0.565047	-0.138542	-0.119627	1.11167	0.132246	-0.252009	-0.227732	A0A0B4J1W3;Q9BXJ9;Q9BXJ9-4	A0A0B4J1W3;Q9BXJ9;Q9BXJ9-4	N-alpha-acetyltransferase 15, NatA auxiliary subunit	NAA15	348
22.0885	21.9636	21.9708	22.0939	22.3083	22.0043	22.0897	22.0859	21.9728	10	10	9	56.2	56.2	56.2	15.763	0	39.627	29927000000	23	0.575941	0.57241	-0.127881	-0.116375	0.305893	0.791374	-0.0418739	-0.0396624	A0A0B4J1Z1;C9JAB2;Q16629-3;Q16629-2;Q16629-4;Q16629;F8WEA1	A0A0B4J1Z1;C9JAB2;Q16629-3;Q16629-2;Q16629-4;Q16629	Serine/arginine-rich splicing factor 7	SRSF7	350
16.2423	16.2456	16.2558	16.473	16.2313	16.1871	16.616	16.3233	16.2435	2	2	2	4.8	4.8	4.8	69.161	0	5.3744	109460000	2	0.21499	0.835071	-0.0492229	-0.0452014	0.575104	0.370308	-0.146358	-0.131463	A0A0B4J206;O60337-6;O60337-5;O60337	A0A0B4J206;O60337-6;O60337-5;O60337	E3 ubiquitin-protein ligase MARCH6	2006-03-01	351
22.3607	22.2874	22.3694	22.3551	22.5831	22.6039	22.0649	22.4505	22.3586	18	7	5	25.5	12.2	9.5	88.381	0	47.548	23152000000	27	0.977744	0.474308	-0.174866	-0.161344	0.149703	0.774248	0.0478694	0.0427725	A0A0B4J269;Q13509;Q13509-2;G3V2A3;G3V5W4;G3V2R8;G3V3R4;G3V2N6	A0A0B4J269;Q13509;Q13509-2	Tubulin beta-3 chain	TUBB3	352
17.0169	17.0792	17.2266	17.0712	16.7659	16.8772	16.9436	16.8799	16.8653	1	1	1	13.3	13.3	13.3	10.146	0.0064478	1.1085	103340000	3	0.867965	0.43861	0.202801	0.182917	1.47058	0.179836	0.211296	0.198095	A0A0B4J270;Q9H2X8	A0A0B4J270;Q9H2X8	Interferon alpha-inducible protein 27-like protein 2	IFI27L2	353
19.2376	19.2083	19.4639	19.5218	19.2554	19.5895	19.5692	19.4464	19.5038	6	6	6	53.1	53.1	53.1	19.382	0	72.743	1153300000	10	0.513334	0.52198	-0.152295	-0.134766	1.08307	0.205375	-0.203176	-0.18671	A0A0B4J287;Q9H0A8;H3BM91;H3BPG2;H3BQF2;Q9H0A8-2;Q9H0A8-3	A0A0B4J287;Q9H0A8;H3BM91;H3BPG2;H3BQF2;Q9H0A8-2	COMM domain-containing protein 4	COMMD4	354
18.8838	18.8539	18.9568	19.0417	18.7822	19.1934	19.1943	18.9871	19.0661	4	4	4	26.7	26.7	26.7	16.676	0	17.337	460950000	5	0.362409	0.639269	-0.107618	-0.0957533	1.27798	0.241988	-0.184348	-0.172667	A0A0B4J294;H3BP13;Q9UL33-2;Q9UL33;H3BPN3;H3BUK6;A0A0B4J286;H3BQQ8	A0A0B4J294;H3BP13;Q9UL33-2;Q9UL33;H3BPN3;H3BUK6;A0A0B4J286	Trafficking protein particle complex subunit 2-like protein	TRAPPC2L	355
15.9752	15.8924	16.3878	16.1506	15.793	16.1262	16.1417	16.1229	16.159	3	3	2	9.8	9.8	6.3	51.504	0	17.655	262900000	2	0.11733	0.804738	0.0618448	0.0518923	0.134563	0.741379	-0.0560678	-0.0486028	A0A0B4J2A0;Q9UHJ6	A0A0B4J2A0;Q9UHJ6	Sedoheptulokinase	TRPV1;SHPK	356
23.1153	23.1961	23.5784	23.3372	23.3191	23.2727	23.3385	23.46	23.3785	7	7	1	68.6	68.6	10.2	13.742	0	37.443	16563000000	13	0.0304779	0.9644	-0.013045	-0.0114018	0.258856	0.563446	-0.0957419	-0.0834542	A0A0B4J2B4;K7EM56;S4R417;S4R456	A0A0B4J2B4;K7EM56;S4R417		RPS15	357
24.0181	24.0256	24.3009	23.8966	24.1798	24.0657	23.9364	24.0316	23.9715	11	11	11	54.8	54.8	54.8	21.525	0	47.731	138870000000	72	0.210563	0.770613	0.0674737	0.0600195	0.625534	0.399689	0.134998	0.123049	Q5W0H4;A0A0B4J2C3;P13693;J3KPG2;E9PJF7;P13693-2;H0YCX0;Q56UQ5;Q9HAU6	Q5W0H4;A0A0B4J2C3;P13693;J3KPG2;E9PJF7;P13693-2	Translationally-controlled tumor protein	TPT1	358
17.9815	17.9706	17.7906	18.0813	18.2003	18.1901	18.2522	17.9198	18.0588	3	3	3	5.2	5.2	5.2	76.313	0	12.869	327440000	3	1.54114	0.380937	-0.242992	-0.226525	0.640989	0.319816	-0.162702	-0.145979	Q9H334-4;Q9H334;Q9H334-7;A0A3B3IS20;A0A5H1ZRR8;A0A3B3IST0;A0A3B3IRS5;A0A3B3IUB6;A0A3B3IST6;A0A0B4J2F3;A0A3B3IT66;A0A3B3IRW5;Q9H334-8;H0Y882;C9J0F0;G5E965;A0A3B3IS87;A0A3B3IT14;Q9H334-6;Q9H334-3;C9IYY1;A0A3B3IU15;A0A3B3IU08;C9J5T4;A0A3B3IT26;A0A087X2G3;A0A3B3ISA4	Q9H334-4;Q9H334;Q9H334-7;A0A3B3IS20;A0A5H1ZRR8;A0A3B3IST0;A0A3B3IRS5;A0A3B3IUB6;A0A3B3IST6;A0A0B4J2F3;A0A3B3IT66;A0A3B3IRW5;Q9H334-8;H0Y882;C9J0F0;G5E965;A0A3B3IS87;A0A3B3IT14;Q9H334-6;Q9H334-3	Forkhead box protein P1	FOXP1	359
18.6824	18.6774	18.8991	18.7092	18.3354	18.6342	18.6877	18.5892	18.5809	8	8	8	13.5	13.5	13.5	86.238	0	78.657	308890000	10	0.644253	0.456261	0.193391	0.170304	0.762116	0.395925	0.13375	0.123758	A0A0B4J2G4;Q15345-3;Q15345;A0A087WTU1;A0A087X0S7;A0A0C4DH00;A0A087WTI9	A0A0B4J2G4;Q15345-3;Q15345;A0A087WTU1;A0A087X0S7;A0A0C4DH00	Leucine-rich repeat-containing protein 41	LRRC41	360
20.7904	20.7642	20.9197	20.727	20.3699	20.6807	20.9625	20.8383	20.8063	11	11	10	25.1	25.1	22.8	57.278	0	34.612	2426600000	11	0.887057	0.405077	0.232236	0.206984	0.26072	0.781574	-0.0442702	-0.0414647	A0A0C4DFL7;Q16850;Q16850-2;H7C0D0	A0A0C4DFL7;Q16850;Q16850-2	Lanosterol 14-alpha demethylase	CYP51A1	361
16.9119	16.8778	16.9845	16.7296	16.709	16.7965	16.8894	16.7153	16.7949	4	4	4	4.5	4.5	4.5	121.9	0	9.8373	65746000	4	1.92386	0.451608	0.179711	0.172621	0.986719	0.420188	0.124884	0.117889	A0A0C4DFL8;F5GX28;O94953;K7ES23;ENST00000159111.9;K7EQ54;O94953-2	A0A0C4DFL8;F5GX28;O94953	Lysine-specific demethylase 4B	KDM4B	362
18.6107	18.7028	18.8146	19.0089	18.7156	19.0641	18.9698	18.9683	18.913	4	4	4	25.2	25.2	25.2	22.61	0	14.75	468200000	6	0.828596	0.416461	-0.220168	-0.196023	1.75444	0.132703	-0.240999	-0.226959	G3V5T0;A0A0C4DFM0;G3V4T6;A0A0A0MR33;G3V267;O43708-2;O43708;H0YJN8;G3V3B9;O43708-3	G3V5T0;A0A0C4DFM0;G3V4T6;A0A0A0MR33;G3V267;O43708-2;O43708	Maleylacetoacetate isomerase	GSTZ1	363
21.7223	21.7041	21.7732	21.9436	21.593	21.8705	21.9468	21.8214	21.8245	9	9	9	12.6	12.6	12.6	72.54	0	43.085	5098800000	13	0.252263	0.761494	-0.0691713	-0.062385	1.32778	0.389899	-0.130995	-0.125214	A0A0C4DFM1;Q92544	A0A0C4DFM1;Q92544	Transmembrane 9 superfamily member 4	TM9SF4	364
18.699	18.8688	18.969	19.1542	18.8431	19.179	19.2124	19.0688	19.0982	5	5	5	6.4	6.4	6.4	108.7	0	51.948	487170000	6	0.729943	0.425861	-0.213121	-0.187982	1.44735	0.10934	-0.280815	-0.257593	A0A0C4DFM2;Q6ZN55;Q6ZN55-2;M0R133	A0A0C4DFM2;Q6ZN55;Q6ZN55-2	Zinc finger protein 574	ZNF574	365
20.1938	20.298	20.3768	20.1614	19.9805	20.2022	20.2328	20.1007	20.1752	17	17	17	10.9	10.9	10.9	185.25	0	66.377	997300000	18	0.947862	0.475076	0.174836	0.160946	0.852719	0.441546	0.119935	0.112578	A0A0C4DFM7;Q5TAX3;E9PKY2;Q5TAX3-2;ENST00000371544.7;X6R5G7;E9PRG2;E9PKX1;E9PQS7;E9PJN7;H0YDJ1;H0YEE8	A0A0C4DFM7;Q5TAX3;E9PKY2;Q5TAX3-2;ENST00000371544.7;X6R5G7;E9PRG2	Terminal uridylyltransferase 4	ZCCHC11	366
19.9811	20.0454	20.1061	20.075	19.7988	20.1625	20.1874	20.0126	20.0386	6	6	6	9.3	9.3	9.3	72.011	0	33.437	1036800000	7	0.0997957	0.899584	0.0320918	0.0287719	0.209589	0.827097	-0.0353438	-0.0331767	A0A0C4DFP4;Q96IV0-2;Q96IV0;Q96IV0-3;Q96IV0-5;H0Y2P2;C9JU75;Q96IV0-4	A0A0C4DFP4;Q96IV0-2;Q96IV0;Q96IV0-3;Q96IV0-5;H0Y2P2	Peptide-N(4)-(N-acetyl-beta-glucosaminyl)asparagine amidase	NGLY1	368
15.2373	15.3326	15.6598	15.0819	14.8586	14.9811	15.4104	15.228	15.1759	1	1	1	5	5	5	36.39	0	10.272	45070000	1	1.4168	0.118357	0.436017	0.381368	0.400528	0.407782	0.138484	0.120804	A0A0C4DFT4;H0YJX0;A0A0C4DGH8;A0A0C4DGY3;A0A0C4DGX9;Q8TAM2-2;Q8TAM2-3;Q8TAM2-4;Q8TAM2	A0A0C4DFT4;H0YJX0;A0A0C4DGH8;A0A0C4DGY3;A0A0C4DGX9;Q8TAM2-2;Q8TAM2-3;Q8TAM2-4;Q8TAM2	Tetratricopeptide repeat protein 8	TTC8	369
14.6683	14.5831	14.4209	14.5308	14.651	14.7126	14.5229	14.5398	14.3947	2	2	2	5.3	5.3	5.3	57.377	0	5.3199	14832000	2	0.339951	0.740567	-0.0740522	-0.0679338	0.346121	0.650026	0.0716429	0.0659816	B5MBX1;A0A0C4DFT8;G3XAA4;Q9NQC1-3;Q9NQC1-2;Q9NQC1;D6R9B8;C9J929	B5MBX1;A0A0C4DFT8;G3XAA4;Q9NQC1-3;Q9NQC1-2;Q9NQC1;D6R9B8;C9J929	Protein Jade-2	JADE2	370
16.1718	16.2771	16.4212	16.3207	16.056	16.3875	16.1301	16.2611	16.2392	2	2	2	5.7	5.7	5.7	32.543	0	2.7884	24960000	2	0.101959	0.889808	0.035279	0.0313765	0.40982	0.608719	0.079944	0.0738276	A0A0C4DFV0;Q9H469;X6RJB2;X6RGT4;X6RHD7	A0A0C4DFV0;Q9H469;X6RJB2;X6RGT4;X6RHD7	F-box/LRR-repeat protein 15	FBXL15	371
16.909	16.7733	16.665	17.0306	17.2711	17.0699	16.8616	16.9247	16.7774	4	4	4	13.7	13.7	13.7	46.78	0	10.505	73092000	4	1.53484	0.217443	-0.341455	-0.309673	0.365375	0.64628	-0.0721518	-0.0666533	A0A0C4DFW2;Q9UK53-4;Q9UK53-5;Q9UK53-2;Q9UK53;A0A087WXF7;Q9UK53-3	A0A0C4DFW2;Q9UK53-4;Q9UK53-5;Q9UK53-2;Q9UK53;A0A087WXF7;Q9UK53-3	Inhibitor of growth protein;Inhibitor of growth protein 1	ING1	372
18.8903	19.0846	19.288	19.2664	18.9309	19.1715	19.1914	19.086	19.2234	5	5	5	25.8	25.8	25.8	21.22	0	3.3946	362540000	6	0.0819251	0.891986	-0.0352669	-0.0306094	0.258398	0.624594	-0.07927	-0.0706447	A0A0C4DFW4;Q5JUR7	A0A0C4DFW4;Q5JUR7	Testis-expressed sequence 30 protein	TEX30	373
20.2256	20.2196	20.4016	20.5083	20.2296	20.5041	20.5578	20.4148	20.4213	19	19	19	6.7	6.7	6.7	325.77	0	130.24	1148800000	19	0.527988	0.566627	-0.131737	-0.118701	1.13278	0.248622	-0.182362	-0.169527	A0A0C4DFX4;Q6ZRS2-3;Q6ZRS2-2;Q6ZRS2;A0A0A0MS59;A0A087X0E3	A0A0C4DFX4;Q6ZRS2-3;Q6ZRS2-2;Q6ZRS2;A0A0A0MS59	Helicase SRCAP	SRCAP	374
17.7426	17.6514	17.642	17.7225	17.7136	17.7487	17.7295	17.6495	17.5651	1	1	1	0.6	0.6	0.6	140.39	0	8.2624	200100000	1	0.665767	0.82312	-0.0495853	-0.0479657	0.206743	0.847557	0.0306333	0.0289732	A0A0C4DGG6;A0A0C4DFX6;Q9UHC9-3;Q9UHC9-4;Q9UHC9-2;Q9UHC9	A0A0C4DGG6;A0A0C4DFX6;Q9UHC9-3;Q9UHC9-4;Q9UHC9-2;Q9UHC9	Niemann-Pick C1-like protein 1	NPC1L1	375
20.3389	20.252	20.4104	20.5098	20.1835	20.5414	20.6718	20.5168	20.4958	11	11	11	19.3	19.3	19.3	69.768	0	54.5	2049800000	11	0.250268	0.736017	-0.0778179	-0.0692808	1.46835	0.151034	-0.227711	-0.212429	Q9H967;A0A0C4DFX7;C9JE56	Q9H967;A0A0C4DFX7	WD repeat-containing protein 76	WDR76	376
21.648	21.4709	21.7829	21.5312	21.5995	21.5545	21.5798	21.6122	21.4857	15	15	15	43	43	43	58.499	0	95.941	6234100000	23	0.319829	0.746716	0.0722141	0.0660969	0.311098	0.639068	0.074667	0.068003	A0A0C4DFX9;Q9H3P2;H0Y3X6;H7C2C7;C9JHL4;Q9H3P2-7;C9JEM7;H7C0W2;F8W954;F8WF98;ENST00000542778.5;H7C3C2;H7C2M8	A0A0C4DFX9;Q9H3P2;H0Y3X6;H7C2C7;C9JHL4	Negative elongation factor A	NELFA	377
14.4895	14.3079	14.954	14.6592	14.55	14.666	14.5722	14.5457	14.6023	3	1	1	10.4	5	5	29.573	0	2.2287	11163000	1	0.0738049	0.87919	-0.0412219	-0.034466	0.0179293	0.953067	0.0104176	0.00873175	A0A0C4DFZ1;A8MZ54;Q16623-3;Q16623-2;Q16623;ENST00000215095.11;ENST00000222812.8	A0A0C4DFZ1;A8MZ54;Q16623-3;Q16623-2;Q16623	Syntaxin-1A	STX1A	378
20.0066	19.9471	20.0661	20.1202	20.1331	20.1871	20.1684	20.1848	20.0859	6	6	5	16.5	16.5	15.1	53.806	0	63.794	1137400000	8	1.60613	0.522148	-0.14023	-0.134837	1.41496	0.361752	-0.139794	-0.133645	A0A0C4DFZ2;P15289;P15289-2	A0A0C4DFZ2;P15289;P15289-2	Arylsulfatase A;Arylsulfatase A component B;Arylsulfatase A component C	ARSA	379
15.0649	15.3711	15.6852	14.8935	14.5153	14.8838	14.8678	15.0372	14.9161	1	1	1	25.6	25.6	25.6	4.2389	0.00085564	1.7817	13849000	1	1.30912	0.0744474	0.609498	0.500371	1.09524	0.0884821	0.433323	0.365357	K7EKY2;C9JZ58;A0A0C4DFZ5;Q495B1-2;Q495B1	K7EKY2;C9JZ58;A0A0C4DFZ5;Q495B1-2;Q495B1	Ankyrin repeat and death domain-containing protein 1A	ZNF568;ANKDD1A	380
17.2102	17.601	17.3544	17.9399	17.6602	17.8405	17.9222	17.8649	17.7521	3	3	3	5.6	5.6	5.6	70.477	0	5.5745	101430000	3	1.40994	0.128633	-0.424997	-0.372667	1.67192	0.0823208	-0.457859	-0.407143	A0A0C4DG08;O75290;O75290-3;M0QXV4;M0QYL2;A0A075B7B0;A0A075B791;A0A075B796;O75290-2	A0A0C4DG08;O75290;O75290-3;M0QXV4	Zinc finger protein 780A	ZNF780A	381
23.8019	23.7696	23.8592	23.872	23.865	24.0336	24.1341	23.9848	23.9738	15	15	15	64.6	64.6	64.6	29.404	0	213.07	84096000000	33	0.864516	0.601453	-0.113297	-0.106788	1.72116	0.158517	-0.220653	-0.208562	C9J9K3;A0A0C4DG17;P08865;F8WD59	C9J9K3;A0A0C4DG17;P08865	40S ribosomal protein SA	RPSA	382
21.5605	21.4916	21.5733	21.5792	21.7857	21.6729	21.5696	21.5789	21.5352	12	12	9	30	30	23.4	55.663	0	85.582	3649800000	19	0.993679	0.541544	-0.137446	-0.129074	0.271455	0.901966	-0.0194054	-0.018865	Q9NYB9;Q9NYB9-4;Q9NYB9-2;F8WAL6;A0A0C4DG21;E7EP65;E7EW77;B7Z836;Q9NYB9-3;E9PEZ7;H0Y6B5;H7C3Q7;F8WEB9;F8WBL5;F8WAU3;ENST00000295851.10;F8WAZ8;F8WCD7;E7EUA1	Q9NYB9;Q9NYB9-4;Q9NYB9-2;F8WAL6;A0A0C4DG21;E7EP65;E7EW77;B7Z836;Q9NYB9-3;E9PEZ7;H0Y6B5	Abl interactor 2	ABI2	383
19.3672	19.4427	19.4911	19.591	19.1881	19.4418	19.6148	19.4371	19.4766	8	8	8	6.3	6.3	6.3	136.58	0	13.979	685790000	10	0.0764107	0.919528	0.02672	0.0237933	0.512904	0.622456	-0.0758381	-0.0712214	A0A0C4DG33;O43933;O43933-2;H7BZH3	A0A0C4DG33;O43933;O43933-2	Peroxisome biogenesis factor 1	PEX1	384
20.3313	20.1371	20.043	20.1906	20.4898	20.2342	20.2292	20.1291	20.028	7	7	7	15.3	15.3	15.3	45.32	0	23.489	2557200000	10	0.460022	0.565199	-0.134415	-0.119357	0.151418	0.801133	0.0417449	0.0378514	A0A0C4DG49;A0A0A0MSA9;P15151-3;P15151-2;P15151;P15151-4	A0A0C4DG49;A0A0A0MSA9;P15151-3;P15151-2;P15151;P15151-4	Poliovirus receptor	PVR	385
13.4495	13.5043	13.5725	13.6869	13.5084	13.5522	13.8871	13.4431	13.5422	1	1	1	8.2	8.2	8.2	16.038	0.001329	1.6085	8822700	1	0.500058	0.735915	-0.0737403	-0.0692774	0.343098	0.484013	-0.115355	-0.10126	A0A0C4DG60;F8W7P9;Q9H903-3;Q9H903-1;Q9H903-5;Q9H903	A0A0C4DG60;F8W7P9;Q9H903-3;Q9H903-1;Q9H903-5;Q9H903	Probable bifunctional methylenetetrahydrofolate dehydrogenase/cyclohydrolase 2;NAD-dependent methylenetetrahydrofolate dehydrogenase;Methenyltetrahydrofolate cyclohydrolase	MTHFD2L	386
17.2895	17.3988	17.6321	17.6054	17.3381	17.6193	17.6318	17.5753	17.6363	4	4	4	15.2	15.2	15.2	29.56	0	3.4485	66051000	4	0.232736	0.727571	-0.0808226	-0.0711268	0.780985	0.280321	-0.174312	-0.158046	A0A0C4DG67;Q5T2W1;Q5T2W1-2;ENST00000451928.6;A8MUH7-2;A8MUH7	A0A0C4DG67;Q5T2W1;Q5T2W1-2	Na(+)/H(+) exchange regulatory cofactor NHE-RF3	PDZK1	387
19.6464	19.5515	19.691	19.9284	20.1372	19.9827	19.9781	19.8395	19.9161	6	6	6	10.1	10.1	10.1	78.534	0	39.232	1361800000	6	2.17504	0.146287	-0.386487	-0.359572	2.09558	0.103149	-0.281604	-0.26631	P14859-6;P14859-2;P14859;P14859-3;P14859-5;P14859-4;A0A0C4DG88;A0A0A0MT46;Q9UKI9-3;Q9UKI9;Q9UKI9-2;H0YNW1;H0YKT2;B5ME60;H0YLL6;H0YLC5;U3KQN1;P09086-3;U3KQ96;P09086;P09086-4;P09086-5;P09086-2	P14859-6;P14859-2;P14859;P14859-3;P14859-5;P14859-4;A0A0C4DG88;A0A0A0MT46;Q9UKI9-3;Q9UKI9;Q9UKI9-2;H0YNW1;H0YKT2;B5ME60;H0YLL6;H0YLC5;U3KQN1;P09086-3;U3KQ96;P09086;P09086-4;P09086-5;P09086-2	POU domain, class 2, transcription factor 1;POU domain protein;POU domain, class 2, transcription factor 3;POU domain, class 2, transcription factor 2	POU2F1;POU2F3;POU2F2	388
14.5779	14.8614	14.8921	15.1459	14.6708	15.0543	14.9743	14.9771	15.0503	42	1	1	39.5	1.9	1.9	117.46	0	39.519	103690000	2	0.436514	0.491593	-0.179858	-0.152865	1.01762	0.171491	-0.223434	-0.202559	A0A0C4DG89;D6RJA6;H0Y9U3	A0A0C4DG89		DDX46	389
19.1386	19.2952	19.2836	19.3881	18.9493	19.2734	19.3667	19.2646	19.2044	4	4	4	33.3	33.3	33.3	16.188	0	26.323	439870000	5	0.0899459	0.890439	0.0355638	0.0311767	0.222542	0.80686	-0.0394268	-0.0368769	C9JQB1;C9J9V6;A0A0C4DG91;O75414;A0A2R8Y547;A0A2R8Y7V2;C9J1J2;O75414-2	C9JQB1;C9J9V6;A0A0C4DG91;O75414;A0A2R8Y547;A0A2R8Y7V2	Nucleoside diphosphate kinase;Nucleoside diphosphate kinase 6	NME6	390
17.1155	17.138	17.2227	17.2901	17.0921	17.224	17.2754	17.1015	17.1975	3	3	2	8.9	8.9	6.8	54.737	0	19.452	335780000	2	0.258287	0.852812	-0.0433019	-0.0405935	0.211788	0.838546	-0.0327276	-0.0308769	E9PD56;H7BYG4;W5RWE6;A0A0C4DG95;Q7Z7A4-2;Q7Z7A4-6;Q7Z7A4-4;Q7Z7A4;H7C4V0;Q7Z7A4-3;Q7Z7A4-5;Q7Z7A4-7;F8WAW8;F8WDF7;U3KQS4;ENST00000383716.7	E9PD56;H7BYG4;W5RWE6;A0A0C4DG95;Q7Z7A4-2;Q7Z7A4-6;Q7Z7A4-4;Q7Z7A4;H7C4V0;Q7Z7A4-3;Q7Z7A4-5;Q7Z7A4-7	PX domain-containing protein kinase-like protein	PXK	391
23.0673	22.9534	23.1595	23.3225	23.1996	23.2281	23.301	23.2352	23.1482	13	13	13	44.5	44.5	44.5	40.183	0	165.92	17818000000	21	1.2695	0.446094	-0.190018	-0.17755	1.06399	0.285443	-0.168077	-0.156462	A0A0C4DGA2;O75521-2;O75521;F1LLU7;F8WAW4;C9JB63;F8W6J1	A0A0C4DGA2;O75521-2;O75521;F1LLU7;F8WAW4;C9JB63	Enoyl-CoA delta isomerase 2, mitochondrial	ECI2	392
22.0643	22.0881	22.2799	22.0535	21.8217	22.1283	22.1587	22.0751	22.1143	27	27	27	29.8	29.8	29.8	113.86	0	115.3	4450300000	31	0.551133	0.543613	0.142921	0.128204	0.143909	0.863579	0.0280794	0.0261833	A0A0C4DGA6;Q14527;Q14527-2;H7C5K0	A0A0C4DGA6;Q14527;Q14527-2	Helicase-like transcription factor	HLTF	393
18.4156	18.3529	18.6102	18.5462	18.3325	18.5028	18.6623	18.5522	18.5521	5	5	5	8.9	8.9	8.9	74.167	0	18.685	344350000	6	0.00300875	0.997445	-0.000932058	-0.000846363	0.686296	0.414894	-0.1293	-0.119092	A0A0C4DGA7;O94929-2;O94929-3;O94929;A0A0A0MRD5;O94929-4;D6RHE7	A0A0C4DGA7;O94929-2;O94929-3;O94929	Actin-binding LIM protein 3	ABLIM3	394
18.5232	18.4044	18.6261	18.517	18.7993	18.7389	18.4974	18.5189	18.4578	1	1	1	22	22	22	9.3544	0	92.18	1298500000	2	0.713316	0.494366	-0.167171	-0.151002	0.14859	0.870128	0.0265357	0.0248811	A0A0C4DGB0;Q9UIL1-3;Q9UIL1-2;Q9UIL1	A0A0C4DGB0;Q9UIL1-3;Q9UIL1-2;Q9UIL1	Short coiled-coil protein	SCOC	395
17.3753	17.4304	17.4639	17.6784	17.4785	17.5801	17.5862	17.5828	17.4749	3	2	2	39.7	14.3	14.3	7.4054	0	14.777	215250000	4	1.15898	0.503551	-0.155829	-0.146563	1.30665	0.413252	-0.124806	-0.11946	A0A0C4DGB9	A0A0C4DGB9		PPA2	396
16.315	16.5045	16.7715	16.5528	16.3793	16.5877	16.8096	16.733	16.7247	3	3	3	9.4	9.4	9.4	43.911	0	6.8368	89037000	3	0.055589	0.930756	0.0237147	0.020671	0.768149	0.179179	-0.225459	-0.19862	A0A0C4DGC9;Q8TDR2;Q8N165	A0A0C4DGC9;Q8TDR2	Serine/threonine-protein kinase 35	STK35	397
20.9301	20.7061	20.756	20.845	21.0733	20.8875	20.85	20.801	20.7401	13	13	13	33.8	33.8	33.8	46.494	0	93.226	3402200000	21	0.636998	0.550277	-0.137874	-0.125613	0.00157987	0.997762	0.000363032	0.00033771	A0A0C4DGG1;Q9UKS6;E9PIY1;E9PJ75;E9PNM9;E9PIZ6;E9PJ33;H0YDM6	A0A0C4DGG1;Q9UKS6;E9PIY1;E9PJ75;E9PNM9	Protein kinase C and casein kinase substrate in neurons protein 3	PACSIN3	399
24.2115	24.2044	24.3681	24.4775	24.1123	24.433	24.5478	24.4489	24.4077	60	60	47	36.3	36.3	29.6	220.85	0	323.31	29995000000	130	0.248419	0.729669	-0.0795975	-0.0706368	1.42188	0.188152	-0.206774	-0.193664	Q14839-2;Q14839;A0A0C4DGG9;A0A2R8Y521;A0A2R8Y212;F5GWX5;A0A2U3TZM0;A0A2R8YFK9;A0A2R8Y5J0;A0A2R8Y425;A0A2R8YFD8;A0A2R8YDJ9;A0A2R8YD40;A0A2R8Y8C1;A0A2R8Y4X2;A0A2R8YDW2;A0A2R8YER1;A0A2R8Y445;A0A2R8Y5Z7;A0A2R8Y685;A0A2R8Y8B3;A0A2R8Y5M9;A0A2R8Y7I0;A0A2R8Y7M9;A0A2R8YE38;F5H6N4;A0A2R8Y7X1;A0A2R8Y795;A0A2R8Y6G9;K7ESA5;A0A2R8Y512	Q14839-2;Q14839;A0A0C4DGG9;A0A2R8Y521;A0A2R8Y212;F5GWX5;A0A2U3TZM0;A0A2R8YFK9;A0A2R8Y5J0;A0A2R8Y425;A0A2R8YFD8;A0A2R8YDJ9;A0A2R8YD40;A0A2R8Y8C1;A0A2R8Y4X2;A0A2R8YDW2;A0A2R8YER1;A0A2R8Y445;A0A2R8Y5Z7;A0A2R8Y685	Chromodomain-helicase-DNA-binding protein 4	CHD4	400
19.8338	19.6852	19.858	19.7917	19.9197	19.7211	19.6641	19.6653	19.5473	5	5	5	21.6	21.6	21.6	41.767	0	110	1572900000	8	0.082412	0.944435	-0.0184911	-0.0171318	1.17544	0.286055	0.166749	0.156322	A0A0C4DGH0;Q5ZPR3-3;Q5ZPR3-4;Q5ZPR3;H0YK40;H0YK59;H0YL10;Q5ZPR3-2;H0YLT8;H0YN85	A0A0C4DGH0;Q5ZPR3-3;Q5ZPR3-4;Q5ZPR3;H0YK40;H0YK59;H0YL10;Q5ZPR3-2	CD276 antigen	CD276	401
15.0536	14.9302	15.0713	15.2264	14.9777	15.0848	15.2588	15.1056	15.1797	1	1	1	4.5	4.5	4.5	23.097	0.0057586	1.1552	25094000	1	0.388072	0.726139	-0.0779311	-0.071851	1.22217	0.295098	-0.163018	-0.153405	H3BUW4;H3BMU4;A0A0C4DGM2;C9K0J8;Q8IWY8-4;Q8IWY8-3;Q8IWY8-2;Q8IWY8	H3BUW4;H3BMU4;A0A0C4DGM2;C9K0J8;Q8IWY8-4;Q8IWY8-3;Q8IWY8-2;Q8IWY8	Zinc finger and SCAN domain-containing protein 29	ZSCAN29	402
18.866	18.897	18.9928	18.9949	18.9445	19.0392	19.0016	18.988	18.9905	8	7	7	11.9	9.9	9.9	83.131	0	104.9	454120000	7	0.723514	0.728377	-0.0742912	-0.0709572	0.908507	0.618582	-0.0747801	-0.0720136	A0A0C4DGN6;Q9Y2X7;Q9Y2X7-3;J3QRU8;J3QQI0;J3QLH1	A0A0C4DGN6;Q9Y2X7;Q9Y2X7-3;J3QRU8	ARF GTPase-activating protein GIT1	GIT1	403
22.9985	23.129	23.2169	23.152	23.4124	23.379	22.9796	23.1587	23.1128	9	9	9	46	46	46	33.786	0	157.33	22916000000	23	0.899812	0.44288	-0.199683	-0.180952	0.13826	0.849345	0.0310949	0.0287084	A0A0C4DGQ5;P04632;A0A075B7C0;K7ELJ7;U3KQE2;K7EIV0;K7EKD8;K7EM73;U3KPR7;Q96L46;K7EMQ1	A0A0C4DGQ5;P04632;A0A075B7C0;K7ELJ7;U3KQE2;K7EIV0;K7EKD8;K7EM73	Calpain small subunit 1	CAPNS1	404
19.1419	19.1488	19.1971	19.5013	19.0649	19.4066	19.5751	19.3817	19.401	6	6	6	22.6	22.6	22.6	33.524	0	25.517	878720000	7	0.532972	0.510406	-0.161644	-0.142586	1.97838	0.0994768	-0.289992	-0.272575	A0A0C4DGQ8;Q6IAN0;J3KRS1;J3QLK1;J3QLJ8;J3QKT1	A0A0C4DGQ8;Q6IAN0	Dehydrogenase/reductase SDR family member 7B	DHRS7B	405
24.2326	24.2119	24.3015	24.6122	24.1848	24.4849	24.6259	24.4641	24.4837	16	16	16	39	39	39	48.799	0	229.62	37121000000	21	0.61964	0.480638	-0.178624	-0.158136	2.05627	0.106174	-0.27588	-0.260822	A0A0C4DGS1;P39656-3;P39656;P39656-2;U3KQ84	A0A0C4DGS1;P39656-3;P39656;P39656-2;U3KQ84	Dolichyl-diphosphooligosaccharide--protein glycosyltransferase 48 kDa subunit	DDOST	406
17.5798	17.6087	17.7924	17.7633	17.8916	17.8056	17.6266	17.5728	17.5214	3	3	3	18.8	18.8	18.8	19.669	0	6.5116	92223000	3	0.978848	0.499249	-0.159873	-0.148506	0.520186	0.576249	0.0866769	0.0807657	A0A0C4DGS6;Q8TDM0-3;Q8TDM0;H7C4Y8;A0A0C4DH49;Q8TDM0-2	A0A0C4DGS6;Q8TDM0-3;Q8TDM0	Breast carcinoma-amplified sequence 4	BCAS4	407
17.5571	17.5396	17.5991	17.6553	17.3939	17.5662	17.654	17.5403	17.4752	5	5	5	22.2	22.2	22.2	38.206	0	91.339	367820000	6	0.124498	0.91641	0.02679	0.0248348	0.0548496	0.954694	0.00876681	0.00830877	A0A0C4DGT4;Q643R3	A0A0C4DGT4;Q643R3	Lysophospholipid acyltransferase LPCAT4	LPCAT4	408
16.9707	17.2492	17.0953	17.0979	16.8275	17.28	17.091	17.1636	17.0794	3	3	3	13.3	13.3	13.3	25.331	0	5.8496	104910000	3	0.0840495	0.888846	0.0365944	0.031706	0.0247576	0.96864	-0.00626818	-0.0057785	A0A0C4DGU2;Q9Y4U1	A0A0C4DGU2;Q9Y4U1	Methylmalonic aciduria and homocystinuria type C protein	MMACHC	409
18.8595	18.9625	19.1684	19.2533	18.7115	19.0122	19.0116	18.8488	18.8954	5	5	5	15	15	15	45.038	0	27.905	299390000	6	0.00817586	0.986344	0.00450452	0.00381374	0.310382	0.623372	0.0782407	0.0709416	B4DEK9;A0A0C4DGV8;Q13214-2;Q13214	B4DEK9;A0A0C4DGV8;Q13214-2;Q13214	Semaphorin-3B	SEMA3B	410
16.3957	16.1656	16.382	16.3392	16.2002	16.2475	16.2721	16.1367	16.1537	2	2	2	11.3	11.3	11.3	24.786	0	6.424	105930000	4	0.242122	0.822764	0.0521266	0.0480453	0.671327	0.42333	0.126965	0.11693	B4DGY6;A0A0C4DGW0;Q9NV92;A0A3B3IRK3;H7C5F7	B4DGY6;A0A0C4DGW0;Q9NV92;A0A3B3IRK3;H7C5F7	NEDD4 family-interacting protein 2	NDFIP2	411
17.6153	17.6271	17.8729	17.7602	17.9657	17.895	17.8456	17.845	17.756	3	3	3	9.6	9.6	9.6	39.153	0	8.5239	219600000	3	0.749017	0.491688	-0.168575	-0.152783	0.548519	0.483716	-0.110445	-0.101411	A0A0C4DGW2;P57768-2;P57768;E5RGQ6;E5RJ65;E5RHF1;ENST00000396330.6;E5RGS8;E5RH07	A0A0C4DGW2;P57768-2;P57768;E5RGQ6	Sorting nexin-16	SNX16	412
19.2299	19.0957	19.2624	19.3538	19.553	19.363	19.3893	19.4093	19.2891	6	6	6	19.6	19.6	19.6	33.575	0	8.6715	506120000	8	1.29012	0.401867	-0.227231	-0.2099	1.23926	0.284487	-0.166597	-0.156704	Q8N5P1;A0A0C4DGZ1;ENST00000409573.7	Q8N5P1;A0A0C4DGZ1	Zinc finger CCCH domain-containing protein 8	ZC3H8	413
18.3841	18.512	18.5534	18.6978	18.3918	18.6238	18.7718	18.5968	18.5784	6	6	6	11.2	11.2	11.2	75.773	0	16.737	397930000	7	0.346196	0.698141	-0.0879784	-0.0795936	0.971426	0.294688	-0.165845	-0.153563	A0A0C4DH01;Q9NVU0-3;Q9NVU0-2;Q9NVU0-5;Q9NVU0-4;Q9NVU0;H3BNJ0	A0A0C4DH01;Q9NVU0-3;Q9NVU0-2;Q9NVU0-5;Q9NVU0-4;Q9NVU0	DNA-directed RNA polymerase III subunit RPC5	POLR3E	414
14.8226	14.6603	14.8578	14.8053	14.6189	14.6106	14.8265	14.6199	14.7407	1	1	1	1	1	1	111.74	0.00097442	1.7372	12571000	1	0.507162	0.648138	0.101958	0.0937119	0.235517	0.750331	0.0511564	0.0471316	A0A0C4DH65;A5PL33-3;A5PL33-2;A5PL33	A0A0C4DH65;A5PL33-3;A5PL33-2;A5PL33	Protein KRBA1	KRBA1	415
19.0733	18.8831	18.8054	18.9163	19.011	19.1429	19.1842	19.0137	19.0263	4	4	4	15.8	15.8	15.8	27.941	0	3.0824	314210000	4	0.425065	0.649179	-0.102755	-0.0931424	0.730334	0.338798	-0.154126	-0.140541	Q9P0P8;A0A0D9SEI0;ENST00000311381.8	Q9P0P8;A0A0D9SEI0	Uncharacterized protein C6orf203	C6orf203	417
23.2659	23.1422	23.2676	22.8404	22.8465	22.8848	22.9636	22.8589	22.8309	29	29	3	34.1	34.1	3.5	92.619	0	149.8	8584700000	39	2.9602	0.157476	0.367951	0.352521	2.37953	0.0899882	0.340731	0.322077	P21127;P21127-8;A0A0D9SEN2;A0A0D9SER5;A0A0D9SEI3;P21127-3;P21127-2;P21127-9;P21127-6;P21127-10;P21127-5;P21127-4;P21127-12;Q9UQ88-9;Q9UQ88-8;E7ESP2;J3KS35;A0A087WYI9;E9PFJ2;A0A087X1I0;ENST00000341832.10;Q13882;ENST00000404249.8;Q5QPQ9	P21127;P21127-8;A0A0D9SEN2;A0A0D9SER5;A0A0D9SEI3;P21127-3;P21127-2;P21127-9;P21127-6;P21127-10;P21127-5;P21127-4;P21127-12	Cyclin-dependent kinase 11B	CDK11B	418
15.7974	15.7882	16.1346	16.0669	15.9339	15.8736	16.2332	15.889	16.1341	3	3	3	3.7	3.7	3.7	84.861	0	2.7653	21068000	3	0.150396	0.83318	-0.0514205	-0.0456068	0.511454	0.290115	-0.178734	-0.154997	B4DLR2;A0A0D9SEN1;Q12884;H0YG61;F8WF29;C9J131;Q12884-2	B4DLR2;A0A0D9SEN1;Q12884	Prolyl endopeptidase FAP;Antiplasmin-cleaving enzyme FAP, soluble form	FAP	419
20.3077	20.2342	20.2495	20.4055	20.2079	20.4396	20.4018	20.2384	20.2144	8	8	2	17.1	17.1	5.4	52.655	0	28.246	941450000	9	0.50428	0.693319	-0.0871944	-0.081064	0.122164	0.897658	-0.0210667	-0.0198185	A0A0D9SEN7;Q13950-3;Q13950-2;A0A2R8Y7Z3;Q13950;I3L354	A0A0D9SEN7;Q13950-3;Q13950-2;A0A2R8Y7Z3;Q13950;I3L354	Runt-related transcription factor 2	RUNX2	420
17.0681	17.1037	16.9317	17.1152	17.1546	17.1648	17.0923	17.16	16.9668	2	2	2	15.3	15.3	15.3	15.146	0	15.034	106920000	3	0.94648	0.609905	-0.11037	-0.10466	0.191356	0.813476	-0.0385405	-0.0357799	A0A0D9SES6;Q15726	A0A0D9SES6;Q15726	Metastasis-suppressor KiSS-1;Metastin;Kisspeptin-14;Kisspeptin-13;Kisspeptin-10	KISS1	421
18.2408	18.2613	18.3932	18.3927	18.229	18.4298	18.4135	18.3756	18.4459	7	6	6	14.8	12.1	12.1	67.255	0	13.209	416440000	7	0.26649	0.822393	-0.0520191	-0.0482547	1.02414	0.459491	-0.113225	-0.107638	A0A0D9SEU5;R4GMX8;Q6VN20-3;Q6VN20;Q6VN20-2;R4GN91;R4GMX7;R4GNA3	A0A0D9SEU5;R4GMX8;Q6VN20-3;Q6VN20;Q6VN20-2	Ran-binding protein 10	RANBP10	422
12.4766	12.6228	13.0104	12.5641	12.862	12.9992	12.8918	12.6909	12.6763	21	1	1	17.4	1.3	1.3	151.08	0.00073892	1.9177	13832000	1	0.197695	0.669371	-0.105163	-0.0873028	0.103065	0.776333	-0.0497777	-0.0424087	A0A0D9SEY1;O95819;O95819-3;E7EX83;A0A0D9SG62;C9J840;H7C0P6;H7C3Z6	A0A0D9SEY1;O95819;O95819-3;E7EX83;A0A0D9SG62;C9J840;H7C0P6	Mitogen-activated protein kinase kinase kinase kinase 4	MAP4K4	423
20.702	20.6715	20.9406	20.7188	20.9951	20.8035	20.5866	20.7414	20.7308	2	1	1	31.1	14.3	14.3	13.635	0	6.842	3498500000	4	0.224443	0.767915	-0.0677719	-0.0606201	0.359639	0.592703	0.0851269	0.0774827	A0A0D9SG71;A0A0D9SEZ6;P49459;A0A0R4J2E5;P49459-3	A0A0D9SG71;A0A0D9SEZ6;P49459;A0A0R4J2E5;P49459-3	Ubiquitin-conjugating enzyme E2 A	UBE2A	424
18.9901	19.1158	19.257	19.2729	19.0954	19.3904	19.2638	19.2153	19.2945	12	11	11	4.4	4.1	4.1	327.55	0	19.256	329980000	12	0.500001	0.568164	-0.131957	-0.118316	0.785147	0.385696	-0.136907	-0.126713	Q5T321;A0A0D9SF28;F5GXV7;Q8NFP9;Q8NFP9-3	Q5T321;A0A0D9SF28;F5GXV7;Q8NFP9	Neurobeachin	NBEA	425
23.9465	24.0687	24.2104	24.0044	23.7315	24.0488	24.1666	24.1655	24.069	34	34	10	50.5	50.5	15.8	70.939	0	323.31	63307000000	68	0.515132	0.537341	0.146958	0.130613	0.284854	0.71396	-0.0585213	-0.0540434	A0A2R8YF78;A0A2R8Y645;A0A2R8Y4A4;A0A2R8YFS5;O00571;A0A0D9SF53;A0A2U3TZJ9;A0A0D9SG12;A0A0D9SFB3;A0A2R8YFR4;A0A2R8YCW1;O00571-2;A0A2R8Y5G6;F6S8Q4;A0A2R8YDH3;A0A2R8YDT5;A0A2R8Y7T2;A0A0J9YVQ7;A0A087WVZ1;A0A2R8YCU0;A0A2R8Y650;A0A2R8YF89;A0A087WX09;Q9NQI0-3;D6RCM4;Q9NQI0-2;Q9NQI0-4;Q9NQI0;A0A2R8Y4D2;H0Y960;A0A2R8Y770	A0A2R8YF78;A0A2R8Y645;A0A2R8Y4A4;A0A2R8YFS5;O00571;A0A0D9SF53;A0A2U3TZJ9;A0A0D9SG12;A0A0D9SFB3;A0A2R8YFR4;A0A2R8YCW1;O00571-2;A0A2R8Y5G6;F6S8Q4;A0A2R8YDH3;A0A2R8YDT5;A0A2R8Y7T2	ATP-dependent RNA helicase DDX3X	DDX3X	426
21.0552	21.0299	21.1324	21.2115	20.9625	21.1963	21.232	21.1219	21.0553	23	23	23	24.1	24.1	24.1	131.87	0	234.55	1780600000	28	0.231546	0.828606	-0.0509129	-0.0468701	0.459482	0.680412	-0.0638917	-0.0602736	Q99569;Q99569-2;A0A0D9SF60;Q9UQB3;Q9UQB3-2;E9PHB5;E7EST6;E7EMY7;E7EPC8;B4DRK2;E7EP40;E9PHJ1;D6RHE9;D6RBA8;H0YFB1;ENST00000389757.7;D6RC65	Q99569;Q99569-2;A0A0D9SF60	Plakophilin-4	PKP4	427
14.7234	14.6448	14.8086	14.8165	14.458	14.707	15.0235	14.7391	14.8264	1	1	1	2.9	2.9	2.9	38.831	0.0009749	1.7404	15330000	1	0.218124	0.778157	0.065081	0.0583083	0.642829	0.389653	-0.137375	-0.125287	A0A0D9SF94;Q86Y97	A0A0D9SF94;Q86Y97	Histone-lysine N-methyltransferase SUV420H2	SUV420H2	428
14.5934	14.655	14.6811	14.7437	14.8637	14.5735	14.6811	14.756	14.8161	1	1	1	8.7	8.7	8.7	15.859	0	2.3556	38370000	1	0.402982	0.705042	-0.0837895	-0.0770059	1.0817	0.477899	-0.107918	-0.103084	A0A0D9SGB2;Q5JXH8;Q5JXI8;A0A494C0D6;Q5JXI2;Q5JXI3;Q5JXI0;Q5JXH7;A0A0D9SFZ9;Q5JXH9;A0A0D9SFB0;A0A0D9SFI6;Q13642-3;Q13642-1;Q13642-5;Q13642-4;Q13642	A0A0D9SGB2;Q5JXH8;Q5JXI8;A0A494C0D6;Q5JXI2;Q5JXI3;Q5JXI0;Q5JXH7;A0A0D9SFZ9;Q5JXH9;A0A0D9SFB0;A0A0D9SFI6;Q13642-3;Q13642-1;Q13642-5;Q13642-4;Q13642	Four and a half LIM domains protein 1	FHL1	429
20.0453	20.2293	20.3047	20.405	20.2158	20.4585	20.424	20.4308	20.4423	22	14	14	25.1	16.9	16.9	97.237	0	32.764	1550400000	17	0.714834	0.494667	-0.166691	-0.150638	1.44011	0.139623	-0.239285	-0.222127	A0A0D9SFE4;A0A0U1RQP1;Q05193-3;Q05193;A0A0D9SFB1;Q05193-5;Q05193-2;A0A1B0GU67;A0A1B0GUX5;ENST00000372923.7;H7C5U0;ENST00000627582.3	A0A0D9SFE4;A0A0U1RQP1;Q05193-3;Q05193;A0A0D9SFB1;Q05193-5;Q05193-2;A0A1B0GU67;A0A1B0GUX5	Dynamin-1	DNM1	431
17.5778	17.6324	17.5942	17.7127	17.8113	17.9157	17.9893	17.7633	17.7888	6	6	6	10.7	10.7	10.7	82.741	0	50.544	222510000	6	1.597	0.414061	-0.211756	-0.199619	1.54539	0.130352	-0.245677	-0.228906	A0A0D9SFF0;Q08050-2;Q08050;Q08050-3;H0YG99	A0A0D9SFF0;Q08050-2;Q08050;Q08050-3;H0YG99	Forkhead box protein M1	FOXM1	432
15.6097	15.7346	15.925	15.9065	15.6805	15.6594	15.7314	15.9959	15.5781	2	2	2	7.3	7.3	7.3	47.622	0	18.835	67324000	3	0.0210908	0.978327	0.00766055	0.00683305	0.026378	0.945392	-0.0120093	-0.0104189	Q13286;O95086;Q13286-3;Q13286-7;Q13286-2;A0A1B0GWD3;B4DFF3;Q13286-4;A0A1B0GV71;A0A1B0GW34;Q2TA70;A0A0D9SFH9;H3BR00;A0A1B0GUX3;A0A1B0GV41;F6TI76;H3BMN4;Q9UBD8;H3BQ48;O95090;Q13286-6;Q13286-5;H3BNK7	Q13286;O95086;Q13286-3;Q13286-7;Q13286-2;A0A1B0GWD3;B4DFF3;Q13286-4;A0A1B0GV71;A0A1B0GW34;Q2TA70;A0A0D9SFH9;H3BR00;A0A1B0GUX3;A0A1B0GV41;F6TI76;H3BMN4;Q9UBD8;H3BQ48;O95090;Q13286-6;Q13286-5;H3BNK7	Battenin	CLN3	433
17.8695	17.7961	18.0377	18.0221	17.8132	18.0077	18.0693	18.1125	17.9813	4	4	4	13	13	13	43.131	0	27.288	312220000	5	0.180151	0.84667	-0.0465387	-0.0423748	0.878055	0.335247	-0.153258	-0.141738	A0A0D9SFJ1;Q9Y2Z9-2;Q9Y2Z9-3;Q9Y2Z9;G3V3A1	A0A0D9SFJ1;Q9Y2Z9-2;Q9Y2Z9-3;Q9Y2Z9	Ubiquinone biosynthesis monooxygenase COQ6, mitochondrial	COQ6	434
15.3456	15.3799	15.3841	15.2234	15.2095	15.3125	15.1902	15.2972	15.1121	2	2	2	4.3	4.3	4.3	68.754	0	32.316	27039000	2	1.61116	0.570477	0.121408	0.117359	1.43741	0.271747	0.170038	0.161172	A0A5F9ZH95;A0A0D9SFL5;C9JC32;A0A5F9ZI06;Q9UPV9;H7C3T3;A0A0D9SGH2;A0A087X0N0;Q9UPV9-3;Q9UPV9-2	A0A5F9ZH95;A0A0D9SFL5;C9JC32;A0A5F9ZI06;Q9UPV9;H7C3T3;A0A0D9SGH2;A0A087X0N0;Q9UPV9-3;Q9UPV9-2	Trafficking kinesin-binding protein 1	TRAK1	435
21.6201	21.6212	21.5999	21.9995	21.5768	21.9017	21.9732	21.8304	21.7477	9	9	9	33.6	33.6	33.6	35.236	0	64.72	7069800000	13	0.763367	0.425735	-0.212259	-0.188183	1.63285	0.13977	-0.236678	-0.221979	A0A0D9SFP2;E9PF18;Q16836;Q16836-3;Q16836-2;A0A0A0MSE2;A0A1W2PNM1;A0A1W2PQ78;A0A1W2PQV5;A0A1W2PQC2;A0A1W2PRT2;A0A1W2PQ55;A0A1W2PP40	A0A0D9SFP2;E9PF18;Q16836;Q16836-3;Q16836-2;A0A0A0MSE2;A0A1W2PNM1;A0A1W2PQ78;A0A1W2PQV5	Hydroxyacyl-coenzyme A dehydrogenase, mitochondrial	HADH	436
17.9217	17.9898	18.2836	18.1512	17.7674	18.0797	18.124	18.1285	18.1587	6	6	6	6.9	6.9	6.9	114.09	0	20.497	185770000	7	0.151187	0.785207	0.0656179	0.0564742	0.256646	0.657524	-0.0720158	-0.0647871	A0A0D9SFR6;Q86XP1-5;Q86XP1-3;Q86XP1-2;Q86XP1;Q16760-2;Q16760	A0A0D9SFR6;Q86XP1-5;Q86XP1-3;Q86XP1-2;Q86XP1	Diacylglycerol kinase eta	DGKH	437
19.7522	19.7846	19.9648	20.0716	19.8712	20.078	20.1139	20.1546	20.0714	14	14	14	13.8	13.8	13.8	127.83	0	54.472	856630000	16	0.847868	0.480468	-0.173037	-0.158056	1.78206	0.106361	-0.279453	-0.261083	A0A0X1KG75;A0A590PXD8;A0A0D9SG04;Q53SF7;Q53SF7-3;Q53SF7-2;A0A0B4J1Z0;H7C1G2;C9J8C4;C9JWZ0;C9JAU3;C9J5Y6;C9JK90	A0A0X1KG75;A0A590PXD8;A0A0D9SG04;Q53SF7;Q53SF7-3;Q53SF7-2	Cordon-bleu protein-like 1	COBLL1	438
21.2476	21.4631	21.6293	21.695	21.3888	21.5336	21.758	21.6129	21.714	7	7	7	21.9	21.9	21.9	36.43	0	14.369	9432800000	8	0.260209	0.693254	-0.0924479	-0.0809857	0.981548	0.139691	-0.248278	-0.221962	Q5JRC6;A0A0D9SGE8;Q8IWS0-5;Q8IWS0-3;Q8IWS0;Q8IWS0-4;Q8IWS0-2;ENST00000370803.7	Q5JRC6;A0A0D9SGE8;Q8IWS0-5;Q8IWS0-3;Q8IWS0;Q8IWS0-4;Q8IWS0-2	PHD finger protein 6	PHF6	439
15.1324	15.0312	14.9681	14.904	15.4228	15.3479	15.1644	15.0872	15.0592	138	1	0	57	0.4	0	287.6	0.009224	0.65675	16213000	1	0.463378	0.488237	-0.181002	-0.154858	0.448625	0.700938	-0.0597118	-0.0564776	A0A0D9SGF6;Q13813-2	A0A0D9SGF6;Q13813-2	Spectrin alpha chain, non-erythrocytic 1	SPTAN1	440
15.8311	15.8304	15.8994	15.7923	15.7923	15.8161	15.9202	15.5939	15.8527	4	4	4	9.4	9.4	9.4	75.839	0	55.942	53404000	8	1.03629	0.803704	0.0533861	0.0521249	0.251383	0.687543	0.0646836	0.0586948	A0A0D9SGH0;Q92581-3;Q92581-2;A0A1B0GW29;A0A1B0GV11;Q92581;A0A0D9SFM4	A0A0D9SGH0;Q92581-3;Q92581-2;A0A1B0GW29;A0A1B0GV11;Q92581	Sodium/hydrogen exchanger 6	SLC9A6	441
20.5714	20.6411	20.6805	20.8376	20.621	20.9095	20.8408	20.8068	20.7856	20	20	20	14.8	14.8	14.8	168.16	0	51.143	1260300000	22	0.791462	0.505841	-0.158337	-0.144948	2.13805	0.239336	-0.180056	-0.173846	A0A0D9SGJ6;J3KQV8;O43426;J3KPK1;C9JFZ1;O43426-4;O43426-2;C9JW66;O43426-5;H7BZ56;C9J1Z6;H7BZC2	A0A0D9SGJ6;J3KQV8;O43426;J3KPK1;C9JFZ1;O43426-4;O43426-2	Synaptojanin-1	SYNJ1	442
18.059	17.8881	17.9195	17.9218	18.1223	17.9942	18.0923	18.0635	18.0691	9	2	2	32.2	8.2	8.2	40.912	0	3.7589	162900000	2	0.294682	0.800417	-0.0572376	-0.0530614	1.05404	0.43838	-0.119443	-0.113404	Q5RIP0;A0A0G2JIF0;A0A0G2JH50;A2BF26;A0A1W2PS56;A0A140TA19;A0A140T9S7;A0A140T9Q4;A0A0G2JKJ1	Q5RIP0;A0A0G2JIF0;A0A0G2JH50;A2BF26;A0A1W2PS56;A0A140TA19;A0A140T9S7;A0A140T9Q4		HLA-Cw;HLA-C	443
12.7046	13.3188	12.8408	12.9156	13.3435	13.1633	13.3209	13.2909	13.158	6	1	1	23.5	6	6	42.588	0.0063388	1.1366	23523000	1	0.34445	0.492678	-0.186052	-0.152035	0.71537	0.111898	-0.301842	-0.253044	A0A0G2JH58;A0A140T9D8;F5H7Q8;Q29980;A0A0G2JHB5;Q29980-2	A0A0G2JH58;A0A140T9D8;F5H7Q8;Q29980;A0A0G2JHB5;Q29980-2	MHC class I polypeptide-related sequence B	MICB	444
23.9042	23.9864	24.1692	24.2047	24.0599	24.2931	24.2388	24.2183	24.2391	47	47	47	37.5	37.5	37.5	141.36	0	254.07	24023000000	69	0.733544	0.493651	-0.165996	-0.150399	1.26588	0.182608	-0.212119	-0.196657	A0A0G2JH68;O60610;A0A140T8Z0;O60610-2;O60610-3;A0A2R8Y5N1;H9KV28;B4E2I7;A0A2R8YEF8;H7C2W8;ENST00000647433.1;Q8IUG5-2;Q8IUG5;Q8IUG5-3	A0A0G2JH68;O60610;A0A140T8Z0;O60610-2;O60610-3;A0A2R8Y5N1;H9KV28	Protein diaphanous homolog 1	DIAPH1	445
18.152	18.0362	18.0463	18.0046	17.7849	17.9671	18.1267	17.9473	17.855	4	4	4	31.6	31.6	31.6	24.354	0	56.345	571990000	7	0.964895	0.500487	0.159276	0.147847	0.50701	0.516467	0.101861	0.0936275	A0A0G2JIC6;Q9Y676	A0A0G2JIC6;Q9Y676	28S ribosomal protein S18b, mitochondrial	MRPS18B	446
18.0904	18.0733	18.3538	18.2599	18.0861	18.2133	18.0881	18.0063	18.0078	7	7	7	9.1	9.1	9.1	99.006	0	18.696	179550000	7	0.0456138	0.96038	-0.013958	-0.0126361	0.661946	0.386723	0.138421	0.126442	Q8TD31-2;Q8TD31-3;Q8TD31;A0A0G2JP87;A0A0G2JPU2;B0S7V6;A0A0G2JII5;A0A0G2JJ47;A2ABH1;A0A494C023;A0A494C0D7;A0A140T9J5;A0A0G2JHN4;A0A0G2JJK2;D6RAE7;E7EPK4;A2ABH3;A0A0G2JJZ1;A0A0G2JIT9;E9PHV1;E9PGB6;E7EQC5;E7EQE8;A0A0G2JI40;A0A0G2JIL2;A0A0G2JJK7;A2ABH4;A0A0G2JHL6;A0A0G2JHL3	Q8TD31-2;Q8TD31-3;Q8TD31;A0A0G2JP87;A0A0G2JPU2;B0S7V6;A0A0G2JII5;A0A0G2JJ47;A2ABH1;A0A494C023;A0A494C0D7;A0A140T9J5;A0A0G2JHN4;A0A0G2JJK2	Coiled-coil alpha-helical rod protein 1	CCHCR1	447
21.2691	21.242	21.2895	21.2607	21.0978	21.2485	21.3608	21.2309	21.2242	19	19	19	20	20	20	129.03	0	133.67	2769900000	27	0.523484	0.766539	0.0644938	0.0611802	0.0371125	0.974187	-0.00509707	-0.00487032	A0A0G2JIS2;A2ABF8;A0A0G2JIR1;Q96KQ7-2;A2ABF9;A0A0G2JK64;Q96KQ7;A0A0G2JRR0;A0A0G2JRN8;Q96KQ7-3;H0Y4K5	A0A0G2JIS2;A2ABF8;A0A0G2JIR1;Q96KQ7-2;A2ABF9;A0A0G2JK64;Q96KQ7;A0A0G2JRR0;A0A0G2JRN8	Histone-lysine N-methyltransferase EHMT2	EHMT2	448
26.7281	26.6585	26.7003	27.7301	28.0399	27.9917	27.9237	28.0028	27.8957	40	36	21	69.8	64.5	40.5	70.108	0	323.31	1281300000000	265	3.62155	0.0250909	-1.22493	-1.11524	5.29072	0	-1.24507	-1.19961	A0A0G2JIW1;P0DMV9;P0DMV8;P0DMV8-2;V9GZ37	A0A0G2JIW1;P0DMV9;P0DMV8;P0DMV8-2;V9GZ37	Heat shock 70 kDa protein 1B;Heat shock 70 kDa protein 1A	HSPA1B;HSPA1A	449
18.2582	18.0572	18.2576	18.3485	18.2647	18.3892	18.2643	18.252	18.2956	3	3	3	21.9	21.9	21.9	20.96	0	32.076	223620000	3	0.873091	0.529517	-0.143131	-0.132983	0.511682	0.605223	-0.0796	-0.0745195	A2ACR1;A0A0G2JJA7;P28065-2;P28065;A2ACR0;A0A0G2JJQ0	A2ACR1;A0A0G2JJA7;P28065-2;P28065	Proteasome subunit beta type;Proteasome subunit beta type-9	PSMB9	450
19.1318	19.2567	19.3959	19.5067	19.1045	19.4675	19.5019	19.4378	19.5411	4	4	4	7.8	7.8	7.8	67.518	0	8.6063	629200000	5	0.26249	0.675717	-0.098079	-0.0853586	1.32479	0.149327	-0.232114	-0.21452	A0A0G2JJD3;O95870-2;O95870;A0A0G2JI89	A0A0G2JJD3;O95870-2;O95870;A0A0G2JI89	Abhydrolase domain-containing protein 16A	ABHD16A	451
21.2906	21.2852	21.3757	21.52	21.5879	21.5302	21.5228	21.4725	21.4143	17	15	15	23	20.7	20.7	92.032	0	114.51	3246000000	18	2.49787	0.387587	-0.228855	-0.220876	1.62684	0.317935	-0.152699	-0.146416	P25440-2;P25440;A0A0G2JK44;H0Y6K2;A0A140T9E9;A0A140T9V2;A0A0G2JHL0;U3KQA6;A0A140T9F7;P25440-3;P25440-4;E9PIQ3;H0Y799;A0A140T9X8;E9PKQ9;A0A0G2JHN8;A0A140T9I1;H0YDJ7;U3KPW0;ENST00000374825.9	P25440-2;P25440;A0A0G2JK44;H0Y6K2;A0A140T9E9;A0A140T9V2;A0A0G2JHL0;U3KQA6;A0A140T9F7;P25440-3;P25440-4;E9PIQ3	Bromodomain-containing protein 2	BRD2	452
17.3969	17.3578	17.5613	17.5287	17.4124	17.3974	17.4638	17.4311	17.5018	6	6	6	39.7	39.7	39.7	20.98	0	59.056	446800000	6	0.0337439	0.978326	-0.00747999	-0.00695885	0.153007	0.867963	-0.0268701	-0.025216	H0YEI0;A0A0G2JLR5;A0A0G2JMW4;Q02833-3;Q02833-2;Q02833	H0YEI0;A0A0G2JLR5;A0A0G2JMW4;Q02833-3;Q02833-2;Q02833	Ras association domain-containing protein 7	RASSF7	453
20.4697	20.3502	20.4793	20.4302	20.6063	20.4108	20.4809	20.4134	20.3238	13	13	13	28	28	28	59.129	0	92.442	2379200000	20	0.263385	0.832218	-0.0493526	-0.0459194	0.165582	0.866702	0.0270723	0.0255015	A0A0G2JMZ8;Q16625-3;Q16625;Q16625-4;Q16625-2;Q16625-5;A0A0G2JPF2	A0A0G2JMZ8;Q16625-3;Q16625;Q16625-4;Q16625-2;Q16625-5	Occludin	OCLN	455
16.9328	16.87	17.3916	17.1874	16.7502	17.0893	17.0435	17.1248	17.0831	2	2	2	4.7	4.7	4.7	65.088	0	2.5216	35287000	2	0.0945895	0.831049	0.0558936	0.0461503	0.0387582	0.915175	-0.0189565	-0.0162567	A0A0G2JNR6;A0A0G2JN52;Q9Y5P8;C9JMU6;Q9Y5P8-2	A0A0G2JNR6;A0A0G2JN52;Q9Y5P8;C9JMU6;Q9Y5P8-2	Serine/threonine-protein phosphatase 2A regulatory subunit B subunit beta	PPP2R3B	456
19.4846	19.3475	19.4214	19.5457	19.5005	19.564	19.6111	19.4808	19.4178	13	13	13	16.1	16.1	16.1	121.02	0	78.978	720120000	14	1.27102	0.578727	-0.118904	-0.113905	0.544298	0.581225	-0.0854009	-0.079863	Q7Z3B3;A0A0G2JNB1;A0A0G2JNT7;A0A3B3IT55;A0A1W2PRB5;A0A0G2JQF4;A0A0J9YVS1;A0A0G2JQF5;A0A1W2PPV8;I3L233;ENST00000574590.6;A0A1W2PRR3;Q7Z3B3-2;I3L243;A0A1W2PQT4;Q7Z3B3-4;A0A0G2JRW7	Q7Z3B3;A0A0G2JNB1;A0A0G2JNT7;A0A3B3IT55;A0A1W2PRB5;A0A0G2JQF4;A0A0J9YVS1;A0A0G2JQF5;A0A1W2PPV8;I3L233;ENST00000574590.6	KAT8 regulatory NSL complex subunit 1	KANSL1	457
17.482	17.3002	17.2857	17.3758	17.446	17.4379	17.3291	17.159	17.228	7	7	7	3	3	3	293.9	0	19.08	96468000	8	0.404904	0.771242	-0.0639095	-0.0599011	0.662769	0.456973	0.117269	0.108565	A0A0G2JNU3;A6H8Y1-7;A6H8Y1-6;A6H8Y1;A6H8Y1-2;H0YCV8;H7C5U4;A6H8Y1-8;A6H8Y1-4;A6H8Y1-3;A0A0G2JN16;A0A0A0MRX7;A6H8Y1-5	A0A0G2JNU3;A6H8Y1-7;A6H8Y1-6;A6H8Y1;A6H8Y1-2;H0YCV8	Transcription factor TFIIIB component B homolog	BDP1	458
23.1906	23.11	23.1703	23.0513	23.011	22.9684	22.9893	22.9718	22.8681	49	49	1	36.3	36.3	0.6	174.91	0	323.31	10363000000	57	1.90242	0.510486	0.146759	0.141929	2.0519	0.165957	0.213896	0.204706	A0A0G2JNZ2;A0A669KB89;Q14160;A0A0G2JMS7;Q14160-2;H0YCG0;H0YDF9;A0A669KAX5;ENST00000356994.7	A0A0G2JNZ2;A0A669KB89;Q14160;A0A0G2JMS7;Q14160-2	Protein scribble homolog	SCRIB	459
16.5002	16.1759	16.061	16.2507	16.5683	16.4167	16.1645	15.9592	16.1091	1	1	1	6.9	6.9	6.9	16.992	0	8.2684	58480000	2	0.44548	0.509133	-0.16619	-0.143225	0.507134	0.316038	0.168117	0.146814	A0A0G2JP55;A8MTQ3;P0C1Z6-2;P0C1Z6	A0A0G2JP55;A8MTQ3;P0C1Z6-2;P0C1Z6	TCF3 fusion partner	TFPT	460
18.4244	17.7777	17.9829	18.4525	18.5402	18.6715	18.521	18.4975	18.5095	9	1	1	23.5	5.5	5.5	32.057	0	4.241	545020000	3	1.15285	0.0989176	-0.493055	-0.410495	1.10257	0.0902256	-0.447655	-0.375892	A0A0G2JPF8;P0DMR1;O60812;B7ZW38;A0A0G2JNQ3;B2RXH8	A0A0G2JPF8;P0DMR1;O60812;B7ZW38;A0A0G2JNQ3;B2RXH8	Heterogeneous nuclear ribonucleoprotein C-like 4;Heterogeneous nuclear ribonucleoprotein C-like 1;Heterogeneous nuclear ribonucleoprotein C-like 3;Heterogeneous nuclear ribonucleoprotein C-like 2	HNRNPCL4;HNRNPCL1;HNRNPCL3;HNRNPCL2	461
12.5659	12.8505	12.7941	12.8208	12.7135	12.6255	12.2201	12.6533	12.8663	49	1	1	36.6	1.5	1.5	177.72	0	2.2996	40788000	1	0.0562371	0.949267	0.0168893	0.0153021	0.305654	0.376415	0.156911	0.129777	A0A0G2JPP5;Q14160-3	A0A0G2JPP5;Q14160-3	Protein scribble homolog	SCRIB	462
17.6159	17.32	17.0923	17.3642	17.6911	17.3713	17.4816	17.2907	17.2617	3	1	1	9.5	3	3	38.254	0	2.6997	4058000000	3	0.288421	0.583563	-0.132798	-0.11197	0.00382656	0.991475	-0.00194804	-0.00166992	Q8MH48;Q5RJ85;A0A0G2JPQ3;P17693-5;P17693;P17693-4	Q8MH48;Q5RJ85;A0A0G2JPQ3;P17693-5;P17693	HLA class I histocompatibility antigen, alpha chain G	HLA-G	463
19.5998	19.6268	19.8311	19.8163	19.5124	19.7696	19.8071	19.633	19.7531	8	8	8	14.5	14.5	14.5	77.097	0	31.06	552390000	10	0.0383503	0.962403	-0.0134913	-0.0120522	0.193905	0.781632	-0.0451406	-0.0414392	A0A0G2JPT5;A0A0G2JP78;O75943-2;O75943;A0A0G2JNH5;O75943-4;O75943-3;A0A0G2JP31;H0Y9T7;D6RAW6;H0Y9J8	A0A0G2JPT5;A0A0G2JP78;O75943-2;O75943;A0A0G2JNH5;O75943-4;O75943-3;A0A0G2JP31	Cell cycle checkpoint protein RAD17	RAD17	464
15.4405	15.3603	15.41	15.5962	15.3256	15.9079	15.7591	15.6976	15.616	25	1	1	30.7	1.4	1.4	100.3	0	4.2997	92815000	1	0.535652	0.446965	-0.206307	-0.176353	2.42077	0.099127	-0.287351	-0.274296	A0A0G2JR96;A0A0G2JQT1;A0A0G2JRX2;A0A087WU52;A0A0G2JRV9;A0A087WWL1;A0A087WV63;A0A0G2JRF5;A0A087WWY5;A0A0G2JQH3;A0A087WVZ5	A0A0G2JR96;A0A0G2JQT1			465
13.9905	14.0918	14.1838	14.2747	14.2043	14.2392	14.3143	14.4147	14.0646	1	1	1	9.3	9.3	9.3	12.282	0.0074662	0.97178	7634300	1	1.19202	0.510328	-0.150687	-0.142235	0.676052	0.28231	-0.175821	-0.157247	A0A0G2JRS6;M0QXG3	A0A0G2JRS6;M0QXG3		ZNF430	466
23.4449	23.4526	23.5728	23.7782	23.3818	23.7433	23.8656	23.705	23.6948	31	31	22	39.9	39.9	30.7	104.09	0	323.31	26332000000	41	0.468691	0.545062	-0.144327	-0.12735	1.73237	0.112043	-0.265033	-0.247906	O94973-2;O94973;A0A0G2JS82;O94973-3;A0A0G2JQM1;E9PR62;A0A0G2JQA4;A0A0G2JRF9;H0YEG0;A0A0G2JQT9;H0YDE9;A0A0G2JS17;E9PQP4;A0A0G2JRS3;E9PPY8;E9PS94;E9PNC4;E9PPZ3	O94973-2;O94973;A0A0G2JS82;O94973-3;A0A0G2JQM1	AP-2 complex subunit alpha-2	AP2A2	467
22.7907	22.8394	23.0093	23.184	22.8466	23.1813	23.2755	23.2144	23.1814	21	21	21	41	41	41	59.875	0	192.35	14687000000	39	0.664694	0.459875	-0.190807	-0.168838	2.0612	0.0895568	-0.34397	-0.320943	Q9UHX1;Q9UHX1-2;Q9UHX1-5;Q9UHX1-3;Q9UHX1-6;Q9UHX1-4;A0A0J9YXX5;A0A0J9YVP6;A0A0J9YXJ8;A0A0J9YYL3;A0A0J9YWM1;A0A0J9YVR6;E9PQ56;H0YEM1;E9PN18;E9PMU7;E9PL19;H0YCP8	Q9UHX1;Q9UHX1-2;Q9UHX1-5;Q9UHX1-3;Q9UHX1-6;Q9UHX1-4;A0A0J9YXX5;A0A0J9YVP6;A0A0J9YXJ8;A0A0J9YYL3;A0A0J9YWM1;A0A0J9YVR6;E9PQ56;H0YEM1	Poly(U)-binding-splicing factor PUF60	PUF60	468
14.5907	14.1609	14.3036	14.0619	14.486	14.0459	13.9497	14.0485	14.2823	1	1	1	4.1	4.1	4.1	23.728	0.00037078	1.9832	10226000	1	0.330435	0.541496	0.153801	0.129064	0.738708	0.139102	0.258217	0.222543	F6RP06;A0A0J9YW18;Q12983	F6RP06;A0A0J9YW18;Q12983	BCL2/adenovirus E1B 19 kDa protein-interacting protein 3	BNIP3	469
21.9663	21.7193	21.8777	21.8502	22.1455	21.8814	21.839	21.8708	21.7505	9	9	9	27.2	27.2	27.2	32.94	0	20.859	4423600000	13	0.369987	0.6488	-0.104581	-0.0935185	0.15953	0.833206	0.0343132	0.0317508	A0A0J9YW33;Q13277-2;Q13277-3;Q13277;A0A0C4DGE4;A0A286YF28;E9PQJ8	A0A0J9YW33;Q13277-2;Q13277-3;Q13277;A0A0C4DGE4;A0A286YF28	Syntaxin-3	STX3	470
19.4835	19.4128	19.5532	19.456	19.508	19.484	19.6521	19.6056	19.586	9	8	8	5.8	5.3	5.3	178.22	0	95.11	641100000	9	0.0037393	0.99874	0.000494003	0.000473539	1.36341	0.388351	-0.131383	-0.125723	E9PJ24;B7ZM65;F8WEF5;A0A0J9YYB5;A0A0J9YWD5;Q9P1Y6-3;Q9P1Y6;A0A0J9YX88;Q9P1Y6-2	E9PJ24;B7ZM65;F8WEF5;A0A0J9YYB5;A0A0J9YWD5;Q9P1Y6-3;Q9P1Y6;A0A0J9YX88;Q9P1Y6-2	PHD and RING finger domain-containing protein 1	PHRF1	471
19.0777	18.9037	18.9507	19.0641	19.3726	19.1746	18.9973	19.0083	18.988	1	1	1	0.4	0.4	0.4	231.71	0.0040227	1.2691	301010000	1	1.02053	0.4064	-0.226436	-0.205076	0.145942	0.899156	-0.020539	-0.0195181	A0A0J9YWL0;Q9Y4K1	A0A0J9YWL0;Q9Y4K1	Absent in melanoma 1 protein	AIM1	472
14.4991	14.3991	14.4093	14.8068	14.674	14.7253	14.6589	14.6002	14.4504	1	1	1	1.3	1.3	1.3	108.25	0	4.2537	11235000	1	2.40756	0.253224	-0.29953	-0.28526	0.896313	0.389743	-0.134026	-0.12529	A0A0J9YWY6;A0A6I8PIX7;O95425-2;O95425-4;O95425-3;O95425	A0A0J9YWY6;A0A6I8PIX7;O95425-2;O95425-4;O95425-3;O95425	Supervillin	SVIL	473
18.3422	18.301	18.3485	18.6064	18.6082	18.8717	18.6986	18.4289	18.4445	5	4	4	10.8	9.5	9.5	58.454	0	47.149	258790000	6	1.82222	0.181134	-0.364908	-0.334972	1.0241	0.227784	-0.193461	-0.177701	A0A0J9YX34;Q9C040;Q9C040-2;C9J084	A0A0J9YX34;Q9C040;Q9C040-2	Tripartite motif-containing protein 2	TRIM2	474
21.3216	21.1644	21.1785	21.4149	21.5392	21.489	21.4929	21.3528	21.2882	8	8	8	22.4	22.4	22.4	41.527	0	85.255	5025000000	11	1.8618	0.340416	-0.259523	-0.244405	0.930604	0.322688	-0.156451	-0.145052	A0A0J9YXF2;Q15165-3;Q15165-1;Q15165;G3XAK4;A0A0J9YXU7;ENST00000633192.1;A0A0J9YYF3;A0A0J9YYJ1	A0A0J9YXF2;Q15165-3;Q15165-1;Q15165;G3XAK4	Serum paraoxonase/arylesterase 2	PON2	475
14.019	14.1622	14.0701	14.4157	14.2765	14.451	14.2671	14.4359	14.3378	3	3	3	1.9	1.9	1.9	211.57	0.001214	1.6849	15585000	3	1.9279	0.268188	-0.297308	-0.27844	1.82287	0.112058	-0.263149	-0.247223	A0A0J9YXM6;Q562E7-4;Q562E7	A0A0J9YXM6;Q562E7-4;Q562E7	WD repeat-containing protein 81	WDR81	476
17.9528	17.801	17.9338	18.1813	18.1906	18.2092	18.2108	18.0685	18.1625	4	4	4	8.3	8.3	8.3	55.847	0	10.353	246470000	5	2.45032	0.256328	-0.297876	-0.284115	1.77945	0.122982	-0.251444	-0.236447	A0A0J9YYE2;Q8IXZ2	A0A0J9YYE2;Q8IXZ2	Zinc finger CCCH domain-containing protein 3	ZC3H3	477
19.4851	19.5776	19.8242	19.8421	19.5845	19.7963	19.7969	19.6862	19.791	5	5	5	13	13	13	49.073	0	20.954	545930000	5	0.363444	0.62583	-0.111962	-0.099205	0.529038	0.425227	-0.129049	-0.116534	A0A0R4J2E2;Q9Y3T6;A0A0D9SF44;Q9Y3T6-3;H0YBU3;A0A0D9SG39;E5RHX3;E5RIQ4;E5RIK1	A0A0R4J2E2;Q9Y3T6;A0A0D9SF44;Q9Y3T6-3	R3H and coiled-coil domain-containing protein 1	R3HCC1	478
14.5282	14.638	14.8253	14.7702	14.753	14.7154	14.6455	14.8	14.7127	43	1	1	48.9	2.5	2.5	94.622	0	16.805	40033000	1	0.394404	0.710915	-0.0823762	-0.0756984	0.222395	0.731401	-0.0556072	-0.0506635	P43243;A0A0R4J2E8;D6REM6;D6R991;P43243-2;B3KM87;H0Y8T4;D6R8Z5;D6RCM3;D6REK4;D6RBI2;D6RBK5;A0A1B0GX04;D6RE02;D6RIA2;D6RBS2;D6RAY2;D6RAM9;D6R9F3;D6RB45	P43243;A0A0R4J2E8;D6REM6;D6R991	Matrin-3	MATR3	479
19.5094	19.3228	19.2698	19.5451	19.6896	19.5932	19.7351	19.4925	19.4421	4	4	4	18.2	18.2	18.2	28.603	0	8.3766	437020000	5	1.34445	0.38504	-0.241959	-0.223176	0.749159	0.248715	-0.189252	-0.169578	Q9NY35;H0Y8T9;D6RCR8;D6RDI6;D6RFX6;D6RCE6;D6R9S8;D6RC11;D6RA76;D6RDY1;D6RHU6;D6RDP6;D6RIU2;A0A0R4J2F2;Q9NY35-2;D6RD48;D6RAZ7;D6RCP3;D6RB31;Q9NY35-3;D6R9K1	Q9NY35;H0Y8T9;D6RCR8;D6RDI6;D6RFX6;D6RCE6;D6R9S8;D6RC11;D6RA76;D6RDY1;D6RHU6;D6RDP6;D6RIU2;A0A0R4J2F2;Q9NY35-2;D6RD48;D6RAZ7	Claudin domain-containing protein 1	CLDND1	480
18.2528	18.3535	18.4282	18.5409	18.2208	18.5755	18.5551	18.3446	18.3662	5	5	5	11.8	11.8	11.8	48.047	0	11.114	190100000	5	0.336414	0.659647	-0.100908	-0.0897894	0.386997	0.622639	-0.077144	-0.0711684	A0A0R4J2F6;Q12894;Q12894-2;H7C444;H7C2Z4	A0A0R4J2F6;Q12894;Q12894-2	Interferon-related developmental regulator 2	IFRD2	481
16.198	16.2658	16.2617	16.5711	16.3648	16.68	16.5703	16.5348	16.5795	2	1	1	17.1	8.1	8.1	14.272	0.00073928	1.9253	93335000	1	1.45115	0.282195	-0.296832	-0.271076	3.61033	0.0920415	-0.319722	-0.311668	A0A1B0GTW4;D6RG21;D6RCM6;D6RJA7;D6RJG6;A0A0R4J2G5;A0A1B0GV32;Q06413-3;Q06413-2;Q06413;Q06413-5;Q02078-4;Q02078-6;Q02078-2	A0A1B0GTW4;D6RG21;D6RCM6;D6RJA7;D6RJG6;A0A0R4J2G5;A0A1B0GV32;Q06413-3;Q06413-2;Q06413;Q06413-5;Q02078-4;Q02078-6;Q02078-2	Myocyte-specific enhancer factor 2C;Myocyte-specific enhancer factor 2A	MEF2C;MEF2A	482
18.0818	17.9369	18.0048	18.3353	18.3869	18.3064	17.9808	17.9409	18.0269	2	2	2	39.5	39.5	39.5	4.9124	0	7.0482	286610000	2	2.65384	0.207495	-0.335058	-0.319706	0.197199	0.876732	0.024964	0.0238054	A0A494C127;ENST00000618075.4;A0A494C1S3;A0A494C175;A0A0S2Z4A4;A0A494C1P6;P58340-2;P58340-5;P58340-4;P58340;P58340-3	A0A494C127;ENST00000618075.4;A0A494C1S3;A0A494C175;A0A0S2Z4A4;A0A494C1P6;P58340-2;P58340-5;P58340-4;P58340;P58340-3	Myeloid leukemia factor 1	MLF1	483
14.6057	14.7673	14.8816	14.9373	14.6923	14.889	14.8497	14.6021	14.7656	1	1	1	1.7	1.7	1.7	73.473	0.0025078	1.4084	15509000	1	0.330427	0.698549	-0.0879803	-0.079287	0.0389965	0.942324	0.0124159	0.0112043	G5E9F8;A0A3B3ISJ1;A0A0S2Z4L3;P07225	G5E9F8;A0A3B3ISJ1;A0A0S2Z4L3;P07225	Vitamin K-dependent protein S	PROS1	484
16.0715	15.6402	16.1484	15.8751	15.6025	15.6576	15.9364	15.9834	15.8305	1	1	1	14.5	14.5	14.5	8.726	0	2.8847	109620000	1	0.605996	0.406102	0.241621	0.204989	0.078351	0.835252	0.0365715	0.0314061	A0A1B0GU90;A0A1B0GW73;H3BNF1;A0A1B0GTV3;A0A0S2Z5D0;H3BUV4;A0A1B0GUD2;H3BUT1;A0A1B0GTU6;Q9NWW5;Q9NWW5-2	A0A1B0GU90;A0A1B0GW73;H3BNF1;A0A1B0GTV3;A0A0S2Z5D0;H3BUV4;A0A1B0GUD2;H3BUT1;A0A1B0GTU6;Q9NWW5;Q9NWW5-2	Ceroid-lipofuscinosis neuronal protein 6	CLN6	485
17.7771	17.4569	17.8766	17.3714	17.5464	17.3603	17.6913	17.1815	17.8871	3	3	3	2.6	2.6	2.6	173.66	0	32.055	221140000	3	0.924638	0.342142	0.277487	0.243363	0.181284	0.515167	0.116914	0.0938701	A0A0U1RRJ0;A0A0U1RQC5;Q9HDB5-2;Q9HDB5-4;Q9HDB5;Q9Y4C0-3;Q9Y4C0;A0A0C4DGK4;Q9HDB5-3;Q9Y4C0-4	A0A0U1RRJ0;A0A0U1RQC5;Q9HDB5-2;Q9HDB5-4;Q9HDB5;Q9Y4C0-3;Q9Y4C0;A0A0C4DGK4;Q9HDB5-3;Q9Y4C0-4	Neurexin-3-beta;Neurexin-3-beta, soluble form;Neurexin-3-beta, C-terminal fragment;Neurexin-3	NRXN3	486
22.0443	22.0145	22.1823	22.2607	21.9456	22.1464	22.2897	22.1108	22.1359	17	17	17	38.7	38.7	38.7	43.653	0	76.69	8345400000	28	0.129414	0.88197	-0.0372181	-0.033663	0.575551	0.526684	-0.0984033	-0.0914424	P04637;P04637-4;A0A0U1RQC9;A0A087WZU8;P04637-7;A0A087X1Q1;P04637-3;P04637-2;P04637-6;P04637-5;J3KP33;E7ESS1;P04637-8;P04637-9;A0A087WT22;A0A087WXZ1;E7EQX7;E9PFT5;E7EMR6;S4R334;E9PCY9	P04637;P04637-4;A0A0U1RQC9;A0A087WZU8;P04637-7;A0A087X1Q1;P04637-3;P04637-2;P04637-6;P04637-5;J3KP33;E7ESS1;P04637-8;P04637-9	Cellular tumor antigen p53	TP53	487
17.7751	17.702	17.786	17.8568	17.9759	17.9105	17.9765	17.7799	17.9214	5	5	5	5.3	5.3	5.3	110.41	0	7.6509	178100000	5	1.67683	0.489367	-0.160019	-0.153365	1.00998	0.376511	-0.13823	-0.129888	A0A494C1M0;A0A0U1RQE4;Q5HYK7-3;Q5HYK7-2;Q5HYK7;Q5HYK7-5;Q5HYK7-4;A0A0U1RQN2	A0A494C1M0;A0A0U1RQE4;Q5HYK7-3;Q5HYK7-2;Q5HYK7	SH3 domain-containing protein 19	SH3D19	488
18.8019	19.027	19.1831	19.3839	18.8647	19.3438	19.4377	19.3211	19.3659	4	4	2	13.5	13.5	8.9	41.043	0	7.2155	461360000	4	0.410522	0.474555	-0.19342	-0.161163	1.48474	0.0883296	-0.370868	-0.332401	Q9Y484-2;Q9Y484-3;Q9Y484;A0A0U1RR06;A0A0U1RQM7;A0A0U1RQG6;A0A0U1RQR1;C9J471;C9J7Q8;C9JBX7;C9JUS5;C9J5L0;A0A0U1RQS7;C9JE01;A0A0U1RR42;A0A0U1RRJ9;C9J0A8;H0Y329;G8JLI5;C9JYH8;A0A0U1RQJ7;C9JVT3;H7C4N7;A0A0U1RRJ2	Q9Y484-2;Q9Y484-3;Q9Y484;A0A0U1RR06;A0A0U1RQM7;A0A0U1RQG6;A0A0U1RQR1;C9J471;C9J7Q8;C9JBX7;C9JUS5;C9J5L0;A0A0U1RQS7;C9JE01;A0A0U1RR42;A0A0U1RRJ9;C9J0A8;H0Y329;G8JLI5;C9JYH8	WD repeat domain phosphoinositide-interacting protein 4	WDR45	489
18.3811	18.3203	18.3476	18.4873	18.597	18.5668	18.4129	18.4467	18.3626	3	3	3	5.8	5.8	5.8	65.123	0	21.921	812320000	8	2.24588	0.419691	-0.20075	-0.19356	0.894329	0.702979	-0.0577405	-0.0560532	A0A0U1RQJ8;Q8WXE1-5;Q8WXE1-3;Q8WXE1-2;Q8WXE1;A0A0U1RQW3	A0A0U1RQJ8;Q8WXE1-5;Q8WXE1-3;Q8WXE1-2;Q8WXE1;A0A0U1RQW3	ATR-interacting protein	ATRIP	490
22.4782	22.4244	22.5761	22.5207	22.5181	22.585	22.5603	22.4807	22.4914	44	41	3	25.9	24.4	2.5	195.27	0	205.6	6859800000	53	0.415248	0.831563	-0.0483195	-0.0460399	0.128933	0.911358	-0.0178922	-0.0170249	A0A0U1RQK7	A0A0U1RQK7			491
19.7729	19.7328	19.7832	19.886	19.9951	19.9352	19.915	19.9041	19.8772	4	4	4	43.9	43.9	43.9	10.604	0	13.288	1303900000	6	2.12886	0.457689	-0.175784	-0.169826	2.68909	0.363752	-0.135784	-0.133246	A0A0U1RQS5;B3KNS4;A0A0U1RQV1;Q96A10;A0A0U1RQL9;A0A0U1RQN3	A0A0U1RQS5;B3KNS4;A0A0U1RQV1;Q96A10;A0A0U1RQL9		hCG_2043597	492
18.6376	18.5068	18.6871	18.6205	18.7247	18.5712	18.4738	18.4386	18.4041	3	3	3	19.8	19.8	19.8	18.663	0	97.806	286060000	6	0.150125	0.909054	-0.0282962	-0.0264386	1.39466	0.268239	0.171683	0.162363	A0A0U1RQT8;Q8TCZ2-3;Q8TCZ2-2;Q8TCZ2;Q8TCZ2-5;Q8TCZ2-6;H0Y4H3	A0A0U1RQT8;Q8TCZ2-3;Q8TCZ2-2;Q8TCZ2;Q8TCZ2-5;Q8TCZ2-6	CD99 antigen-like protein 2	CD99L2	493
14.2101	14.2081	14.2113	14.2568	14.2255	14.253	14.1327	14.0056	14.2287	1	1	1	4.8	4.8	4.8	38.216	0	6.2951	17988000	1	1.62885	0.877293	-0.035306	-0.0349596	0.606911	0.568428	0.0874634	0.0821558	A0A2R8YEK7;A0A2R8Y6L0;A0A0U1RQX7;A0A2R8YDJ8;Q9UNH5-3;Q9UNH5;Q9UNH5-5;Q9UNH5-2	A0A2R8YEK7;A0A2R8Y6L0;A0A0U1RQX7;A0A2R8YDJ8;Q9UNH5-3;Q9UNH5;Q9UNH5-5;Q9UNH5-2	Dual specificity protein phosphatase CDC14A	CDC14A	494
16.8135	16.7607	17.0094	17.1213	16.8341	17.0697	17.2005	17.0427	17.07	9	2	2	17.2	3.7	3.7	52.648	0	2.5937	89138000	2	0.561103	0.53389	-0.147134	-0.131798	1.26833	0.138458	-0.243174	-0.223104	A0A0U1RQY7;U3KQB3;U3KQA5;A0A0U1RQT7;Q8IXA3;Q9HCP0-2;Q9HCP0;A0A0U1RR14;A0A0U1RQK2;A0A0U1RQG9;A0A0U1RQK6;K7EP38;A0A0U1RQH9;A0A0U1RR31	A0A0U1RQY7;U3KQB3;U3KQA5;A0A0U1RQT7;Q8IXA3;Q9HCP0-2;Q9HCP0	Casein kinase I isoform gamma-1	CSNK1G1;hCG_2004507	495
18.7953	18.8194	18.9731	18.9018	18.6564	18.9729	18.9465	18.8326	18.88	8	8	8	5.1	5.1	5.1	214.83	0	19.191	359090000	9	0.0591648	0.944726	0.0189412	0.0170508	0.135122	0.885732	-0.0237268	-0.0222838	A0A0U1RR27;Q7Z401;Q7Z401-2;H3BTW5	A0A0U1RR27;Q7Z401;Q7Z401-2	C-myc promoter-binding protein	DENND4A	496
18.7042	18.753	18.939	18.9195	18.6863	18.9863	19.0288	18.957	18.9557	10	10	9	15.8	15.8	14.8	95.096	0	108.52	1306200000	12	0.220037	0.777115	-0.0653229	-0.0585488	1.13204	0.25019	-0.18177	-0.169007	A0A0U1RR39;P22681;A0A1B0GW38;A0A0U1RQX8;A0A2R8YDW4;ENST00000634586.1	A0A0U1RR39;P22681;A0A1B0GW38;A0A0U1RQX8	E3 ubiquitin-protein ligase CBL	CBL	497
15.0888	15.1155	15.3142	15.3361	15.2434	15.3991	15.3354	15.3244	15.2479	2	2	2	3.2	3.2	3.2	76.148	0	3.5365	8987500	2	0.84516	0.51121	-0.153336	-0.141423	0.785369	0.408562	-0.129742	-0.120553	G5E9L9;A0A0U1RR70;Q8N568-2;Q8N568;Q8N568-3	G5E9L9;A0A0U1RR70;Q8N568-2;Q8N568;Q8N568-3	Serine/threonine-protein kinase DCLK2	DCLK2	498
14.9136	14.8004	14.5897	14.6541	14.967	14.6776	14.7333	14.5532	14.6326	2	2	2	3.8	3.8	3.8	79.916	0	19.514	14550000	2	0.00385739	0.995465	0.00163078	0.00143263	0.519841	0.428392	0.128165	0.115643	H7C0E9;A0A0U1RRA6;B5MCU0;B5MCG9;Q9Y2K5-3;Q9Y2K5-2;Q9Y2K5	H7C0E9;A0A0U1RRA6;B5MCU0;B5MCG9;Q9Y2K5-3;Q9Y2K5-2;Q9Y2K5	R3H domain-containing protein 2	R3HDM2	499
20.5436	20.6785	20.8247	20.8846	20.5135	20.9104	20.8998	20.8603	20.8478	12	12	11	16.8	16.8	16	94.685	0	71.68	1355700000	14	0.224661	0.71054	-0.0872326	-0.0757407	1.06338	0.241703	-0.187062	-0.172778	A0A0U1RRB6;Q9Y2D4;J3QT38;Q9Y2D4-2	A0A0U1RRB6;Q9Y2D4;J3QT38;Q9Y2D4-2	Exocyst complex component 6B	EXOC6B	500
17.8356	17.8025	17.9724	17.8434	18.082	17.9959	17.8581	17.7949	17.9298	2	2	2	25	25	25	7.0249	0.0028578	1.3624	218200000	6	0.523547	0.641381	-0.103598	-0.0953067	0.0486588	0.953361	0.00922012	0.00865764	A0A0U1RRE5;ENST00000374922.9;A0A0U1RR68	A0A0U1RRE5;ENST00000374922.9;A0A0U1RR68			501
20.5254	20.424	20.5977	20.6696	20.6533	20.6511	20.6074	20.5934	20.5328	12	12	12	15.1	15.1	15.1	106.99	0	47.003	962770000	17	1.31396	0.522023	-0.142291	-0.135423	0.48916	0.686147	-0.0621529	-0.0588938	A0A0U1RRH6;O94880;O94880-2;B4DG57	A0A0U1RRH6;O94880;O94880-2;B4DG57	PHD finger protein 14	PHF14	502
21.2733	21.3416	21.3332	21.5009	21.0851	21.3602	21.553	21.4453	21.3442	11	11	11	22.6	22.6	22.6	54.578	0	46.078	2362000000	12	0.00171185	0.998406	0.000650406	0.000578654	0.96173	0.396943	-0.13143	-0.123526	F6XEV2;A0A0U1RRK1;A0A286YF11;Q9BPX6;Q9BPX6-3;Q9BPX6-2;S4R3D7;S4R3V1;Q9BPX6-5;Q9BPX6-4;E9PQV6;S4R3W3	F6XEV2;A0A0U1RRK1;A0A286YF11;Q9BPX6;Q9BPX6-3;Q9BPX6-2;S4R3D7;S4R3V1;Q9BPX6-5;Q9BPX6-4	Calcium uptake protein 1, mitochondrial	MICU1	503
18.6866	18.5882	18.7524	18.8158	18.7803	18.8194	18.8288	18.8284	18.7683	9	9	9	19.5	19.5	19.5	67.052	0	73.489	765140000	10	1.23229	0.555861	-0.129456	-0.123369	1.20468	0.386872	-0.132746	-0.12621	A0A0U1RRL5;P32519-2;P32519	A0A0U1RRL5;P32519-2;P32519	ETS-related transcription factor Elf-1	ELF1	504
16.7124	16.7363	16.9199	17.0713	16.7142	16.9696	17.1327	16.9097	16.8899	4	4	4	7.6	7.6	7.6	88.051	0	12.195	92469000	5	0.443488	0.577615	-0.12885	-0.114555	0.858423	0.246392	-0.187904	-0.170549	A0A0U1RRL8;Q8TB22-4;Q8TB22-3;Q8TB22;Q8TB22-2;H0Y9W3;H0Y9M1	A0A0U1RRL8;Q8TB22-4;Q8TB22-3;Q8TB22;Q8TB22-2	Spermatogenesis-associated protein 20	SPATA20	506
21.3339	21.2035	21.3341	21.3279	21.4699	21.3875	21.3861	21.3744	21.3173	18	16	16	41.2	37.6	37.6	63.461	0	114.83	4608400000	26	0.80786	0.628656	-0.10461	-0.0986982	0.641118	0.651672	-0.0687892	-0.0656118	A0A0U1RRM1;Q8WXI9;A0A0U1RR34;A0A0U1RRK3;A0A0U1RR30;ENST00000368655.5;A0A1B0GVS4;A0A1B0GW07	A0A0U1RRM1;Q8WXI9	Transcriptional repressor p66-beta	GATAD2B	507
24.5156	24.4744	24.5917	24.9923	24.4129	24.9657	25.1166	24.9131	24.8995	19	19	1	50.9	50.9	1.7	62.463	0	323.31	91014000000	46	0.615449	0.38672	-0.263053	-0.220693	2.34198	0.0827959	-0.449162	-0.416591	A0A0U1RRM4;A0A0D9SF20;K7EKJ7;K7EK45;A0A087WUW5;K7ELW5	A0A0U1RRM4;A0A0D9SF20		PTBP1	508
12.6822	12.5006	12.2915	12.6704	12.8232	13.2792	13.1263	12.6946	12.9775	1	1	1	30	30	30	3.2737	0.0099908	0.55262	8755200	1	0.942025	0.149864	-0.432818	-0.356255	1.22223	0.0909049	-0.441306	-0.377304	A0A286YF44;A0A286YF70;ENST00000642052.1;A0A286YFF0;A0A126GWB3	A0A286YF44;A0A286YF70;ENST00000642052.1;A0A286YFF0;A0A126GWB3			509
14.8794	14.9039	14.9671	14.7201	14.8905	14.5882	14.6272	14.5894	14.7901	1	1	1	1.4	1.4	1.4	75.821	0	2.583	18157000	1	0.941786	0.460434	0.183842	0.168461	1.68329	0.126534	0.247867	0.232326	A0A140LJL2;Q8N350	A0A140LJL2;Q8N350	Protein Dos	DOS	510
18.243	18.0262	17.973	18.1839	18.2683	18.1626	18.4909	18.2528	18.266	11	1	0	36.3	2.2	0	41.466	0.0077934	0.89078	456590000	1	0.630989	0.578945	-0.124203	-0.114087	1.06319	0.128669	-0.255821	-0.229831	A0A140T912;A0A1W2PRZ0;A0A140T937;O78179;A0A140T930;A0A140T9M5;A0A1W2PP77;A0A140T9U0;A0A140T9W2;Q53YP1;A0A140T9M0;A0A1W2PRX1;A0A1W2PNZ7;A0A140T9Z4;A0A140T9T1;A0A140TA03;A0A140T9W7;A0A140T9B7;A0A140T9X6;A0A140T939;A0A0G2JPA3;D0EV57;A0A140T8X0;A0A140T9V0;A0A140T9W3;A0A140T9D9;Q31611;A0A140T9C2;A0A0G2JH66;P17693-6;A0A0G2JNX1;P17693-2;A0A0G2JPT2;P30511;A0A0D9SFW8;P30511-3	A0A140T912;A0A1W2PRZ0;A0A140T937;O78179;A0A140T930;A0A140T9M5;A0A1W2PP77;A0A140T9U0;A0A140T9W2;Q53YP1;A0A140T9M0;A0A1W2PRX1		HLA-C	511
21.9504	21.8019	21.8397	21.901	22.0216	21.9559	21.8572	21.7702	21.7616	15	15	5	49	49	17.5	40.921	0	282.61	13673000000	25	0.778112	0.658152	-0.0955118	-0.0903969	0.55509	0.661249	0.0676721	0.0642037	Q53Z42;A0A140T9I0;A0A140T9X5;A0A140T913;A0A140T955;A0A140T933;A0A1W2PRT9;A0A1W2PPQ2	Q53Z42;A0A140T9I0;A0A140T9X5;A0A140T913;A0A140T955;A0A140T933;A0A1W2PRT9;A0A1W2PPQ2		HLA-A	512
19.2878	19.2576	19.2965	19.3205	19.3584	19.234	19.323	19.3139	19.2029	13	6	2	52.2	23.1	8.4	34.146	0	19.552	2156200000	6	0.241723	0.922909	-0.0236734	-0.0227928	0.00546003	0.99625	0.000672658	0.000646552	A0A140T941;A0A1W2PQS8;A0A140T9Z6;B0UXQ0	A0A140T941;A0A1W2PQS8;A0A140T9Z6;B0UXQ0		HLA-A	513
17.3439	17.4051	17.6551	17.3913	17.2683	17.2805	17.281	17.3207	17.275	12	2	0	42.5	9.2	0	36.848	0	22.331	1263200000	3	0.683292	0.514405	0.154653	0.140221	0.847943	0.273635	0.175756	0.160322	A0A1W2PR11;Q5QT33;A0A140T962;A0A140T9J9;A0A140T9B3;A0A140TA05;A0A140T9L3;A0A140T942;F8W9Z8;A0A140TA12;A0A140T9Z7;P01893	A0A1W2PR11;Q5QT33;A0A140T962;A0A140T9J9;A0A140T9B3;A0A140TA05;A0A140T9L3;A0A140T942		HLA-C	514
19.5423	19.3939	19.6054	19.434	19.5998	19.3483	19.3771	19.4478	19.3694	6	5	1	25	23.1	6.4	40.134	0	89.165	1096300000	8	0.213014	0.821765	0.0531483	0.0484557	0.792119	0.456955	0.115723	0.10841	A0A140T979;A0A140T9H4;A0A0G2JH91;A0A140T9M6	A0A140T979;A0A140T9H4;A0A0G2JH91;A0A140T9M6			515
19.4956	19.5123	19.5543	19.7787	19.4317	19.7188	19.7745	19.6642	19.6268	6	6	6	9.5	9.5	9.5	87.217	0	30.356	729140000	6	0.491439	0.590255	-0.122344	-0.110369	1.61202	0.273709	-0.167792	-0.160159	Q03518;A0A140T9T7;A0A0S2Z4R8	Q03518;A0A140T9T7;A0A0S2Z4R8	Antigen peptide transporter 1	TAP1	517
17.1134	17.1508	17.512	17.3524	17.1945	17.3318	17.4267	17.2892	17.4391	1	1	1	2.3	2.3	2.3	43.865	0.00024963	2.1221	50601000	1	0.089119	0.893752	-0.0341829	-0.0300796	0.392177	0.446739	-0.126264	-0.11116	E9PQZ5;A0A140TA01;E9PQT8;O43189-2;O43189	E9PQZ5;A0A140TA01;E9PQT8;O43189-2;O43189	PHD finger protein 1	PHF1	518
19.9762	19.9296	20.0029	20.255	20.0461	20.3052	20.0989	20.3583	20.178	3	3	3	35	35	35	15.436	0	6.4266	3709400000	4	1.3244	0.398359	-0.232513	-0.214856	1.41534	0.136492	-0.242189	-0.224315	A0A140TA86;Q5XKP0;K7EIR2;A0A140TA84	A0A140TA86;Q5XKP0;K7EIR2;A0A140TA84	Protein QIL1	QIL1;C19orf70	520
19.486	19.604	19.7752	19.7916	19.5313	19.8363	19.8376	19.8028	19.8051	11	11	11	24	24	24	66.355	0	96.479	786410000	11	0.316312	0.670294	-0.0980485	-0.0870106	1.07361	0.22708	-0.193445	-0.178341	A0A6I8PIT5;A0A6I8PLB1;A0A1B0GTF3;O43301;A0A6I8PIW1;A0A6I8PL32;A0A6I8PL68;A0A6I8PIU5;K7ELE6	A0A6I8PIT5;A0A6I8PLB1;A0A1B0GTF3;O43301;A0A6I8PIW1;A0A6I8PL32	Heat shock 70 kDa protein 12A	HSPA12A	522
21.7681	21.8101	21.911	22.0301	21.8793	22.2172	22.1199	22.0283	22.0833	18	18	18	41.5	41.5	41.5	54.889	0	208.19	7078900000	29	0.932567	0.421228	-0.212507	-0.192048	2.10746	0.123899	-0.247482	-0.235679	P30566;A0A1B0GTJ7;A0A1B0GWJ0;A0A0A6YY92;P30566-2;A0A1B0GWF8;A0A096LNY6;A0A1B0GTG9;A0A096LNY5;A0A096LNY4;A0A096LPA2;A0A096LP72;B4DEP1;A0A096LP76;V9GY96;A0A096LP92;A0A1W2PRX2	P30566;A0A1B0GTJ7;A0A1B0GWJ0;A0A0A6YY92;P30566-2;A0A1B0GWF8;A0A096LNY6;A0A1B0GTG9	Adenylosuccinate lyase	ADSL	523
20.1966	20.053	20.2167	20.351	20.2832	20.4028	20.4112	20.2769	20.3367	14	14	14	13.6	13.6	13.6	138.41	0	142.47	1000600000	18	1.42548	0.445634	-0.190234	-0.17911	1.34814	0.236599	-0.18615	-0.174861	A0A1B0GTL5;Q9BXF6;ENST00000258098.6	A0A1B0GTL5;Q9BXF6	Rab11 family-interacting protein 5	RAB11FIP5	524
14.7614	14.7869	14.7868	15.1284	14.8761	15.1468	14.8111	14.8113	14.6447	1	1	1	3.8	3.8	3.8	42.489	0.00024922	2.0954	22727000	1	1.44161	0.329464	-0.272063	-0.250121	0.150561	0.889655	0.0226698	0.0214647	A0A1B0GVQ7;E7ETX0;A0A1B0GTM1;A0A1B0GUM5;Q8NHX9	A0A1B0GVQ7;E7ETX0;A0A1B0GTM1;A0A1B0GUM5;Q8NHX9	Two pore calcium channel protein 2	TPCN2	525
21.4757	21.33	21.4201	21.5468	21.5744	21.5387	21.5798	21.4362	21.442	12	12	12	28	28	28	46.503	0	21.054	3414000000	15	1.52479	0.517218	-0.144688	-0.138614	0.539895	0.613698	-0.0773849	-0.0727796	Q13510-2;Q13510;A0A1B0GTZ5;A0A1B0GTM3;A0A1B0GUA4;A0A1B0GW68;E7EMM4;A0A1B0GUH5;A0A1B0GTP7;A0A1B0GUW4;A0A1B0GUE3;A0A1B0GUG1;A0A1B0GVG2;A0A1B0GUB3;A0A1B0GU62;Q13510-3;A0A1B0GU06;A0A1B0GVJ1;A0A1B0GW48;A0A1B0GUJ3;A0A1B0GV06;A0A1B0GVE7;A0A1B0GV95;A0A1B0GVA3;A0A1B0GW66;A0A1B0GVC9;A0A1B0GV88	Q13510-2;Q13510;A0A1B0GTZ5;A0A1B0GTM3;A0A1B0GUA4;A0A1B0GW68;E7EMM4;A0A1B0GUH5;A0A1B0GTP7;A0A1B0GUW4;A0A1B0GUE3;A0A1B0GUG1;A0A1B0GVG2;A0A1B0GUB3;A0A1B0GU62;Q13510-3;A0A1B0GU06;A0A1B0GVJ1;A0A1B0GW48;A0A1B0GUJ3	Acid ceramidase;Acid ceramidase subunit alpha;Acid ceramidase subunit beta	ASAH1	526
16.6923	16.8763	16.8924	16.307	16.2875	16.1753	16.4667	16.2959	16.264	3	3	3	9.3	9.3	9.3	54.212	0	6.0121	106750000	3	2.75045	0.0710365	0.563738	0.523845	2.22177	0.0792471	0.478144	0.438722	A0A1B0GTQ6;A0A1B0GVT8;P54098;A0A0D9SFM1;A0A1B0GW33;A0A1B0GTU7;H0YD36	A0A1B0GTQ6;A0A1B0GVT8;P54098;A0A0D9SFM1	DNA polymerase subunit gamma-1	POLG	527
15.8442	15.8193	15.9348	16.2425	15.8261	16.2677	16.2708	16.0539	15.9777	3	2	2	2.1	1.5	1.5	146.32	0.00085784	1.8296	38071000	2	0.768153	0.398737	-0.24598	-0.214375	1.167	0.149299	-0.234657	-0.214387	A0A1B0GTU3;Q96L93-6;Q96L93-4;Q96L93;Q96L93-2;Q96L93-5;H0Y534	A0A1B0GTU3;Q96L93-6;Q96L93-4;Q96L93;Q96L93-2;Q96L93-5	Kinesin-like protein KIF16B	KIF16B	528
23.3996	23.3625	23.4487	23.5744	23.6196	23.6854	23.6211	23.561	23.6173	38	37	37	31.7	31.1	31.1	137.34	0	196.07	16213000000	52	2.26399	0.39841	-0.222846	-0.214118	2.46418	0.197076	-0.196182	-0.190168	Q9UDY2-7;Q9UDY2;Q9UDY2-3;A0A2R8YDH4;A0A1B0GTW1;A0A3B3ITE1;Q9UDY2-6;A0A3B3IRI3;A0A3B3ISZ5;Q9UDY2-2;Q9UDY2-4;A0A3B3IU51;A0A3B3ISF1;Q9UDY2-5;A0A3B3IRV6;A0A3B3IT83;A0A3B3IS03;A0A3B3IU26;B1AN86;U3KQJ2	Q9UDY2-7;Q9UDY2;Q9UDY2-3;A0A2R8YDH4;A0A1B0GTW1;A0A3B3ITE1;Q9UDY2-6;A0A3B3IRI3;A0A3B3ISZ5;Q9UDY2-2;Q9UDY2-4;A0A3B3IU51;A0A3B3ISF1;Q9UDY2-5;A0A3B3IRV6;A0A3B3IT83;A0A3B3IS03	Tight junction protein ZO-2	TJP2	529
19.4678	19.1606	19.0284	19.1563	19.7301	19.5427	19.0909	19.4666	19.4118	14	2	1	11	1.9	0.4	175.04	0	4.5523	3798100000	2	0.531847	0.396856	-0.257418	-0.212174	0.233484	0.540951	-0.104135	-0.0886143	A0A1B0GTW6;A0A0C4DH22;Q9H4G0;X6RC15;Q4VXN0;H0Y482;Q4VXN1;Q4VXN5	A0A1B0GTW6;A0A0C4DH22;Q9H4G0	Band 4.1-like protein 1	EPB41L1	530
19.896	19.8433	19.9049	20.2417	19.8576	20.1193	20.2731	20.1366	20.0122	13	13	13	24.9	24.9	24.9	67.232	0	62.353	893470000	13	0.767055	0.45172	-0.191467	-0.171734	1.53779	0.118659	-0.259239	-0.240537	A0A1B0GU58;P05165-2;P05165;P05165-3;A0A1B0GWI4;A0A1B0GWA1;A0A1B0GUX9;H0Y5U0;A0A1B0GTR1;Q5JTW6;Q5JVH2	A0A1B0GU58;P05165-2;P05165;P05165-3;A0A1B0GWI4;A0A1B0GWA1;A0A1B0GUX9	Propionyl-CoA carboxylase alpha chain, mitochondrial	PCCA	531
19.7138	19.6896	19.7773	19.993	19.6886	19.9441	20.0469	19.9255	19.8603	8	8	6	23.1	23.1	16.5	46.404	0	71.217	811000000	9	0.689481	0.522754	-0.14831	-0.135083	1.63703	0.165711	-0.217265	-0.20485	A0A1B0GW37;A0A1B0GU97;O00712-5;O00712-4;A0A2R8Y7V8;O00712;Q5VW26;Q5VW30;Q5VW27;A0A1B0GWI9;U3KQE8;A0A1B0GWJ4;A0A0A0MRX8;A0A1B0GVN4;A0A1B0GTC1;A0A1B0GWB8;U3KPY9;Q5W0Y9;A0A087WXP2;O00712-2;Q5VW31;O00712-6	A0A1B0GW37;A0A1B0GU97;O00712-5;O00712-4;A0A2R8Y7V8;O00712;Q5VW26;Q5VW30;Q5VW27;A0A1B0GWI9;U3KQE8;A0A1B0GWJ4;A0A0A0MRX8;A0A1B0GVN4;A0A1B0GTC1;A0A1B0GWB8	Nuclear factor 1 B-type;Nuclear factor 1	NFIB	532
21.7887	21.99	22.2098	22.1246	21.7843	22.1678	22.2283	22.1608	22.1952	17	17	17	32.7	32.7	32.7	74.783	0	95.869	5103300000	23	0.0592021	0.915395	-0.0293585	-0.0250555	0.739457	0.23164	-0.198578	-0.176802	A0A1B0GUA3;Q96EK5;A0A1B0GTE6;A0A0D9SFK7;A0A1B0GUH6;A0A1B0GV79;ENST00000638119.1;A0A1B0GVY9;A0A1B0GW21;A0A1B0GU96	A0A1B0GUA3;Q96EK5	KIF1-binding protein	KIAA1279	533
15.7065	15.6352	15.9077	15.8835	15.8469	15.9231	15.9322	15.7313	15.8996	23	1	1	12.1	0.4	0.4	207.22	0.0092262	0.66538	51975000	1	0.72985	0.553955	-0.134681	-0.124185	0.436617	0.510289	-0.104569	-0.0948353	A0A1B0GUA8;Q9H1H9-2;Q9H1H9;Q9H1H9-4;H0Y307;H0Y925	A0A1B0GUA8;Q9H1H9-2;Q9H1H9;Q9H1H9-4	Kinesin-like protein KIF13A	KIF13A	534
15.2111	15.0631	15.2713	14.9801	15.0256	14.9452	15.1161	14.8324	14.9656	2	2	2	5	5	5	34.578	0	2.8711	14011000	2	1.3984	0.429804	0.198238	0.185949	0.959855	0.196038	0.210452	0.190859	A0A1B0GUG6;Q86WH2;Q86WH2-2	A0A1B0GUG6;Q86WH2;Q86WH2-2	Ras association domain-containing protein 3	RASSF3	535
17.759	17.8986	17.9707	18.2223	17.7525	18.0738	18.161	17.9878	18.1199	9	9	9	4.1	4.1	4.1	280.41	0	8.0781	141030000	9	0.388655	0.561505	-0.140106	-0.121626	1.23465	0.181299	-0.213462	-0.197431	A0A1B0GUI1;Q6GYQ0;Q6GYQ0-7;Q6GYQ0-5;Q6GYQ0-6;Q6GYQ0-2;Q6GYQ0-4;Q6GYQ0-3;H0YJB5;H0YJ04	A0A1B0GUI1;Q6GYQ0;Q6GYQ0-7;Q6GYQ0-5;Q6GYQ0-6;Q6GYQ0-2;Q6GYQ0-4	Ral GTPase-activating protein subunit alpha-1	RALGAPA1	536
13.5676	13.4512	13.7756	13.52	13.6705	13.7599	13.722	13.8058	14.272	1	1	1	1.1	1.1	1.1	155.67	0.006903	1.0647	3796600	1	0.166247	0.829713	-0.0520061	-0.0465209	0.790834	0.0984883	-0.335117	-0.280285	E9PEZ5;A0A1B0GUL6;Q9UPP5-2;Q9UPP5	E9PEZ5;A0A1B0GUL6;Q9UPP5-2;Q9UPP5	Uncharacterized protein KIAA1107	KIAA1107	537
19.455	19.614	19.7991	19.6374	19.3822	19.6983	19.7351	19.6066	19.6882	18	18	18	11.5	11.5	11.5	184.34	0	58.44	974920000	19	0.132654	0.842156	0.0500139	0.0439186	0.195051	0.741239	-0.0539881	-0.0488017	B1AM27;A0A1B0GUS7;O14795;O14795-2;I6L9J0;F8W8M9;A0A1B0GVW8;A0A0U1RRL2;F8VZH8;F8W0P6;F8W059;Q9UPW8;A0A3B3ISZ1;Q8NB66;A0A0U1RRB5	B1AM27;A0A1B0GUS7;O14795;O14795-2;I6L9J0;F8W8M9;A0A1B0GVW8	Protein unc-13 homolog B	UNC13B	538
20.0445	20.0505	20.1001	20.2406	19.9441	20.2135	20.2431	20.0921	20.1078	15	15	15	21.2	21.2	21.2	96.13	0	128.07	1873900000	15	0.283482	0.763767	-0.0677198	-0.0617723	0.742586	0.588049	-0.0826429	-0.0786278	A0A1B0GUZ7;Q14156;Q14156-2;Q14156-3;E5RJS1;H7BXG9;E7ESK9;Q9Y2G0-3;Q9Y2G0	A0A1B0GUZ7;Q14156;Q14156-2;Q14156-3	Protein EFR3 homolog A	EFR3A	539
20.481	20.3136	20.4495	20.4673	20.4533	20.4424	20.5615	20.4124	20.3797	14	14	14	14.6	14.6	14.6	123.89	0	86.215	1235300000	17	0.312407	0.865337	-0.0396525	-0.0376977	0.18311	0.823255	-0.0364908	-0.0339151	A0A1B0GVV8;A0JP08;A0A1B0GV02;O60315-2;O60315;A0A1B0GWI0;A0A1B0GW50;E7EUW9;A0A1X7SC99;U3KPV5;U3KQ51;E7ESP8	A0A1B0GVV8;A0JP08;A0A1B0GV02;O60315-2;O60315;A0A1B0GWI0;A0A1B0GW50;E7EUW9	Zinc finger E-box-binding homeobox 2	ZEB2	540
17.8778	17.7561	18.128	17.7683	17.7488	17.8958	17.8751	17.9865	17.8269	9	9	9	16	16	16	85.181	0	87.378	256130000	14	0.416927	0.610795	0.116318	0.103968	0.0718423	0.888	0.0244522	0.0218471	A0A1B0GV05;Q684P5-3;Q684P5;Q684P5-2;F2Z357;A0A0A0MQY8;J3KPC5;X6R8W7;P47736;P47736-2;P47736-3;P47736-4	A0A1B0GV05;Q684P5-3;Q684P5;Q684P5-2	Rap1 GTPase-activating protein 2	RAP1GAP2	541
20.8828	20.916	21.0736	21.01	20.7632	20.9598	21.0188	20.9772	20.8953	19	19	19	18.4	18.4	18.4	141.46	0	157.22	2648800000	27	0.185562	0.84687	0.046463	0.0424099	0.0309194	0.967996	-0.00634575	-0.0059354	Q9H9B1;A0A1B0GV09;Q9H9B1-3;A0A1B0GU48;Q9H9B1-4;A0A0C4DGF8;A0A1B0GUD1;A0A1B0GVZ8;A0A0D9SEQ1;A0A1B0GWF6;A0A1W2PPZ7;A0A1B0GW79;A0A0D9SFX4;A0A0D9SER9;A0A0D9SFG7;A0A0D9SER3;A0A0D9SFS4;A0A1B0GW12;A0A1B0GV89;A0A1B0GTP4;A0A0D9SEP2	Q9H9B1;A0A1B0GV09;Q9H9B1-3;A0A1B0GU48;Q9H9B1-4	Histone-lysine N-methyltransferase EHMT1	EHMT1	542
23.351	23.3397	23.3709	23.4026	23.2494	23.4287	23.4875	23.3795	23.3225	15	15	15	43.6	43.6	43.6	43.831	0	76.793	30015000000	32	0.0381331	0.980467	-0.00636609	-0.00602479	0.36124	0.785711	-0.0426426	-0.0406417	A0A1B0GV23;A0A1B0GVD5;A0A1B0GWE8;P07339;A0A1B0GW44;A0A1B0GVP3;A0A1B0GU92;A0A1B0GU03;F8WD96;C9JH19;H7C469;H7C1V0;F8W787;A0A1B0GV01;A0A1B0GVF1	A0A1B0GV23;A0A1B0GVD5;A0A1B0GWE8;P07339;A0A1B0GW44;A0A1B0GVP3;A0A1B0GU92;A0A1B0GU03;F8WD96;C9JH19;H7C469	Cathepsin D;Cathepsin D light chain;Cathepsin D heavy chain	CTSD	543
17.196	17.3233	17.4462	17.4046	17.3322	17.4469	17.3969	17.4418	17.4477	3	3	3	4.2	4.2	4.2	62.041	0.00073719	1.8732	243750000	3	0.384167	0.742347	-0.0726782	-0.0673194	0.653815	0.490581	-0.106913	-0.0995489	A0A1B0GV70;Q96N21-2;Q96N21;I3L3N1	A0A1B0GV70;Q96N21-2;Q96N21	AP-4 complex accessory subunit tepsin	ENTHD2	545
17.1062	17.0502	17.224	16.8007	17.1159	16.9934	17.1412	17.2217	17.1848	5	3	3	8	5.4	5.4	65.282	0	11.197	90759000	4	0.677806	0.510405	0.156782	0.141873	0.422801	0.720429	-0.0557632	-0.0527929	P15884-4;P15884-11;P15884-5;P15884-14;P15884-13;P15884-7;P15884-12;P15884-3;H3BPJ7;H3BTP3;A0A1B0GVR6;P15884-15;A0A1B0GVB8;P15884;E9PH57;P15884-10;P15884-2;P15884-8;P15884-6;A0A1B0GWD5;P15884-9;A0A1B0GW91;P15884-16;A0A0D9SG78;A0A0D9SF18;A0A0D9SFX5;H3BT24;A0A0D9SGE5;A0A075B723;A0A0D9SFU5;A0A0D9SG61;H3BTZ0;A0A0D9SEZ3;A0A0D9SEK1;G0LNT7;A0A1B0GXH5;A0A1B0GTP2;A0A494C1R3;H3BRF7;K7EKB9;A0A0D9SEX8;H3BNI2;…	P15884-4;P15884-11;P15884-5;P15884-14;P15884-13;P15884-7;P15884-12;P15884-3;H3BPJ7;H3BTP3;A0A1B0GVR6;P15884-15;A0A1B0GVB8;P15884;E9PH57;P15884-10;P15884-2;P15884-8;P15884-6;A0A1B0GWD5;P15884-9;A0A1B0GW91;P15884-16;A0A0D9SG78	Transcription factor 4	TCF4	546
17.9149	17.9649	18.1723	18.2542	17.7477	18.1866	18.4174	18.1802	18.1995	2	2	2	6.9	6.9	6.9	27.136	0	2.2474	206290000	2	0.0914326	0.862225	-0.0454858	-0.0386366	1.06571	0.137191	-0.248341	-0.223827	A0A1B0GVC6;Q32MN6;P20226-2;P20226;Q6SJ96;Q7Z6S5	A0A1B0GVC6;Q32MN6;P20226-2;P20226;Q6SJ96;Q7Z6S5	TATA-box-binding protein;TATA box-binding protein-like protein 2	TBP;TBPL2	547
11.7946	11.4329	11.3707	11.5889	11.6122	11.6895	11.8589	11.4397	12.0837	1	1	1	6.7	6.7	6.7	16.441	0.0025108	1.4243	1120400	1	0.290756	0.674677	-0.0974731	-0.0858348	0.494943	0.15111	-0.261375	-0.212436	A0A1B0GVV7;A0A1B0GVF8;B8ZZ31;E7ERP4;Q9BRB3-3;Q9BRB3-2;Q9BRB3	A0A1B0GVV7;A0A1B0GVF8;B8ZZ31;E7ERP4;Q9BRB3-3;Q9BRB3-2;Q9BRB3	Phosphatidylinositol N-acetylglucosaminyltransferase subunit Q	PIGQ	548
18.2943	18.2549	18.3299	18.2139	18.0761	18.2559	18.6638	18.5176	18.4707	5	5	5	7.4	7.4	7.4	90.58	0	11.451	308000000	6	0.884651	0.60889	0.111036	0.104902	1.84663	0.118012	-0.257695	-0.242636	A0A1B0GVI7;A0A2R8Y7G1;P35869	A0A1B0GVI7;A0A2R8Y7G1;P35869	Aryl hydrocarbon receptor	AHR	549
22.3852	22.5443	22.5685	22.7524	22.5582	22.8164	22.8243	22.6987	22.8014	27	27	27	33.6	33.6	33.6	93.543	0	116.36	6434500000	37	1.01874	0.421516	-0.209658	-0.191188	1.7844	0.109435	-0.275468	-0.257628	A0A1B0GVL3;Q05086-2;Q05086-3;Q05086;A0A0D9SG77;A0A0D9SF91;A0A0D9SES7;A0A0D9SG63;S4R306;A0A0D9SFU3;A0A0D9SG54	A0A1B0GVL3;Q05086-2;Q05086-3;Q05086;A0A0D9SG77	Ubiquitin-protein ligase E3A	UBE3A	551
17.7444	17.7973	17.8996	17.8313	17.7625	17.8286	17.8476	17.7857	17.7514	6	6	6	5	5	5	166.37	0	11.861	161230000	7	0.0421315	0.980301	0.00628217	0.00597847	0.129345	0.906416	0.0188611	0.0179025	A0A1B0GVL4;P78312-2;P78312;P78312-4;P78312-6;P78312-5;D6RFZ4;E7EUR8;P78312-3	A0A1B0GVL4;P78312-2;P78312;P78312-4;P78312-6;P78312-5;D6RFZ4;E7EUR8;P78312-3	Protein FAM193A	FAM193A	552
21.4268	21.4493	21.5785	21.7361	21.4586	21.7307	21.7704	21.7334	21.7104	17	17	16	36.8	36.8	35	65.215	0	57.605	4486300000	26	0.693456	0.510669	-0.15693	-0.142265	2.13306	0.119159	-0.25319	-0.241044	A0A1B0GWF2;A0A1B0GVQ5;P61764;P61764-2;A0A2R8Y5D4;A0A0D9SG72;A0A1B0GTP9;A0A1B0GW76;A0A0D9SEH5;A0A0D9SFQ7;A0A0D9SFW6;A0A0D9SEP9;A0A096LP52;A0A1B0GTD8;A0A096LP33	A0A1B0GWF2;A0A1B0GVQ5;P61764;P61764-2;A0A2R8Y5D4;A0A0D9SG72;A0A1B0GTP9;A0A1B0GW76	Syntaxin-binding protein 1	STXBP1	553
20.3334	20.3804	20.414	20.4803	20.6401	20.5589	20.4696	20.4584	20.4411	9	9	8	26.2	26.2	24.4	44.765	0	47.499	965520000	11	1.62553	0.450841	-0.183825	-0.174788	1.50131	0.588299	-0.080459	-0.0785122	A0A1B0GVV3;Q5EBL4;Q5EBL4-2;Q5EBL4-3;ENST00000376874.9	A0A1B0GVV3;Q5EBL4;Q5EBL4-2	RILP-like protein 1	RILPL1	555
20.8979	20.8762	20.9064	21.0272	20.9234	21.0445	21.1944	20.9811	20.982	10	10	10	33.4	33.4	33.4	39.008	0	108.5	3127200000	13	1.26572	0.621824	-0.104879	-0.100954	1.04392	0.311292	-0.158977	-0.148363	O75787;O75787-2;A0A1B0GVW0;A0A1C7CYW4;A0A1B0GVB9;A0A1B0GTU8;B7Z1I9;A0A1B0GUT7;A0A1B0GWD6;A0A1B0GVC7;A0A1B0GTB0;B7Z413;A0A1B0GU12;H7C3E1;A0A1B0GWJ8;A0A1B0GVI9;A0A1B0GV60;A0A1B0GW13;A0A1B0GV24;H7C240;A0A1B0GVZ1;A0A1B0GUV3	O75787;O75787-2;A0A1B0GVW0;A0A1C7CYW4;A0A1B0GVB9;A0A1B0GTU8;B7Z1I9;A0A1B0GUT7;A0A1B0GWD6;A0A1B0GVC7;A0A1B0GTB0;B7Z413;A0A1B0GU12;H7C3E1;A0A1B0GWJ8;A0A1B0GVI9	Renin receptor	ATP6AP2	557
19.2327	19.2734	19.3906	19.6105	19.285	19.5201	19.6234	19.4752	19.4402	7	7	7	12.8	12.8	12.8	84.533	0	32.772	804470000	8	0.734672	0.48481	-0.173009	-0.156154	1.36202	0.177526	-0.214067	-0.199423	A0A1B0GW05;Q2PZI1;F5H1L7;H7C1I8;Q6NUT2	A0A1B0GW05;Q2PZI1	Probable C-mannosyltransferase DPY19L1	DPY19L1	558
21.1749	21.1136	21.3233	21.2554	21.4482	21.4524	21.1903	21.1406	21.197	12	12	12	25.8	25.8	25.8	65.332	0	78.383	2891500000	17	0.942885	0.464639	-0.18143	-0.166448	0.162089	0.863324	0.0279287	0.02623	A0A1B0GW23;Q03154;A0A1B0GU86;Q03154-2;Q03154-4;C9JMV9;A0A1B0GV31;Q03154-3;A0A1B0GVA5;F8WC59;C9JYZ0;A0A1B0GTG3;A0A1B0GVZ3;A0A1B0GVG0;A0A1B0GU36;A0A1B0GUT4	A0A1B0GW23;Q03154;A0A1B0GU86;Q03154-2;Q03154-4;C9JMV9;A0A1B0GV31;Q03154-3	Aminoacylase-1	ACY1;ABHD14A-ACY1	559
17.8574	17.8327	17.8994	17.736	18.0255	17.8585	17.8715	17.9137	17.7756	4	3	3	31	21.8	21.8	16.646	0	2.5057	393780000	3	0.0400491	0.970231	-0.0101471	-0.00934233	0.0740551	0.951526	0.00954374	0.00913068	E9PEN0;A0A1B0GW41;Q8WYH8-2;Q8WYH8	E9PEN0;A0A1B0GW41;Q8WYH8-2;Q8WYH8	Inhibitor of growth protein 5	ING5	560
17.9277	17.8088	17.9436	18.0703	17.8684	18.0226	18.1253	17.9525	17.9014	10	10	10	10.8	10.8	10.8	127.87	0	28.071	232770000	10	0.559466	0.669373	-0.0937195	-0.0872372	0.551589	0.523437	-0.099645	-0.0922654	A0A1B0GWA0;Q8IZM8;ENST00000636215.2	A0A1B0GWA0			561
15.8565	15.8039	15.68	15.8361	15.4869	15.78	15.8977	15.6245	15.6439	3	3	3	9.5	9.5	9.5	35.444	0	2.3401	32642000	3	0.262343	0.729676	0.0790987	0.0706085	0.221277	0.720819	0.0581055	0.0527076	A0A1B0GWI2;O75503;A0A087WZY0;A0A1B0GTR6;A0A1B0GWJ7;A0A1C7CYZ2;A0A1B0GTV7;A0A1B0GUE8;A0A1B0GV94	A0A1B0GWI2;O75503	Ceroid-lipofuscinosis neuronal protein 5	CLN5	562
17.2729	17.1444	17.1985	17.2375	17.455	17.2024	17.3197	17.1623	17.0842	3	3	3	3.5	3.5	3.5	96.079	0	11.563	139780000	3	0.459685	0.674893	-0.0930036	-0.0855326	0.0738349	0.918229	0.0165456	0.0153392	A0A1B0GWK2;Q674X7-3;Q674X7-5;Q674X7-2;Q674X7;B0QYQ6;Q674X7-4	A0A1B0GWK2;Q674X7-3;Q674X7-5;Q674X7-2;Q674X7;B0QYQ6;Q674X7-4	Kazrin	KAZN	563
14.11	14.1313	14.1761	14.0283	14.1014	14.4099	14.4005	13.9281	14.1558	7	1	1	37.4	8.7	8.7	22.054	0	12.468	40726000	1	0.12581	0.87132	-0.0407305	-0.0364132	0.0559407	0.898807	-0.0223284	-0.019624	F6U1F2;F6XTU0;A0A1B0GX79;F6WML8	F6U1F2;F6XTU0;A0A1B0GX79;F6WML8		BAG6	564
15.3906	15.3326	15.3912	15.4793	15.5138	15.7604	15.3556	15.2603	15.4256	2	1	1	6.7	3.7	3.7	29.841	0.00024972	2.1225	33561000	2	1.10542	0.417974	-0.213038	-0.195336	0.178733	0.880878	0.0243174	0.0231219	A0A1B0GXL9;B1AKB4;B0QYS6;B0QYS7;P19484;B1AKB1;B1AKB2	A0A1B0GXL9;B1AKB4;B0QYS6;B0QYS7;P19484;B1AKB1;B1AKB2	Transcription factor EB	TFEB	565
13.6504	13.31	13.1099	13.1905	13.2236	13.2627	13.4984	13.0525	13.2969	2	2	2	3.7	3.7	3.7	80.266	0	5.6117	7712100	2	0.340923	0.580813	0.13116	0.113154	0.134216	0.673464	0.0741949	0.0616378	A0A1B1UZQ1;A0A3B3IRU7;A0A3B3ISJ6;A0A5F9ZI67;A0A5F9ZHF9;A0A3F2YP58;Q9Y233;Q9Y233-2	A0A1B1UZQ1;A0A3B3IRU7;A0A3B3ISJ6;A0A5F9ZI67;A0A5F9ZHF9;A0A3F2YP58;Q9Y233;Q9Y233-2	cAMP and cAMP-inhibited cGMP 3,5-cyclic phosphodiesterase 10A	PDE10A	566
20.0536	19.9918	20.186	20.1321	19.8905	20.0873	20.1551	20.0975	20.0301	18	18	18	20.5	20.5	20.5	120.73	0	141.19	906440000	23	0.16247	0.868541	0.0405134	0.0370408	0.0898582	0.916142	-0.0171038	-0.0160188	A0A1C7CYX1;A0A0A0MSU2;Q6PJG2;H7C1L3;ENST00000394071.6;C9JYU7	A0A1C7CYX1;A0A0A0MSU2;Q6PJG2;H7C1L3	ELM2 and SANT domain-containing protein 1	ELMSAN1	567
24.5108	24.6074	24.8028	24.7794	24.7083	24.9075	24.8983	24.8104	24.8724	27	27	24	54.8	54.8	50.2	73.502	0	323.31	76342000000	46	0.693606	0.508876	-0.158058	-0.143195	1.15308	0.172657	-0.220048	-0.201927	A0A1C7CYX9;Q16555-2;Q16555;ENST00000521913.7;E5RFU4;E9PD68;Q14194;Q14194-2	A0A1C7CYX9;Q16555-2;Q16555	Dihydropyrimidinase-related protein 2	DPYSL2	568
16.9004	18.6415	19.1255	18.2492	15.5675	17.3046	17.0433	17.7507	17.0683	1	1	1	2.9	2.9	2.9	30.955	0.0013348	1.6757	127640000	1	0.498186	0.06425	1.18199	0.580562	0.583934	0.0752	0.934988	0.545421	A0A1C7CYZ1;Q8TD08-2;Q8TD08-3;Q8TD08	A0A1C7CYZ1;Q8TD08-2;Q8TD08-3;Q8TD08	Mitogen-activated protein kinase 15	MAPK15	569
21.3731	21.472	21.564	21.8065	21.3976	21.554	21.735	21.6971	21.5581	12	11	11	46.1	40.2	40.2	35.503	0	71.77	3967100000	15	0.371078	0.615182	-0.116343	-0.102843	1.18286	0.222922	-0.193727	-0.179877	Q9BWM7;A0A1P0AYU5;S4R3N9	Q9BWM7;A0A1P0AYU5;S4R3N9	Sideroflexin-3	SFXN3	570
17.1459	17.1278	17.2556	17.3992	17.1389	17.3218	17.4584	17.2743	17.2059	2	2	2	2.5	2.5	2.5	105.81	0	6.3154	111000000	2	0.563174	0.620136	-0.110237	-0.101423	0.732729	0.388441	-0.136456	-0.125727	O95427;A0A1W2PPB6;A0A1W2PS19;A0A1W2PNH8;A0A1W2PNR0;A0A1W2PQP4;A0A1W2PQR8;A0A1W2PQZ1;A0A1W2PPR7;A0A1W2PR74;A0A1W2PNW5;K7ELE1;K7EMD7;K7EPJ2;A0A1W2PRH3;A0A1W2PQA9;A0A1W2PQ49;A0A1W2PNQ8;K7EL34;K7ESH9;K7EID9	O95427;A0A1W2PPB6;A0A1W2PS19;A0A1W2PNH8;A0A1W2PNR0;A0A1W2PQP4;A0A1W2PQR8;A0A1W2PQZ1;A0A1W2PPR7;A0A1W2PR74;A0A1W2PNW5;K7ELE1;K7EMD7;K7EPJ2;A0A1W2PRH3;A0A1W2PQA9;A0A1W2PQ49;A0A1W2PNQ8;K7EL34;K7ESH9;K7EID9	GPI ethanolamine phosphate transferase 1	PIGN	571
21.3621	21.3804	21.398	21.5728	21.4931	21.5431	21.6455	21.4655	21.4862	12	12	12	26.5	26.5	26.5	65.699	0	76.194	4603600000	14	2.44579	0.492214	-0.156193	-0.152314	1.23694	0.326887	-0.152243	-0.143924	Q969N2;A0A1W2PNP0;Q969N2-5;A0A1W2PP57;Q969N2-4;A0A1W2PPS0;A0A1W2PPC3;A0A1W2PQN1;A0A1W2PP53;A0A1W2PPR6;Q969N2-2;Q969N2-6;Q969N2-3;A0A1W2PR92;A0A1W2PQY1;A0A1W2PPQ7;A0A1W2PRZ8;A0A1W2PPK4;A0A1W2PRH2;A0A1W2PP13;A0A1W2PQ52;H7C2Y2;A0A1W2PR73;A0A1W2PPI8;A0A1W2PSC5;A0A1W2PQ29;A0A1W2PQA4;A0A1W2PNW9;A0A1W2PRV7;A0A1W2PRG1;A0A1W2PPU8;A0A1W2PR34;A0A1W2PNS2;B7Z7C5;A0A1W2PRH8;A0A1W2PQL3;A0A1W2PP98;A0A1W2PNZ5;A0A…	Q969N2;A0A1W2PNP0;Q969N2-5;A0A1W2PP57;Q969N2-4;A0A1W2PPS0;A0A1W2PPC3;A0A1W2PQN1;A0A1W2PP53;A0A1W2PPR6;Q969N2-2;Q969N2-6;Q969N2-3;A0A1W2PR92;A0A1W2PQY1;A0A1W2PPQ7;A0A1W2PRZ8;A0A1W2PPK4	GPI transamidase component PIG-T	PIGT	572
14.7906	14.8266	14.9985	14.9905	14.7428	14.7799	14.8545	15.0054	14.992	1	1	1	29	29	29	7.6079	0	16.652	387130000	1	0.124527	0.890671	0.0341473	0.0310337	0.41791	0.613872	-0.0787481	-0.0728978	A0A1W2PNR9;Q9Y5U9	A0A1W2PNR9;Q9Y5U9	Immediate early response 3-interacting protein 1	IER3IP1	573
15.7091	15.5132	15.8022	15.7594	15.6143	15.7142	15.9318	15.7202	15.6905	26	1	1	14.2	1	1	197.33	0	20.515	36648000	3	0.0781035	0.934702	-0.0211395	-0.0192993	0.391971	0.508985	-0.105995	-0.0951387	F8VYC4;A0A286YES2;A0A1W2PNU4;P0DJD0;P0DJD1;H0YBN8	F8VYC4;A0A286YES2;A0A1W2PNU4;P0DJD0;P0DJD1	RANBP2-like and GRIP domain-containing protein 1;RANBP2-like and GRIP domain-containing protein 2	RGPD1;RGPD2	574
22.9074	23.0182	23.2528	23.3347	22.8874	23.3288	23.3104	23.3464	23.3535	19	19	0	28.5	28.5	0	75.872	0	79.755	14928000000	23	0.277624	0.607694	-0.124174	-0.105254	1.26684	0.111778	-0.27729	-0.251464	A0A1W2PNV4;E9PF58;F8WFD3	A0A1W2PNV4;E9PF58		ARPC1A	575
20.4858	20.6982	20.9309	20.4386	20.1656	20.4187	20.4103	20.3856	20.4236	11	11	11	15.1	15.1	15.1	80.305	0	39.018	3804800000	11	1.09926	0.212361	0.364012	0.31497	1.0877	0.104789	0.29848	0.264372	A0A494C0T4;A0A1W2PNW1;H0YJH6;P42226;P42226-3;P42226-2;G3V5I8;G3V370;G3V5K5;G3V568;Q5FBW6;ENST00000556155.5;G3V2L2;G3V2M3;G3V2H4;H0YIY2	A0A494C0T4;A0A1W2PNW1;H0YJH6;P42226;P42226-3;P42226-2	Signal transducer and activator of transcription 6	STAT6	576
19.0884	19.3164	19.3805	19.4545	19.2452	19.5442	19.3876	19.3692	19.3667	8	8	8	17	17	17	58.713	0	115.16	554580000	11	0.538499	0.520787	-0.152905	-0.135878	0.5633	0.475698	-0.112762	-0.103558	Q96EB1-2;A0A1W2PRF0;A0A1W2PRF5;A0A1W2PR08;A0A1W2PPP6;A0A1W2PQZ6;A0A1W2PNY5;G5E9D4;Q96EB1;A0A1W2PQA7;A0A1W2PRJ0;A0A1W2PS93;A0A1X7SBS0;Q96EB1-3;E9PPJ9;A0A1W2PP47;A0A1W2PQ05;ENST00000640961.2;A0A1W2PPR3;A0A1W2PNW2	Q96EB1-2;A0A1W2PRF0;A0A1W2PRF5;A0A1W2PR08;A0A1W2PPP6;A0A1W2PQZ6;A0A1W2PNY5;G5E9D4;Q96EB1;A0A1W2PQA7;A0A1W2PRJ0;A0A1W2PS93;A0A1X7SBS0;Q96EB1-3;E9PPJ9	Elongator complex protein 4	ELP4	577
19.2058	19.1028	19.2534	19.2138	19.0561	19.1722	19.199	19.1197	19.1039	17	17	17	8.5	8.5	8.5	263.14	0	65.804	649020000	19	0.243645	0.865776	0.0399888	0.0375548	0.363892	0.767538	0.0464516	0.0441012	A0A1W2PNZ9;Q15652-3;Q15652;Q15652-2;H7BXU7	A0A1W2PNZ9;Q15652-3;Q15652;Q15652-2	Probable JmjC domain-containing histone demethylation protein 2C	JMJD1C	578
18.1226	18.1453	18.2618	18.6502	18.2665	18.5014	18.6178	18.5336	18.4629	4	4	4	5.4	5.4	5.4	45.007	0	12.681	347290000	4	1.16315	0.299921	-0.29613	-0.264468	2.36155	0.0892225	-0.361547	-0.340388	A0A1W2PP11;Q9H300;H7C0U0;F8WCQ4;A0A1W2PS40;C9JNP8;Q9H300-2;A0A1W2PP66	A0A1W2PP11;Q9H300;H7C0U0;F8WCQ4;A0A1W2PS40;C9JNP8;Q9H300-2	Presenilins-associated rhomboid-like protein, mitochondrial;P-beta	PARL	579
17.9178	18.0893	18.3086	18.0643	17.7502	18.1242	17.8936	17.8652	17.9676	4	4	4	13	13	13	48.368	0	7.1279	1010200000	4	0.317588	0.59681	0.125659	0.108138	0.772305	0.234201	0.196419	0.175821	Q7RTN6;A0A1W2PPG2;Q7RTN6-3;Q7RTN6-5;Q7RTN6-2;Q7RTN6-4;Q7RTN6-6;A0A1W2PQF1;A0A1W2PPJ9;A0A1W2PQE8;A0A1W2PPM8;A0A1W2PR00;A0A1W2PP78;A0A1W2PNV1;A0A1W2PNV7;J3QS66;A0A1W2PQ00;A0A1W2PS04;Q86YC8	Q7RTN6;A0A1W2PPG2;Q7RTN6-3;Q7RTN6-5;Q7RTN6-2;Q7RTN6-4;Q7RTN6-6;A0A1W2PQF1;A0A1W2PPJ9;A0A1W2PQE8;A0A1W2PPM8;A0A1W2PR00;A0A1W2PP78;A0A1W2PNV1;A0A1W2PNV7;J3QS66;A0A1W2PQ00;A0A1W2PS04;Q86YC8	STE20-related kinase adapter protein alpha	STRADA	580
16.3572	16.2876	16.4604	16.5135	16.5758	16.422	16.5119	16.3568	16.4255	1	1	1	2.2	2.2	2.2	57.042	0	2.9732	37451000	1	0.942013	0.54618	-0.135349	-0.126826	0.395369	0.685562	-0.0629997	-0.0590258	A0A1W2PPB5;Q13873-2;Q13873	A0A1W2PPB5;Q13873-2;Q13873	Bone morphogenetic protein receptor type-2	BMPR2	581
21.8901	21.9109	22.1611	22.2046	22.1304	22.1733	22.1202	22.1522	22.1297	8	8	8	49	49	49	24.493	0	53.374	7169000000	12	0.950306	0.462021	-0.18213	-0.16714	0.771443	0.358229	-0.146704	-0.13489	A0A1W2PPG1;A0A1W2PQM3;A0A1W2PS81;E7EQ34;A0A1W2PPP5;O14653-2;O14653;A0A1W2PPG5;I3NI02;O14653-3;I3L4Z6;A0A1W2PRC2;A0A1W2PPW8;A0A1W2PR23;A0A1W2PR02;A0A1W2PRP7;A0A1W2PRV0;A0A1W2PPJ0;I3L1K7;A0A1W2PRL0;A0A1W2PS12;I3L0K1;A0A1X7SBU8;A0A1W2PQP2;A0A1W2PQ77;A0A1W2PRE6;A0A1W2PNV3;A0A1W2PQE0;A0A1W2PQ06;A0A1W2PQ38;A0A1W2PRD0;A0A1W2PQS3;A0A1W2PQQ4;A0A1W2PP28;A0A1W2PQ12	A0A1W2PPG1;A0A1W2PQM3;A0A1W2PS81;E7EQ34;A0A1W2PPP5;O14653-2;O14653;A0A1W2PPG5;I3NI02;O14653-3;I3L4Z6;A0A1W2PRC2;A0A1W2PPW8;A0A1W2PR23;A0A1W2PR02;A0A1W2PRP7;A0A1W2PRV0;A0A1W2PPJ0;I3L1K7;A0A1W2PRL0;A0A1W2PS12;I3L0K1;A0A1X7SBU8;A0A1W2PQP2;A0A1W2PQ77;A0A1W2PRE6;A0A1W2PNV3;A0A1W2PQE0;A0A1W2PQ06;A0A1W2PQ38;A0A1W2PRD0	Golgi SNAP receptor complex member 2	GOSR2	583
22.7761	22.808	22.6974	22.8855	22.5453	22.8344	23.0144	22.9006	22.7396	17	17	17	35.1	35.1	35.1	59.787	0	280.32	20725000000	21	0.0161525	0.984801	0.00540034	0.00486131	0.652381	0.433071	-0.124367	-0.114495	A0A1W2PQT3;A0A1W2PPH1;A0A1W2PQY8;P23368;A0A1W2PR68;A0A1W2PQH3;A0A1W2PQF8;P23368-2;A0A1W2PQ37;A0A1W2PRS2;A0A1W2PRY9;A0A1W2PQH4;A0A1W2PRH1;A0A1W2PPY2;E9PCP1	A0A1W2PQT3;A0A1W2PPH1;A0A1W2PQY8;P23368;A0A1W2PR68;A0A1W2PQH3;A0A1W2PQF8;P23368-2;A0A1W2PQ37	NAD-dependent malic enzyme, mitochondrial	ME2	584
17.6364	17.7769	17.9882	18.0484	17.6837	18.0888	18.0774	18.0498	18.0603	4	4	4	12.4	12.4	12.4	45.341	0	59.423	245810000	5	0.353339	0.563772	-0.139796	-0.120049	1.20064	0.121337	-0.262004	-0.237631	J3QT87;A0A1W2PPJ5;Q96SW2-2;Q96SW2;J3QT51	J3QT87;A0A1W2PPJ5;Q96SW2-2;Q96SW2	Protein cereblon	CRBN	585
22.081	22.0312	22.1375	22.1442	22.5008	22.3692	22.1545	22.1692	22.2358	16	16	16	52.8	52.8	52.8	33.935	0	129.5	16002000000	35	1.10382	0.369416	-0.254862	-0.229901	1.22496	0.491695	-0.103317	-0.0993791	A0A1W2PPZ5;P23193;A0A1W2PRL9;P23193-2;E5RIS7;E5RJ93;B7Z4S1;A0A0A0MT58;Q15560-2;Q15560;E5RK46;A0A1W2PS15;E5RFI1;A0A1W2PPV7;Q5JRI7	A0A1W2PPZ5;P23193;A0A1W2PRL9;P23193-2	Transcription elongation factor A protein 1	TCEA1	586
17.5193	17.763	17.879	18.0205	17.6519	17.7785	18.0801	17.8029	17.7975	3	3	1	4.8	4.8	2.6	75.542	0	12.554	385230000	3	0.253069	0.680939	-0.0965385	-0.0838445	0.541357	0.299296	-0.173093	-0.151676	A0A1W2PQ13;A0A1W2PSA9;A0A1W2PR66;A0A1W2PNF0;A0A1W2PQ60;A0A1W2PNY6;A0A1W2PPH4;A0A1W2PPG9;A0A1W2PQD6;A0A1W2PPE6;A0A1W2PRT7;A0A1W2PQH2;A0A1W2PSD1;A0A1W2PS45;A0A1W2PS77;A0A1W2PQL8;Q9Y2D2;Q9Y2D2-2;Q9Y2D2-3;Q96MC6	A0A1W2PQ13;A0A1W2PSA9;A0A1W2PR66;A0A1W2PNF0;A0A1W2PQ60;A0A1W2PNY6;A0A1W2PPH4;A0A1W2PPG9;A0A1W2PQD6;A0A1W2PPE6;A0A1W2PRT7;A0A1W2PQH2;A0A1W2PSD1;A0A1W2PS45;A0A1W2PS77;A0A1W2PQL8;Q9Y2D2;Q9Y2D2-2;Q9Y2D2-3	UDP-N-acetylglucosamine transporter	SLC35A3	587
16.9525	16.9629	17.3291	17.4761	17.0838	17.4955	17.4351	17.499	17.4964	11	1	1	34.7	3.8	3.8	33.14	0	13.625	222180000	1	0.671997	0.375162	-0.270305	-0.228576	1.46103	0.0875041	-0.395336	-0.351223	A0A1W2PQS6;F6U211;A0A2R8Y7H1;A0A2R8YFH6;S4R435;A0A2R8Y6L3;O95989	A0A1W2PQS6;F6U211;A0A2R8Y7H1;A0A2R8YFH6;S4R435;A0A2R8Y6L3		RPS10;RPS10-NUDT3	588
15.6857	15.1653	15.0301	15.3022	15.7942	15.5596	15.5322	15.2797	15.0383	1	1	1	20	20	20	10.999	0	9.9623	55033000	3	0.453946	0.405647	-0.258273	-0.207416	0.0139057	0.954732	0.0103178	0.0082842	A0A1W2PQV2;H3BUH9;P23434	A0A1W2PQV2;H3BUH9;P23434	Glycine cleavage system H protein, mitochondrial	GCSH	589
20.326	20.2031	20.2806	20.3256	20.5753	20.5704	20.3153	20.318	20.3511	4	4	4	23.3	23.3	23.3	25.948	0	13.675	903150000	5	1.15393	0.41079	-0.220575	-0.202383	0.705773	0.702804	-0.0582536	-0.0561389	F5GYH1;A0A1W2PRM0;A0A1W2PRL5;A0A1W2PR09;Q8NC96;A0A1W2PR27;A0A1W2PPF5;A0A1W2PRQ7;A0A1W2PNT6;Q8NC96-2	F5GYH1;A0A1W2PRM0;A0A1W2PRL5;A0A1W2PR09;Q8NC96	Adaptin ear-binding coat-associated protein 1	NECAP1	590
17.6369	17.7621	17.8923	18.0835	17.6479	18.1391	17.987	17.852	17.9456	5	5	4	11.9	11.9	9	52.584	0	13.402	167920000	6	0.489158	0.46849	-0.19307	-0.16475	0.915766	0.299325	-0.164462	-0.151737	F2Z2I2;Q5W015;Q5VX20;A0A1W2PR17;Q16875-3;Q16875-2;Q16875;Q16875-4;A0A1W2PNV9;H0Y483	F2Z2I2;Q5W015;Q5VX20;A0A1W2PR17;Q16875-3;Q16875-2;Q16875;Q16875-4	6-phosphofructo-2-kinase/fructose-2,6-bisphosphatase 3;6-phosphofructo-2-kinase;Fructose-2,6-bisphosphatase	PFKFB3	591
18.6441	18.8491	18.9139	18.8136	18.6293	18.9553	18.7963	18.8404	18.8907	7	7	7	9.1	9.1	9.1	139.28	0	40.518	250670000	7	0.00794178	0.989804	0.00301043	0.00267693	0.17746	0.806417	-0.0400855	-0.0369189	A0A1W2PR85;O15056-2;O15056;O15056-3;E7ER60;H0YEV8	A0A1W2PR85;O15056-2;O15056;O15056-3;E7ER60	Synaptojanin-2	SYNJ2	592
22.1933	22.2013	22.3556	22.4881	22.3164	22.5107	22.5458	22.4371	22.4711	15	15	0	18.5	18.5	0	93.444	0	69.562	5239900000	18	1.09403	0.450446	-0.188368	-0.174261	1.71678	0.140579	-0.234615	-0.220953	A0A1W2PRB8;E9PJU8	A0A1W2PRB8			593
21.4761	21.1596	21.2087	21.3657	21.7035	21.461	21.4765	21.296	21.2833	12	12	12	29.9	29.9	29.9	53.891	0	63.126	5981500000	22	0.746227	0.413769	-0.228655	-0.200457	0.238276	0.66568	-0.070488	-0.0631342	A0A1W2PS43;A0A1W2PRS1;Q14108;A0A1W2PPX5;A0A1W2PPU6;A0A1W2PQR6;A0A1W2PQB7;A0A1W2PRF6;Q14108-2;A0A1W2PSE4;A0A1W2PS70;A0A1W2PNX7;A0A1W2PQL5;D6RDG0	A0A1W2PS43;A0A1W2PRS1;Q14108;A0A1W2PPX5;A0A1W2PPU6;A0A1W2PQR6;A0A1W2PQB7;A0A1W2PRF6;Q14108-2	Lysosome membrane protein 2	SCARB2	595
19.8219	20.0431	20.2543	20.3097	20.0363	20.3261	20.3025	20.2638	20.2397	3	3	3	14.2	14.2	14.2	30.415	0	14.645	1541800000	5	0.517615	0.477631	-0.184272	-0.159368	0.842136	0.170193	-0.228912	-0.203265	A0A1W2PRV5;E7EQZ4;Q16637-4;Q16637-2;Q16637-3;Q16637;B4DP61	A0A1W2PRV5;E7EQZ4;Q16637-4;Q16637-2;Q16637-3;Q16637;B4DP61	Survival motor neuron protein	SMN1;SMN2	596
20.0437	20.1866	20.3196	20.2934	20.2006	20.4146	20.4185	20.3359	20.297	14	14	14	19.4	19.4	19.4	101.7	0	58.164	1576400000	18	0.520491	0.595322	-0.119589	-0.108625	0.892288	0.293808	-0.167199	-0.153767	A0A1W2PS05;Q8NEB9;A8MYT4;M0R308;K7ENH3;K7EIV6;K7EKH3;M0R386;A0A0B4J2B1	A0A1W2PS05;Q8NEB9;A8MYT4	Phosphatidylinositol 3-kinase catalytic subunit type 3;Phosphatidylinositol 3-kinase	PIK3C3	598
18.0112	17.9291	18.0002	17.8374	17.8552	17.9438	17.9274	17.8052	17.7568	7	7	7	5.8	5.8	5.8	158.99	0	20.574	232330000	7	1.14161	0.633326	0.101351	0.0972895	1.24074	0.333322	0.150367	0.142271	A0A1W2PS85;R4GMW8;P28715;A0A090HNM7;A0A494C0S2;P28715-3;P28715-2	A0A1W2PS85;R4GMW8;P28715;A0A090HNM7;A0A494C0S2	DNA repair protein complementing XP-G cells	BIVM-ERCC5;ERCC5;ERCC5-201	599
14.0061	13.8336	14.0862	14.244	14.186	14.2013	14.2444	14.3084	14.2029	4	1	1	11.5	5.5	5.5	48.658	0	28.535	26332000	1	1.42954	0.392482	-0.235149	-0.218433	1.57688	0.109031	-0.276624	-0.25599	A0A1X7SBS4;Q99594	A0A1X7SBS4;Q99594	Transcriptional enhancer factor TEF-5	TEAD3	600
17.3096	17.0834	17.1176	16.8887	17.0503	16.9658	17.1562	17.0381	16.9179	5	5	5	12.6	12.6	12.6	52.846	0	10.042	79563000	6	1.12424	0.430255	0.201941	0.186211	0.604367	0.407584	0.132794	0.120893	O95502;A0A1X7SBT7;ENST00000333039.3	O95502;A0A1X7SBT7	Neuronal pentraxin receptor	NPTXR	601
16.5214	16.4878	16.6176	16.6744	16.9316	16.9382	16.5975	16.6601	16.7066	1	1	1	4.7	4.7	4.7	26.172	0	2.9252	66009000	1	1.48832	0.266281	-0.305808	-0.279234	1.05459	0.461292	-0.112464	-0.107097	A0A1X7SBW3;Q5TA31	A0A1X7SBW3;Q5TA31	E3 ubiquitin-protein ligase RNF187	RNF187	602
18.9402	18.9607	19.15	19.2363	19.0321	19.1536	19.2603	19.1778	19.1435	10	9	9	17.6	15.4	15.4	83.952	0	37.442	448410000	10	0.622883	0.579569	-0.123689	-0.113548	1.10524	0.261532	-0.176856	-0.16448	A0A1X7SBY3;H0Y860;Q9P246;Q9P246-2;H7C5C6;H7C5A5;Q9P246-3;H7C5K2;R4GN82;R4GMP0	A0A1X7SBY3;H0Y860;Q9P246;Q9P246-2;H7C5C6;H7C5A5;Q9P246-3	Stromal interaction molecule 2	STIM2	603
16.3358	16.5435	16.7118	16.7954	16.5237	16.6979	16.8438	16.798	16.7252	2	2	2	19.3	19.3	19.3	12.346	0	4.9884	196160000	2	0.454317	0.552354	-0.141952	-0.125104	1.06536	0.12668	-0.258612	-0.232129	D6R9Q5;A0A3B3ISY7;A0A286YEY6;D6RD74;D6RA92;Q9UM13	D6R9Q5;A0A3B3ISY7;A0A286YEY6;D6RD74;D6RA92;Q9UM13	Anaphase-promoting complex subunit 10	ANAPC10	604
16.7067	16.4831	16.5664	16.4893	17.1292	16.715	16.5993	16.5019	16.5192	1	1	1	35.3	35.3	35.3	4.1488	0	2.2793	433980000	1	0.412239	0.475235	-0.192433	-0.160573	0.249464	0.777878	0.045229	0.0421983	A0A286YF16;Q9NVS9-2	A0A286YF16;Q9NVS9-2	Pyridoxine-5-phosphate oxidase	PNPO	605
23.9326	24.0287	24.0713	24.058	24.1762	24.2869	24.1464	24.1345	24.1264	20	20	20	45.1	45.1	45.1	55.938	0	168.12	47470000000	32	0.981035	0.494433	-0.162821	-0.15107	1.40528	0.410693	-0.124952	-0.11998	A0A286YF22;O43175;A0A2C9F2M7;A0A286YFA2;A0A286YFL2;A0A286YFM8;A0A286YF78;A0A286YER3;A0A286YFC8;A0A286YFB2;A0A286YFE1;A0A286YF34;ENST00000641597.1;A0A286YFF3;A0A286YFK5	A0A286YF22;O43175;A0A2C9F2M7;A0A286YFA2;A0A286YFL2;A0A286YFM8	D-3-phosphoglycerate dehydrogenase	PHGDH	607
22.7136	22.5952	22.7825	22.8019	22.7902	22.6892	22.7245	22.6754	22.6197	8	8	8	29.2	29.2	29.2	34.136	0	64.15	8336000000	9	0.411768	0.77357	-0.0633233	-0.0594386	0.141786	0.884335	0.023922	0.0225143	A0A2C9F2P4;A0A286YFF7;P50897;Q5T0S4;A0A286YFE3;A0A286YFL8;P50897-2;E9PIA8;E9PK48;A0A286YFL6;E9PSE5	A0A2C9F2P4;A0A286YFF7;P50897;Q5T0S4;A0A286YFE3;A0A286YFL8;P50897-2;E9PIA8	Palmitoyl-protein thioesterase 1	PPT1	608
18.9445	19.0261	19.0911	18.5454	18.3056	18.5614	18.7673	18.5946	18.549	7	7	6	10.8	10.8	8.6	75.578	0	23.013	249300000	6	2.38794	0.07544	0.549766	0.503007	2.08329	0.0867674	0.383575	0.355538	A0A2Q3DP09;Q7Z3E5-2;Q7Z3E5;C9J535;H7BZA2;H7C3U7;H7BZY2;C9JW07;ENST00000614261.4	A0A2Q3DP09;Q7Z3E5-2;Q7Z3E5	LisH domain-containing protein ARMC9	ARMC9	609
17.9002	17.8387	18.1393	18.0955	17.8188	18.0937	18.0593	18.1454	17.9697	4	4	4	4.6	4.6	4.6	116.1	0	52.463	275930000	5	0.121735	0.863923	-0.0432911	-0.0383163	0.398573	0.537931	-0.0987237	-0.089361	A0A2R8Y2F6;P42336;C9JAM9;ENST00000263967.4	A0A2R8Y2F6;P42336	Phosphatidylinositol 4,5-bisphosphate 3-kinase catalytic subunit alpha isoform	PIK3CA	611
18.7827	18.7508	18.9188	19.0837	18.6626	18.8759	19.151	19.0702	18.8995	12	6	6	23.3	11	11	53.235	0	17.236	904570000	7	0.160991	0.814504	-0.0565974	-0.0499961	1.16052	0.167041	-0.222802	-0.204353	A0A2R8Y3N3;A0A2R8Y5P7;P49590-2;P49590;A0A2R8Y6I1;D6RB22;D6RJE6;B4DQ67;A0A2R8Y5E8;A0A2R8Y4X6	A0A2R8Y3N3;A0A2R8Y5P7;P49590-2;P49590;A0A2R8Y6I1;D6RB22;D6RJE6;B4DQ67	Probable histidine--tRNA ligase, mitochondrial	HARS2	612
16.0822	16.301	16.5099	16.5212	16.2491	16.3316	16.5493	16.4674	16.3477	3	3	3	8.3	8.3	8.3	46.698	0	8.0229	46255000	3	0.17946	0.767962	-0.069589	-0.0606477	0.502514	0.345654	-0.157068	-0.138186	U3KQE4;A0A2R8YCL0;A0A2R8YD19;A0A2R8Y511;A0A2R8YFH3;A0A2R8Y3S0;Q96JX3-2;Q96JX3;U3KQG3;ENST00000647468.2;A0A3B3ISE8;Q5JVM6;Q96JX3-3	U3KQE4;A0A2R8YCL0;A0A2R8YD19;A0A2R8Y511;A0A2R8YFH3;A0A2R8Y3S0;Q96JX3-2;Q96JX3	Protein SERAC1	SERAC1	613
18.896	18.8291	18.9588	19.0153	18.8939	19.2316	19.2447	19.1161	19.1142	4	4	4	23.6	23.6	23.6	20.151	0	17.325	891980000	6	0.652097	0.516757	-0.152275	-0.13773	2.0029	0.112361	-0.263687	-0.249429	A0A2R8Y620;A0A2R8Y7U2;A0A2R8Y600;A0A2R8Y455;Q86VX2-2;Q86VX2;V9GY66	A0A2R8Y620;A0A2R8Y7U2;A0A2R8Y600;A0A2R8Y455;Q86VX2-2;Q86VX2;V9GY66	COMM domain-containing protein 7	COMMD7	614
20.5305	20.3959	20.5014	20.5759	20.565	20.5619	20.4882	20.5063	20.4373	5	5	5	22	22	22	17.764	0	4.3987	4903500000	5	1.04801	0.666386	-0.0916773	-0.0880584	0.00945011	0.992833	-0.0013148	-0.00125721	A6NNI4;A0A2R8Y478;G8JLH6;P21926;A0A087WU13	A6NNI4;A0A2R8Y478;G8JLH6;P21926;A0A087WU13	Tetraspanin;CD9 antigen	CD9	615
16.4883	16.3298	16.3481	16.5834	16.3174	16.5199	16.6393	16.3744	16.282	2	2	2	10.9	10.9	10.9	20.313	0	2.796	252020000	2	0.376511	0.704168	-0.0848484	-0.0775191	0.134666	0.797547	-0.0431798	-0.0386153	A0A2R8Y484;Q08722-2;Q08722-3;Q08722-4;Q08722	A0A2R8Y484;Q08722-2;Q08722-3;Q08722-4;Q08722	Leukocyte surface antigen CD47	CD47	616
18.7126	18.5164	18.724	18.7855	18.5878	18.712	18.8572	18.7649	18.7137	4	4	4	12.3	12.3	12.3	51.449	0	27.08	574700000	6	0.19049	0.853165	-0.0441202	-0.0405263	0.737186	0.418306	-0.12762	-0.118235	A0A2R8Y4X1;B7Z2R4;A0A2R8Y4E3;A0A2R8Y504;A0A2R8Y821;A0A2R8Y5X5;O43556;O43556-4;A0A2R8Y5P8;A0A2R8Y4P8;A0A2R8Y6V3;A0A2R8YGQ3;A0A2R8Y5H7;E9PEH6;A0A2R8Y638;A0A2R8Y5R7;A0A2R8Y5M2;A0A2R8Y652;A0A2R8YD68;A0A2R8Y6U6;A0A2R8YEY2;A0A2R8Y5J6;A0A2R8Y5J3;A0A2R8Y5X0;A0A2R8YE48;A0A2R8YH84;A0A2R8YFA5;O43556-3;A0A2R8Y2R1;A0A2R8Y5Q3;A0A2R8YE16;A0A2R8Y6S4;A0A2R8Y6Y5;A0A2R8Y7Q5;A0A2R8Y6G8;A0A2R8Y448;A0A2R8Y6D4;A0A2R8Y7…	A0A2R8Y4X1;B7Z2R4;A0A2R8Y4E3;A0A2R8Y504;A0A2R8Y821;A0A2R8Y5X5;O43556;O43556-4;A0A2R8Y5P8;A0A2R8Y4P8;A0A2R8Y6V3;A0A2R8YGQ3;A0A2R8Y5H7;E9PEH6;A0A2R8Y638;A0A2R8Y5R7;A0A2R8Y5M2;A0A2R8Y652;A0A2R8YD68;A0A2R8Y6U6;A0A2R8YEY2;A0A2R8Y5J6;A0A2R8Y5J3;A0A2R8Y5X0;A0A2R8YE48;A0A2R8YH84;A0A2R8YFA5;O43556-3;A0A2R8Y2R1;A0A2R8Y5Q3;A0A2R8YE16;A0A2R8Y6S4;A0A2R8Y6Y5;A0A2R8Y7Q5;A0A2R8Y6G8;A0A2R8Y448;A0A2R8Y6D4;A0A2R8Y7…	Epsilon-sarcoglycan	SGCE	617
19.3093	19.3539	19.4723	19.4199	19.2942	19.5097	19.455	19.3718	19.4076	11	11	10	23.5	23.5	22.4	67.196	0	82.036	716090000	12	0.137466	0.905708	-0.029466	-0.027304	0.239537	0.835899	-0.0329984	-0.0312995	Q9UBP0;Q9UBP0-2;Q9UBP0-3;Q9UBP0-4;A0A2U3TZR0;A0A2R8Y4I8;A0A2R8YFW8;A0A2R8YCL5;A0A2R8YGN6;A0A2R8Y481;A0A2R8Y5N9;A0A2R8Y7K2;A0A2R8YEA0;A0A2R8YFC9;A0A2R8Y7W6;ENST00000315285.8;A0A2R8Y5I6	Q9UBP0;Q9UBP0-2;Q9UBP0-3;Q9UBP0-4;A0A2U3TZR0;A0A2R8Y4I8;A0A2R8YFW8;A0A2R8YCL5;A0A2R8YGN6;A0A2R8Y481;A0A2R8Y5N9;A0A2R8Y7K2	Spastin	SPAST	618
18.4323	18.4542	18.6881	18.6737	18.4414	18.6913	18.6269	18.626	18.5993	4	4	4	11.3	11.3	11.3	58.318	0	44.917	352680000	5	0.269334	0.736071	-0.0772603	-0.0693037	0.489378	0.554792	-0.0925223	-0.0854832	A0A2R8Y4L3;A0A2R8YE98;A0A2R8Y7C3;Q8N4S0;F5H777;ENST00000645500.1;Q8N4S0-2;E9PMD6	A0A2R8Y4L3;A0A2R8YE98;A0A2R8Y7C3;Q8N4S0;F5H777;ENST00000645500.1;Q8N4S0-2	Coiled-coil domain-containing protein 82	CCDC82	620
22.4442	22.4068	22.5821	22.6668	22.3322	22.6412	22.6945	22.6507	22.5376	35	35	22	22.6	22.6	14.9	184.64	0	284.44	10723000000	46	0.224779	0.764416	-0.0690409	-0.061642	0.991016	0.340227	-0.149878	-0.139953	P51532;P51532-2;A0A2R8Y7S2;A0A2R8Y4P4;Q9HBD4;P51532-4;P51532-3;P51532-5;A0A0A0MT49;A0A2R8YGG3;A0A2R8Y440;A0A2R8YG32;A0A2R8Y7F3;A0A2R8Y6N0;A0A2R8Y4C5;A0A2R8YF58;A0A2R8YF80;A0A2R8Y7Y7;A0A2R8Y526;A0A2R8YDA1;A0A2R8Y6V2;A0A2R8YGP5;A0A2R8Y523;A0A2R8Y5K3;K7EQF0;A0A2R8YFK5;A0A2R8YCY3;A0A2R8YFV8;K7EP28;A0A2R8Y4R6;A0A2R8Y7R0;A0A0U1RRF5;A0A2R8Y866;A0A2R8YF38;A0A2R8Y583	P51532;P51532-2;A0A2R8Y7S2;A0A2R8Y4P4;Q9HBD4;P51532-4;P51532-3;P51532-5;A0A0A0MT49;A0A2R8YGG3;A0A2R8Y440;A0A2R8YG32;A0A2R8Y7F3;A0A2R8Y6N0;A0A2R8Y4C5;A0A2R8YF58;A0A2R8YF80;A0A2R8Y7Y7;A0A2R8Y526;A0A2R8YDA1;A0A2R8Y6V2;A0A2R8YGP5	Transcription activator BRG1	SMARCA4	621
19.0536	19.0782	19.2084	19.2139	19.0393	19.2303	19.343	19.1888	19.1475	4	4	4	12.4	12.4	12.4	38.266	0	18.907	458120000	6	0.242621	0.839798	-0.0477873	-0.0443405	0.670958	0.469064	-0.113044	-0.105015	A0A2R8Y4R7;A0A2R8Y6L6;O75648-2;O75648;O75648-3;O75648-4;A0A2R8YDK3	A0A2R8Y4R7;A0A2R8Y6L6;O75648-2;O75648;O75648-3;O75648-4	Mitochondrial tRNA-specific 2-thiouridylase 1	TRMU	622
18.7923	18.8375	19.0246	19.103	19.0013	19.2126	19.2176	19.1579	19.123	4	4	4	10.7	10.7	10.7	50.1	0	7.8131	443330000	4	1.10853	0.411041	-0.22084	-0.201923	1.67701	0.10625	-0.281366	-0.261426	A0A2R8YFL3;A0A2R8Y7R1;A0A2R8Y4U4;P15260	A0A2R8YFL3;A0A2R8Y7R1;A0A2R8Y4U4;P15260	Interferon gamma receptor 1	IFNGR1	623
15.0191	15.107	15.1789	15.282	15.2253	15.4202	15.4444	15.2933	15.4235	2	1	1	4.8	3.1	3.1	47.076	0.0065635	1.095	22514000	1	1.31206	0.4205	-0.207509	-0.193198	1.90343	0.102485	-0.285371	-0.267671	A0A2R8YCE9;A0A2R8Y4U7;E9PFW2;A0A2R8Y524;O00462;A0A2R8Y7A0;A0A2R8Y211;A0A2R8YE79;A0A2R8YEC9	A0A2R8YCE9;A0A2R8Y4U7;E9PFW2;A0A2R8Y524;O00462;A0A2R8Y7A0;A0A2R8Y211;A0A2R8YE79;A0A2R8YEC9	Beta-mannosidase	MANBA	624
19.244	19.2595	19.4392	19.4186	19.7681	19.6273	19.4732	19.5298	19.4929	6	6	6	12.6	12.6	12.6	65.306	0	28.785	726190000	8	1.14483	0.307138	-0.290425	-0.25947	1.33196	0.241431	-0.184433	-0.17321	A0A2R8Y4Z8;Q9Y3X0;M0QZR0;M0QYB4;M0R2W0	A0A2R8Y4Z8;Q9Y3X0;M0QZR0;M0QYB4	Coiled-coil domain-containing protein 9	CCDC9	625
14.924	15.2802	15.1734	15.5579	15.3413	15.3452	15.3878	15.3746	15.2134	1	1	1	4.7	4.7	4.7	26.643	0.00012564	2.2164	59472000	1	1.06483	0.316306	-0.288899	-0.256228	0.768053	0.227067	-0.199386	-0.1781	ENST00000643721.1;A0A2R8YFP1;R4GN03;A0A2R8Y500;A0A2U3TZI0;Q9BZR9	ENST00000643721.1;A0A2R8YFP1;R4GN03;A0A2R8Y500;A0A2U3TZI0;Q9BZR9	Probable E3 ubiquitin-protein ligase TRIM8	TRIM8	626
13.775	13.8992	13.9825	13.3652	13.9466	13.9264	13.8924	13.7567	13.4848	4	3	3	2.9	2.4	2.4	204.7	0	10.839	19510000	3	0.280988	0.572861	0.139486	0.116255	0.578996	0.294457	0.174291	0.153678	A0A2R8Y549;Q8NI35-3;Q8NI35;Q8NI35-5;Q8NI35-4;Q8NI35-2;A0A0U1RQT2;A0A2R8Y5I3;A0A0X1KG69;A0A087WUZ6;A0A0U1RR46	A0A2R8Y549;Q8NI35-3;Q8NI35;Q8NI35-5;Q8NI35-4;Q8NI35-2;A0A0U1RQT2;A0A2R8Y5I3;A0A0X1KG69;A0A087WUZ6	InaD-like protein	INADL	627
21.0485	21.1993	21.3664	21.4373	21.1853	21.4264	21.4079	21.3769	21.3952	24	24	1	25.3	25.3	0.8	134.59	0	210.96	2096500000	29	0.515714	0.541536	-0.144914	-0.12901	0.956928	0.241904	-0.188582	-0.172654	A0A2R8Y566;Q9P260-2;A0A075B785;ENST00000644646.1;A0A075B768	A0A2R8Y566;Q9P260-2;A0A075B785	LisH domain and HEAT repeat-containing protein KIAA1468	KIAA1468	628
19.3442	19.3952	19.4596	19.5275	19.3136	19.5674	19.572	19.4147	19.5115	7	7	7	6.5	6.5	6.5	108.6	0	14.25	417250000	8	0.337104	0.754459	-0.0698624	-0.0643547	0.81418	0.512532	-0.0997562	-0.0944025	A0A2R8Y575;Q5VVD7;Q8IWE5	A0A2R8Y575;Q5VVD7;Q8IWE5	Pleckstrin homology domain-containing family M member 2	PLEKHM2	629
21.2173	21.1834	21.4085	21.5225	21.2344	21.4385	21.6057	21.5791	21.4915	12	12	12	16.9	16.9	16.9	72.999	0	24.506	5913400000	15	0.50997	0.573662	-0.128721	-0.115906	1.68141	0.101996	-0.289014	-0.268077	A0A2R8Y595;A0A2R8YFL0;P49711;P49711-2;ENST00000646076.1;V9GY73;Q8NI51-11;Q8NI51-6;Q8NI51-5;Q8NI51-10;Q8NI51-2;Q8NI51;Q8NI51-3;Q8NI51-7;F5H2V8;Q8NI51-8	A0A2R8Y595;A0A2R8YFL0;P49711;P49711-2	Transcriptional repressor CTCF	CTCF	630
23.2864	23.186	23.2532	23.4671	23.2125	23.4624	23.5571	23.4451	23.3609	25	25	23	42.9	42.9	39.7	85.267	0	265.27	19923000000	39	0.711429	0.544525	-0.138821	-0.12746	1.53117	0.177298	-0.212491	-0.199702	A0A2R8YCH5;A0A2R8Y5A3;P35222;A0A2R8Y804;A0A2R8Y543;A0A2R8Y5Z1;B4DGU4;A0A2R8Y7Z0;A0A2R8Y750;A0A2R8Y5C3;A0A2R8Y6G0;A0A2R8YG06;A0A2R8Y815;C9IZ65	A0A2R8YCH5;A0A2R8Y5A3;P35222;A0A2R8Y804;A0A2R8Y543;A0A2R8Y5Z1;B4DGU4;A0A2R8Y7Z0;A0A2R8Y750;A0A2R8Y5C3	Catenin beta-1	CTNNB1	631
21.9711	21.8834	22.1341	22.1508	22.0217	22.1899	22.1663	22.0916	22.1195	27	26	1	27.6	26.8	0.8	105.13	0	135.09	6911600000	38	0.627823	0.577865	-0.124582	-0.114365	0.779683	0.4095	-0.129571	-0.12035	A0A2R8YDM9;A0A2R8Y5A6;H0YH87;A0A5F9ZI57;A0A2R8Y7E6;A0A5F9ZHX3;Q99700-2;A0A5F9ZH85;F8VRK6;A0A2R8Y6W7;A0A2R8YGV1	A0A2R8YDM9;A0A2R8Y5A6;H0YH87;A0A5F9ZI57;A0A2R8Y7E6;A0A5F9ZHX3;Q99700-2	Ataxin-2	ATXN2	632
18.4488	18.3896	18.5867	18.4859	18.5847	18.6442	18.5552	18.5819	18.6205	12	1	1	50.5	2.8	2.8	30.925	0.0025087	1.4102	156980000	1	0.577582	0.659263	-0.0965481	-0.0898573	0.837707	0.471031	-0.110867	-0.104453	A0A2R8Y5C4	A0A2R8Y5C4			633
13.8206	14.0387	14.0621	14.2253	13.6061	14.0717	14.2129	14.0577	14.0866	2	2	2	30.5	30.5	30.5	10.963	0	5.7171	14298000	2	0.0100319	0.98431	0.00613403	0.0051056	0.73606	0.363915	-0.145264	-0.133212	A0A2R8YET0;A0A2R8Y7U6;A0A2R8Y7U0;H0Y770;A0A2R8Y6H3;A0A2R8Y721;A0A2R8Y5K9;A0A5F9UWT1;A0A2R8YEW8;A0A2R8Y5T1;A0A2R8Y6V4;A0A2R8Y842;A0A2R8Y5E9;C9JGS4;A0A2R8Y6H8;A0A2R8YF50;A0A2R8Y6F4;A0A2R8Y5P2;A0A2R8YFS1;A0A2R8YF97;A0A2R8Y6Y2;O75140-9;O75140-4;O75140-8;O75140-1;O75140-5;O75140-2;O75140-6;O75140;H7C3I3	A0A2R8YET0;A0A2R8Y7U6;A0A2R8Y7U0;H0Y770;A0A2R8Y6H3;A0A2R8Y721;A0A2R8Y5K9;A0A5F9UWT1;A0A2R8YEW8;A0A2R8Y5T1;A0A2R8Y6V4;A0A2R8Y842;A0A2R8Y5E9;C9JGS4;A0A2R8Y6H8;A0A2R8YF50;A0A2R8Y6F4;A0A2R8Y5P2;A0A2R8YFS1;A0A2R8YF97;A0A2R8Y6Y2;O75140-9;O75140-4;O75140-8;O75140-1;O75140-5;O75140-2;O75140-6;O75140;H7C3I3	DEP domain-containing protein 5	DEPDC5	634
20.0155	20.0674	20.279	19.9798	19.7684	20.027	20.1088	20.0821	20.0205	18	18	18	12.7	12.7	12.7	200.61	0	177.7	1403700000	20	0.798049	0.448186	0.195549	0.175661	0.232253	0.754862	0.0501436	0.0462269	P49815;H3BMQ0;A0A2R8YDZ2;A0A2R8YGU4;A0A2R8Y5F1;A0A2R8Y7X5;A0A2R8YDR3;A0A2R8Y7C8;P49815-7;P49815-5;P49815-3;P49815-2;A0A2R8YGD6;P49815-4;X5D2U8;P49815-6;A0A2R8Y6C9;A0A2R8YEJ8;H3BQK4;A0A2R8YGE6;A0A2R8Y5B2;A0A2R8Y670;A0A2R8YCR8;A0A2R8YHA2;P49815-8;H3BQY7	P49815;H3BMQ0;A0A2R8YDZ2;A0A2R8YGU4;A0A2R8Y5F1;A0A2R8Y7X5;A0A2R8YDR3;A0A2R8Y7C8;P49815-7;P49815-5;P49815-3;P49815-2;A0A2R8YGD6;P49815-4;X5D2U8;P49815-6;A0A2R8Y6C9	Tuberin	TSC2	635
13.5069	13.5446	13.9365	14.0718	13.9815	14.0017	14.0222	13.848	14.0161	1	1	1	29.8	29.8	29.8	6.4272	0	20.514	32047000	1	1.19389	0.216086	-0.355654	-0.31197	0.941862	0.106206	-0.299453	-0.260686	G3XAG7;A0A2R8YEZ3;A0A2R8YD24;A0A2R8Y5I1;Q13216-2;Q13216	G3XAG7;A0A2R8YEZ3;A0A2R8YD24;A0A2R8Y5I1;Q13216-2;Q13216	DNA excision repair protein ERCC-8	ERCC8	636
13.8008	14.0994	14.3233	14.4335	14.0449	14.3513	14.2062	14.0693	14.3412	2	2	2	8.3	8.3	8.3	41.887	0	7.7989	25259000	3	0.453256	0.458428	-0.202049	-0.169494	0.314196	0.443642	-0.131021	-0.111936	A0A2R8Y5U5;A0A5F9ZHW7;A0A2R8Y5K2;Q96LT7	A0A2R8Y5U5;A0A5F9ZHW7;A0A2R8Y5K2;Q96LT7	Protein C9orf72	C9orf72	637
19.5174	19.6554	19.8621	19.7378	19.4661	19.7491	19.8204	19.7493	19.7771	12	12	12	11.7	11.7	11.7	129.77	0	51.999	1067300000	14	0.0701143	0.918932	0.0273285	0.0240495	0.43533	0.513165	-0.103942	-0.094297	Q92574;Q92574-2;A0A2R8Y5S3;A0A2R8Y5N2;A0A2R8YFV7;A0A2R8Y6S1;A0A2R8YEH9;A0A2R8YGX7;A0A2R8YD74;A0A2R8Y5U8;Q59IT9;A0A2R8Y6W1;A0A2R8Y7E9;Q86WV8;ENST00000644097.1;A0A2R8Y419;A0A2R8YGL0;A0A2R8Y5M3;A0A2R8Y6N1;A0A2R8Y5Q4;A0A2R8Y5J1;A0A2R8Y6S8;A0A2R8Y756;A0A2R8Y5F8	Q92574;Q92574-2;A0A2R8Y5S3;A0A2R8Y5N2;A0A2R8YFV7;A0A2R8Y6S1	Hamartin	TSC1	639
22.2173	22.3067	22.4571	22.5373	22.3611	22.7085	22.637	22.6042	22.5987	33	21	21	46.4	30.2	30.2	69.335	0	100.94	11236000000	31	0.787267	0.429408	-0.208599	-0.185872	1.80452	0.102235	-0.286268	-0.267298	A0A2R8Y5S7;P35241;P35241-5;A0A2R8Y7M3;P35241-4;P35241-2;E9PNV3;E9PQ82;P35241-3;A0A2R8Y5P0;A0A2R8Y4H6;E9PKN5	A0A2R8Y5S7;P35241;P35241-5;A0A2R8Y7M3;P35241-4	Radixin	RDX	641
17.8985	18.1095	18.1675	18.0015	17.6754	18.0538	18.0436	17.9733	17.9272	6	6	6	12.6	12.6	12.6	77.343	0	37.871	211620000	6	0.442531	0.540075	0.148251	0.129607	0.364051	0.623595	0.0771186	0.0708519	A0A2R8Y7U5;A8MST6;A0A2R8Y5W6;Q5JTW2;Q5JTW2-5;A0A2R8Y589;A0A2R8Y4C1;A0A2U3TZI9;A0A2R8Y432;A0A2R8YCP0;A0A2R8Y7A4;Q5JTW2-3;Q5JTW2-2;A0A2R8YFB0;ENST00000424347.6;A0A2R8Y7M8	A0A2R8Y7U5;A8MST6;A0A2R8Y5W6;Q5JTW2;Q5JTW2-5;A0A2R8Y589;A0A2R8Y4C1;A0A2U3TZI9;A0A2R8Y432;A0A2R8YCP0;A0A2R8Y7A4;Q5JTW2-3;Q5JTW2-2	Centrosomal protein of 78 kDa	CEP78	642
17.9325	17.9209	18.1364	18.0318	17.8909	17.847	17.998	17.9786	17.8799	4	4	4	5	5	5	130.81	0	37.556	168190000	6	0.33892	0.742272	0.0733782	0.0673518	0.219079	0.782598	0.044419	0.0411678	A0A2R8Y635;Q9H7F0;A0A087WYY3;A0A2R8YDN7;Q9H7F0-2;H7C1U7	A0A2R8Y635;Q9H7F0;A0A087WYY3;A0A2R8YDN7;Q9H7F0-2	Probable cation-transporting ATPase 13A3	ATP13A3	643
15.0005	14.95	15.128	15.0062	14.9354	15.2008	15.076	14.9516	15.2136	5	3	3	4.1	2.8	2.8	188.31	0	25.251	38738000	4	0.0788101	0.934056	-0.0213242	-0.0194674	0.230314	0.736216	-0.0542593	-0.049672	A0A2R8YGD3;A0A2R8Y661;Q9Y4G8	A0A2R8YGD3;A0A2R8Y661;Q9Y4G8	Rap guanine nucleotide exchange factor 2	RAPGEF2	644
17.8915	17.9268	18.091	18.2121	17.8487	18.2026	18.1365	18.0183	18.0807	6	6	6	4.1	4.1	4.1	176.6	0	33.906	180200000	6	0.366848	0.611109	-0.118022	-0.104033	0.705466	0.483015	-0.108706	-0.101564	A0A2R8Y6F3;Q9P2P5;A0A2R8YE75;C9JHL2;ENST00000644978.2	A0A2R8Y6F3;Q9P2P5;A0A2R8YE75	E3 ubiquitin-protein ligase HECW2	HECW2	646
20.3543	20.3597	20.6353	20.6677	20.3533	20.66	20.6517	20.6974	20.5684	9	9	9	18	18	18	68.489	0	37.183	1956000000	10	0.326885	0.634012	-0.11053	-0.0970388	0.880637	0.24347	-0.189388	-0.172145	A0A2R8Y6L5;A0A2R8Y6I6;Q13627-5;Q13627-2;Q13627;A0A2R8YDF3;Q13627-4;Q13627-3;A0A2R8Y443;E7EMI5;A0A2R8YEY4;M0R2X3;M0R131;Q9Y463-2;Q9Y463-3;Q9Y463	A0A2R8Y6L5;A0A2R8Y6I6;Q13627-5;Q13627-2;Q13627;A0A2R8YDF3;Q13627-4;Q13627-3;A0A2R8Y443	Dual specificity tyrosine-phosphorylation-regulated kinase 1A	DYRK1A	647
24.6826	24.8415	25.042	25.1013	24.665	25.0785	25.0538	25.1055	25.0121	15	15	15	54.6	54.6	54.6	27.045	0	75.417	126750000000	51	0.20395	0.699445	-0.0928847	-0.0789957	0.87412	0.217035	-0.201773	-0.182196	A0A2R8Y6J3;P46777;Q5T7N0;A0A2R8Y4A2	A0A2R8Y6J3;P46777	60S ribosomal protein L5	RPL5	648
16.5327	16.5838	16.9735	16.8189	16.8705	16.8758	17.0193	16.8546	16.6167	2	2	2	18.6	18.6	18.6	18.544	0	6.2157	164700000	2	0.491725	0.516846	-0.158398	-0.138898	0.298209	0.440224	-0.133551	-0.113009	A0A2R8Y7W8;A0A2R8Y6W5;Q16626;ENST00000645410.1	A0A2R8Y7W8;A0A2R8Y6W5;Q16626;ENST00000645410.1	Male-enhanced antigen 1	MEA1	649
19.3475	19.2671	19.4362	19.5943	19.3602	19.5977	19.6112	19.4938	19.4798	10	10	10	15.4	15.4	15.4	91.957	0	79.022	970380000	11	0.837953	0.491303	-0.167132	-0.152975	1.29991	0.25393	-0.178017	-0.167281	A0A2R8Y6W8;P19447;A0A2R8Y5L2;A0A2R8YES7;H7C309;A0A2R8Y762;A0A2R8Y5H0;A0A2R8YFS3;A0A2R8Y4R8;A0A2R8Y681	A0A2R8Y6W8;P19447;A0A2R8Y5L2;A0A2R8YES7;H7C309	TFIIH basal transcription factor complex helicase XPB subunit	ERCC3	650
22.4417	22.5234	22.5745	22.8854	22.4766	22.7251	22.965	22.8239	22.6805	16	16	16	38.3	38.3	38.3	43.841	0	82.428	12432000000	25	0.661256	0.472607	-0.182519	-0.162233	1.57014	0.0959014	-0.309936	-0.284147	A0A2R8YDQ9;A0A2R8Y6Y7;Q9P2R7-2;Q9P2R7;Q5T9Q5;A0A2R8Y5P6;A0A2R8Y6E6;A0A0U1RQF8;Q5T9Q8;A0A0U1RQL1;A0A0U1RRI1;ENST00000646804.1;A0A0U1RQU7;A0A2R8Y5P4	A0A2R8YDQ9;A0A2R8Y6Y7;Q9P2R7-2;Q9P2R7;Q5T9Q5;A0A2R8Y5P6;A0A2R8Y6E6	Succinyl-CoA ligase [ADP-forming] subunit beta, mitochondrial	SUCLA2	651
13.9382	13.8827	14.1523	13.9818	13.6914	13.9065	13.9581	13.8378	13.6934	1	1	1	6.1	6.1	6.1	45.807	0	22.747	17209000	1	0.475327	0.571029	0.131152	0.117133	0.649337	0.322699	0.161307	0.145022	A0A2R8Y768;O75072-2;O75072	A0A2R8Y768;O75072-2;O75072	Fukutin	FKTN	652
16.5977	16.5245	16.4084	16.6874	16.6815	17.0413	16.8697	16.5733	16.697	1	1	1	0.4	0.4	0.4	259.29	0.0047153	1.214	278530000	1	1.05091	0.307921	-0.29325	-0.259261	0.929925	0.210823	-0.203131	-0.184313	A0A2R8Y7K4;F5GZB4;Q8IVV2	A0A2R8Y7K4;F5GZB4;Q8IVV2	Lipoxygenase homology domain-containing protein 1	LOXHD1	653
22.1848	22.1636	22.3281	22.3116	22.1468	22.3515	22.3206	22.3111	22.2736	35	35	24	32.7	32.7	23.9	135.78	0	250.98	6488500000	46	0.212353	0.851009	-0.0444393	-0.0411021	0.641721	0.616407	-0.0762297	-0.0723503	Q13136;Q13136-2;A0A2R8Y7R9;E9PJZ7;H0YEF9;H0YD72;O75334-7;A0A1B0GVT3;O75334-8;H0YDW2;H0YHJ4;O75335-1;O75335-2;E9PPF6;H0YIJ4;E9PID5;H0YF15;F8VYK7;ENST00000253925.11;A0A0C4DGR8;A0A0C4DGR7;A0A3B3ITS2;R4GNF1;F8W1Y8;F8VWG6	Q13136;Q13136-2;A0A2R8Y7R9;E9PJZ7	Liprin-alpha-1	PPFIA1	655
19.9767	19.9089	20.0658	20.0289	19.8735	20.0837	20.1342	19.9967	20.0962	10	10	10	10.7	10.7	10.7	108.42	0	19.964	888320000	10	0.0511845	0.965959	-0.011563	-0.0107299	0.683045	0.54982	-0.0919266	-0.0866254	A0A2R8Y7T6;A0A3B3IRZ4;Q6DN90;Q6DN90-3;A0A2R8Y695;A0A3B3IU98;A0A0C4DGT3;Q6DN90-2;A0A1W2PRJ5;A0A1W2PR28;Q5JU85-3;Q5JU85;A0A0G2JLG2;Q9UPP2-2;Q9UPP2	A0A2R8Y7T6;A0A3B3IRZ4;Q6DN90;Q6DN90-3;A0A2R8Y695;A0A3B3IU98;A0A0C4DGT3;Q6DN90-2	IQ motif and SEC7 domain-containing protein 1	IQSEC1	656
14.7277	15.0156	14.8619	14.873	14.7376	14.843	14.8905	14.7688	14.7861	3	2	2	4	3.1	3.1	114.3	0	8.7826	25134000	2	0.211252	0.830808	0.0505301	0.0462415	0.227938	0.741153	0.0532468	0.0487853	A0A2R8Y7Y4;Q8N8A2-3;Q8N8A2;Q8N8A2-2;Q8N8A2-5;Q8N8A2-4;F8WBW3;H7C4A0;H7C209	A0A2R8Y7Y4;Q8N8A2-3;Q8N8A2;Q8N8A2-2;Q8N8A2-5;Q8N8A2-4	Serine/threonine-protein phosphatase 6 regulatory ankyrin repeat subunit B	ANKRD44	657
20.9501	21.2395	21.5262	21.345	21.0257	21.2999	21.3261	21.4685	21.3863	6	6	6	37.1	37.1	37.1	16.273	0	70.764	21754000000	13	0.0260359	0.959984	0.0150636	0.012617	0.380231	0.367095	-0.155053	-0.132374	P62263;A0A2R8Y811;E5RH77	P62263;A0A2R8Y811;E5RH77	40S ribosomal protein S14	RPS14	658
23.751	23.6903	23.8394	23.9642	23.6535	23.9554	23.8599	23.9427	24.0408	5	5	5	40.5	40.5	40.5	15.197	0	32.677	34541000000	9	0.367186	0.667612	-0.0974312	-0.0877027	1.29517	0.234546	-0.187581	-0.175657	E7ETK0;A0A2R8Y849;A0A2R8YD14;P62847-2;P62847-3;P62847;P62847-4;A0A2R8Y8A0	E7ETK0;A0A2R8Y849;A0A2R8YD14;P62847-2;P62847-3;P62847;P62847-4;A0A2R8Y8A0	40S ribosomal protein S24	RPS24	659
12.9485	12.7459	12.9137	12.4676	11.7124	12.0572	12.6842	12.5133	12.8746	1	1	1	12.6	12.6	12.6	10.256	0.00024916	2.091	5474500	1	1.59611	0.0500779	0.790329	0.64407	0.665628	0.276968	0.178638	0.159261	A0A2R8Y851;P62273;P62273-2	A0A2R8Y851;P62273;P62273-2	40S ribosomal protein S29	RPS29	660
22.6341	22.368	22.5469	22.6802	22.7699	22.7122	22.7009	22.645	22.5788	16	16	16	38.7	38.7	38.7	46.649	0	101.2	8340100000	33	1.16391	0.425302	-0.204433	-0.188837	0.660356	0.429981	-0.125226	-0.115321	Q969G3;Q969G3-2;B4DGM3;A0A2R8Y855;A0A2U3TZQ7;Q969G3-4;Q969G3-3;Q969G3-5;Q969G3-6;A0A2R8Y4T4;A0A2R8Y7I9;A0A2R8Y765;A0A2R8Y7U4;A0A2R8YES3;J3QKS7;J3QR61;A0A2R8YD78;J3KT85;J3QKX6;A0A2R8YEB8;A0A2R8YFC8;J3QL66;A0A2R8YDQ4	Q969G3;Q969G3-2;B4DGM3;A0A2R8Y855;A0A2U3TZQ7;Q969G3-4;Q969G3-3;Q969G3-5;Q969G3-6;A0A2R8Y4T4;A0A2R8Y7I9;A0A2R8Y765;A0A2R8Y7U4;A0A2R8YES3;J3QKS7;J3QR61	SWI/SNF-related matrix-associated actin-dependent regulator of chromatin subfamily E member 1	SMARCE1	661
22.7462	22.5885	22.6804	22.8521	23.0021	22.9038	22.8603	22.8252	22.8146	38	38	38	21	21	21	197.36	0	102.01	7448300000	43	1.75651	0.363781	-0.247596	-0.232821	1.55756	0.292183	-0.161622	-0.154254	A0A2R8Y880;Q7Z6E9;Q7Z6E9-2;Q7Z6E9-4;H3BSK8;H3BUN0;I3L3Y2;A0A087WY32;Q7Z6E9-3	A0A2R8Y880;Q7Z6E9;Q7Z6E9-2;Q7Z6E9-4;H3BSK8	E3 ubiquitin-protein ligase RBBP6	RBBP6	662
15.3518	15.3119	15.6122	15.3857	15.2614	15.4062	15.2269	15.2548	15.3856	2	2	2	3.6	3.6	3.6	48.534	0.00024931	2.1095	13265000	3	0.286831	0.742979	0.0742248	0.0672042	0.570939	0.399146	0.136198	0.123134	A0A2R8Y8D9;Q2NL68-2;Q2NL68	A0A2R8Y8D9;Q2NL68-2;Q2NL68	Proline and serine-rich protein 3	PROSER3	663
15.8383	15.942	15.9919	16.2265	15.7755	16.0036	16.1508	16.0383	16.1124	1	1	1	4.7	4.7	4.7	22.067	0.0018077	1.5627	79310000	2	0.219978	0.738438	-0.0778001	-0.0683758	1.46215	0.253963	-0.176453	-0.167094	Q5T2H4;A0A2R8YCJ8;Q9NVV5-6;Q9NVV5-5;Q9NVV5-4;Q9NVV5-2;Q9NVV5	Q5T2H4;A0A2R8YCJ8;Q9NVV5-6;Q9NVV5-5;Q9NVV5-4;Q9NVV5-2;Q9NVV5	Androgen-induced gene 1 protein	AIG1	664
23.2372	23.2874	23.4516	23.6685	23.2513	23.553	23.7776	23.6445	23.5538	27	27	27	45.9	45.9	45.9	76.837	0	323.31	22493000000	42	0.518131	0.50609	-0.165496	-0.145143	1.65538	0.0918288	-0.333202	-0.305206	A0A2R8YD50;P51659;P51659-3;P51659-2;E7ER27;A0A2R8Y7L2;E7ET17;E7EPL9;A0A2R8YDT8;A0A2R8YF45;A0A2R8YEG2;A0A2R8YF39;A0A2R8Y7W2	A0A2R8YD50;P51659;P51659-3;P51659-2;E7ER27;A0A2R8Y7L2;E7ET17;E7EPL9	Peroxisomal multifunctional enzyme type 2;(3R)-hydroxyacyl-CoA dehydrogenase;Enoyl-CoA hydratase 2	HSD17B4	665
21.7242	21.7745	22.1514	22.1338	21.6325	22.0418	22.0048	22.1473	22.0505	12	12	12	40.2	40.2	40.2	45.143	0	165.72	19832000000	22	0.0916876	0.842407	-0.0526619	-0.0437133	0.58145	0.27155	-0.184124	-0.161346	P68400;E7EU96;A0A2R8YD58;A0A2R8Y5A0;A0A2R8YFU2;A0A2R8YF43;Q8NEV1;P68400-2;A0A2R8YDP2;A0A2R8Y4D6;A0A2R8Y4H0;V9GYA2;A0A2R8YDY7;A0A087WY74;A0A2R8YEW1;V9GYW6;A0A2R8Y3W6;A0A2R8Y7T1;A0A2R8YCK2;A0A2R8YF47;V9GY80;A0A2R8YEL7;A0A2R8Y797	P68400;E7EU96;A0A2R8YD58;A0A2R8Y5A0;A0A2R8YFU2;A0A2R8YF43;Q8NEV1;P68400-2;A0A2R8YDP2;A0A2R8Y4D6;A0A2R8Y4H0	Casein kinase II subunit alpha;Casein kinase II subunit alpha 3	CSNK2A1;CSNK2A3	666
21.0074	21.1059	21.2888	20.968	20.6706	20.8871	21.0173	20.9848	20.952	22	22	22	14.7	14.7	14.7	170.68	0	85.05	1292000000	28	1.13387	0.307217	0.292096	0.260533	0.817465	0.347835	0.149311	0.137668	Q92547;A0A2R8YD63;I3L1F2	Q92547;A0A2R8YD63	DNA topoisomerase 2-binding protein 1	TOPBP1	667
17.4586	17.4749	17.4336	17.574	17.2988	17.4233	17.5535	17.4291	17.4338	2	2	2	2.8	2.8	2.8	62.781	0	5.0399	109500000	2	0.106036	0.92696	0.0236626	0.0219001	0.143627	0.91669	-0.0164356	-0.0157662	A0A2R8YD71;P49281-2;ENST00000644495.1;F8W1D8;F8VRL7;A0A2R8Y5L1;F8VWB0;F8VR36;A0A2R8YDL2;A0A2R8Y4F9;F8W1P7;P49281-5;P49281;P49281-3	A0A2R8YD71;P49281-2;ENST00000644495.1;F8W1D8;F8VRL7;A0A2R8Y5L1;F8VWB0;F8VR36;A0A2R8YDL2;A0A2R8Y4F9;F8W1P7;P49281-5;P49281;P49281-3	Natural resistance-associated macrophage protein 2	SLC11A2	668
20.7851	20.8843	20.8813	20.9886	20.7266	20.9604	21.0002	20.9213	20.8516	25	25	24	12.9	12.9	12.4	251.31	0	128.18	1454200000	30	0.177198	0.86387	-0.04164	-0.0382294	0.618122	0.625871	-0.0741456	-0.0703538	A0A2R8YD85;Q96BY6-3;Q96BY6;Q96BY6-2;H7C0I3;F8WE73;A0A2R8Y5U0;H0YFC5	A0A2R8YD85;Q96BY6-3;Q96BY6	Dedicator of cytokinesis protein 10	DOCK10	669
16.1099	16.1534	16.3077	16.2278	15.8413	16.0213	16.1917	15.9036	16.0374	2	2	2	18.9	18.9	18.9	13.878	0	2.8045	53533000	2	0.560858	0.509818	0.160209	0.142187	0.642748	0.366655	0.146095	0.132498	H3BNF9;A0A2R8YEZ2;A0A2R8YD89;H3BS01;Q9Y2V0-2;Q9Y2V0;H3BTL3;A0A2R8Y7J6	H3BNF9;A0A2R8YEZ2;A0A2R8YD89;H3BS01;Q9Y2V0-2;Q9Y2V0;H3BTL3;A0A2R8Y7J6	Uncharacterized protein C15orf41	C15orf41	670
20.1134	20.0768	20.1535	20.2536	20.168	20.234	20.1744	20.1944	20.0993	10	10	10	9.2	9.2	9.2	111.28	0	25.309	1211700000	12	1.42077	0.622456	-0.103983	-0.100557	0.496576	0.78979	-0.0414639	-0.040006	H7BXF5;A0A2R8YDB8;Q9H0E3-3;Q9H0E3;Q9H0E3-2;C9J683;C9JTJ5	H7BXF5;A0A2R8YDB8;Q9H0E3-3;Q9H0E3	Histone deacetylase complex subunit SAP130	SAP130	671
16.9977	16.9482	17.0468	17.1022	16.995	17.1932	17.1046	17.0593	17.048	4	4	4	4.7	4.7	4.7	95.341	0	5.7494	76158000	4	0.708583	0.648533	-0.099233	-0.0932693	1.03103	0.623856	-0.0731017	-0.0707463	A0A2R8YDD6;O15265;O15265-2;O15265-3	A0A2R8YDD6;O15265;O15265-2;O15265-3	Ataxin-7	ATXN7	672
18.2712	18.1278	18.0011	18.3756	18.426	18.5487	18.6016	18.282	18.2568	1	1	1	5.9	5.9	5.9	21.515	0.00024876	2.0792	223000000	1	1.56028	0.247594	-0.316762	-0.289695	0.844525	0.144503	-0.246753	-0.217278	A0A2R8YDJ1;A0A5K1VW60;Q99766	A0A2R8YDJ1;A0A5K1VW60;Q99766	ATP synthase subunit s, mitochondrial	ATP5S	673
18.5279	18.0698	18.0546	18.0735	18.9069	18.3731	18.4119	18.3295	18.3046	1	1	1	0.8	0.8	0.8	148.36	0.002624	1.3851	344340000	1	0.333451	0.442284	-0.233735	-0.181328	0.342391	0.43906	-0.131256	-0.113283	A0A2R8YGQ5;A0A2R8YDL0;O75443	A0A2R8YGQ5;A0A2R8YDL0;O75443	Alpha-tectorin	TECTA	674
12.6329	12.7453	12.5079	12.4386	12.5525	12.5992	12.6766	12.5433	12.7441	2	2	2	5.5	5.5	5.5	70.833	0	4.3778	12082000	2	0.51817	0.656606	0.098574	0.0909761	0.103336	0.876768	-0.0259673	-0.0238139	A0A2R8YDQ5;Q6NUN9;Q6NUN9-2;C9JNZ9;H7C5A9;Q6ZMS7;Q9UDV6;Q6ZMS7-2	A0A2R8YDQ5;Q6NUN9;Q6NUN9-2;C9JNZ9;H7C5A9;Q6ZMS7;Q9UDV6;Q6ZMS7-2	Zinc finger protein 746;Protein ZNF783;Zinc finger protein 212	ZNF746;ZNF212;ZNF783	675
17.4456	17.5098	17.4367	17.3767	16.9789	17.3027	17.5483	17.3393	17.2316	3	3	3	4	4	4	67.738	0	2.9618	59920000	3	0.919277	0.393293	0.24463	0.217585	0.402245	0.565164	0.0909583	0.0830079	A0A2R8YF99;A0A2R8YE40;A0A2R8YGK2;F8W7S1;Q8NAN2;A0A2R8YFQ8;A0A2R8YDC7;Q8NAN2-2	A0A2R8YF99;A0A2R8YE40;A0A2R8YGK2;F8W7S1;Q8NAN2;A0A2R8YFQ8;A0A2R8YDC7	Protein FAM73A	FAM73A	676
20.596	20.5185	20.5833	20.7084	20.7828	20.8405	20.7788	20.6364	20.6868	22	22	22	34	34	34	93.776	0	198.59	2079000000	32	2.0253	0.41091	-0.211356	-0.202227	1.31248	0.379238	-0.134806	-0.128618	A0A2R8YE63;Q12929;A0A2R8Y4W2;Q12929-2;F5H0R8;F5H3Q6;F5GYM8;H0YFG1;F5H1B5;F5H2B8	A0A2R8YE63;Q12929;A0A2R8Y4W2;Q12929-2	Epidermal growth factor receptor kinase substrate 8	EPS8	677
21.2022	21.2485	21.4636	21.5757	21.3642	21.4729	21.5352	21.4745	21.4647	21	21	20	29.3	29.3	28.5	105.12	0	134.5	2380700000	28	0.755768	0.49469	-0.166155	-0.150906	1.0506	0.243082	-0.18668	-0.172296	O14936;A0A2R8YE77;A0A2U3TZM1;O14936-2;O14936-6;O14936-3;O14936-4;A0A2R8YEK3;A0A2R8Y6F8;A0A2U3TZM4;A0A2U3TZN6;A0A2R8YFN5;A0A2R8Y3B3;O14936-5;Q5JS72;Q5JS79;A0A2R8YEJ7;A0A2R8YGH2;A0A2R8Y4K4;A0A2R8Y6D8;H3BVB7;A0A2R8Y7X6;H3BMX3;H3BT33;A0A2R8Y472	O14936;A0A2R8YE77;A0A2U3TZM1;O14936-2;O14936-6;O14936-3;O14936-4;A0A2R8YEK3;A0A2R8Y6F8;A0A2U3TZM4;A0A2U3TZN6;A0A2R8YFN5;A0A2R8Y3B3	Peripheral plasma membrane protein CASK	CASK	678
19.0944	19.2091	19.3764	19.4546	19.2381	19.5573	19.5212	19.4697	19.4946	8	8	8	15.1	15.1	15.1	66.463	0	47.065	819450000	10	0.694073	0.45926	-0.190017	-0.168947	1.49418	0.112129	-0.268536	-0.24791	B4E2I4;A0A2R8YEL6;P48506;E1CEI4;A0A2R8Y648;A0A0C4DGB2;ENST00000616923.5	B4E2I4;A0A2R8YEL6;P48506;E1CEI4;A0A2R8Y648	Glutamate--cysteine ligase catalytic subunit	GCLC	679
20.5492	20.6161	20.7988	20.9319	20.5925	20.9936	20.9918	20.8987	20.9046	9	9	9	41.4	41.4	41.4	28.869	0	34.845	1787400000	11	0.564322	0.474609	-0.184621	-0.161201	1.58199	0.109482	-0.277	-0.256383	D6RHI7;D6RG18;A0A2R8YEM2;P51946;A0A2R8Y4K6	D6RHI7;D6RG18;A0A2R8YEM2;P51946	Cyclin-H	CCNH	680
15.8587	15.9113	16.0284	16.1084	15.5148	15.8626	15.9956	15.812	15.9067	2	1	1	8	3.4	3.4	27.151	0.0027397	1.3707	28883000	1	0.227345	0.665625	0.104189	0.088344	0.142732	0.863408	0.028086	0.026176	G3V196;A0A2R8YFB8;P59190;G3V562	G3V196;A0A2R8YFB8;P59190;G3V562	Ras-related protein Rab-15	RAB15	681
21.0711	21.2287	21.4406	21.3225	21.0604	21.3922	21.3424	21.3829	21.3737	22	20	19	35.8	34.2	32.4	84.472	0	228.08	5576100000	24	0.0263059	0.967725	-0.0115471	-0.0100658	0.4823	0.458105	-0.119542	-0.107916	A0A2R8YFH5;Q15437;Q5QPE2;Q5QPE1;A0A2R8YF30;A0A2R8Y633;A0A2R8Y7S7;ENST00000336714.8	A0A2R8YFH5;Q15437	Protein transport protein Sec23B	SEC23B	682
17.7189	17.7547	17.8616	17.9439	17.7656	17.8798	18.0294	17.8062	17.8933	5	5	5	8.6	8.6	8.6	71.031	0	6.4419	135390000	8	0.556286	0.698459	-0.0846971	-0.0793426	0.777051	0.404695	-0.131205	-0.121731	A0A2R8YFT6;Q92834-4;Q92834-2;Q92834;A0A2R8Y4C9;A0A2R8YGY6;A0A2R8YDN2;A0A2R8Y838;A0A2R8Y414;Q92834-5;Q92834-3;Q92834-6;A0A2R8YF02	A0A2R8YFT6;Q92834-4;Q92834-2;Q92834;A0A2R8Y4C9;A0A2R8YGY6;A0A2R8YDN2;A0A2R8Y838;A0A2R8Y414;Q92834-5;Q92834-3;Q92834-6	X-linked retinitis pigmentosa GTPase regulator	RPGR	683
17.724	17.7789	17.8495	17.9279	17.6182	17.9153	18.0609	17.8122	17.881	6	6	6	10.2	10.2	10.2	78.414	0	44.808	141260000	8	0.123454	0.886023	-0.0363096	-0.0327846	0.744033	0.396543	-0.133855	-0.123646	A0A2R8YGB3;Q9UNA1-2;Q9UNA1;A0A2R8YDK5;A0A2R8Y5C0;C9J6V4;H0Y4P9	A0A2R8YGB3;Q9UNA1-2;Q9UNA1;A0A2R8YDK5;A0A2R8Y5C0	Rho GTPase-activating protein 26	ARHGAP26	684
18.6646	18.6439	18.6071	18.8227	18.644	18.9657	19.0091	18.7188	18.7715	5	5	4	38.2	38.2	33.8	18.602	0	31.283	590580000	8	0.845651	0.482344	-0.172253	-0.157369	1.00477	0.227059	-0.194581	-0.178374	A0A2R8YGH5;P61966;H7C1E4;P61966-2;B8ZZZ1;Q96PC3-3;Q96PC3-4;Q96PC3;Q96PC3-2	A0A2R8YGH5;P61966;H7C1E4	AP-1 complex subunit sigma-1A	AP1S1	685
15.035	14.8391	14.9897	14.88	14.8561	14.8532	14.9576	14.7273	14.7648	1	1	1	10.4	10.4	10.4	17.291	0	6.7813	43414000	1	0.697079	0.672281	0.0914755	0.0863134	0.676128	0.386712	0.138011	0.126302	ENST00000645393.1;E7ES50;A0A6E1W314;A0A669KB54;A0A669KAZ4;A0A2R8YGI3;A0A669KB16;E7EX21;Q5TAT6-9;Q5TAT6-10;Q5TAT6-11;Q5TAT6-3;Q5TAT6-8;Q5TAT6-7;Q5TAT6-2;Q5TAT6-5;Q5TAT6-6;Q5TAT6;Q5TAT6-4	ENST00000645393.1;E7ES50;A0A6E1W314;A0A669KB54;A0A669KAZ4;A0A2R8YGI3;A0A669KB16;E7EX21;Q5TAT6-9;Q5TAT6-10;Q5TAT6-11;Q5TAT6-3;Q5TAT6-8;Q5TAT6-7;Q5TAT6-2;Q5TAT6-5;Q5TAT6-6;Q5TAT6;Q5TAT6-4	Collagen alpha-1(XIII) chain	COL13A1	686
17.2776	17.3678	17.5356	17.597	17.0728	17.6474	17.8068	17.5545	17.6122	3	3	3	5.4	5.4	5.4	65.358	0	7.8171	147640000	3	0.0806915	0.864897	-0.0453955	-0.0378726	1.15641	0.121016	-0.264164	-0.238539	A0A2R8YGW0;P51795-1;P51795	A0A2R8YGW0;P51795-1;P51795	H(+)/Cl(-) exchange transporter 5	CLCN5	687
16.8528	16.8861	17.0065	16.9826	16.8631	16.9443	16.8226	16.8644	16.9384	4	3	3	2.8	2.3	2.3	163.35	0	7.1805	69812000	3	0.0907718	0.955307	-0.0149008	-0.0140778	0.279067	0.801137	0.0399984	0.0378184	A0A2R8YGX0;P10071;A0A2R8Y6R3;A0A2R8Y723;C9J9N4;P08151-3;P08151-2;P08151	A0A2R8YGX0;P10071	Transcriptional activator GLI3;Transcriptional repressor GLI3R	GLI3	688
20.232	20.2047	20.3587	20.1443	19.925	20.1006	20.3187	20.2082	20.2186	19	19	19	7.9	7.9	7.9	293.55	0	84.863	779620000	26	1.19335	0.42177	0.208491	0.192668	0.101016	0.916914	0.0166245	0.0156966	A0A2R8YH03;Q5VWN6;Q5VWN6-2;J3KPH3	A0A2R8YH03;Q5VWN6;Q5VWN6-2	Protein FAM208B	FAM208B	689
20.829	21.0471	21.1785	21.1383	20.9713	21.2928	21.1833	21.1891	21.1178	16	6	6	35.1	14.3	14.3	54.34	0	75.721	3874000000	9	0.348912	0.61826	-0.115914	-0.101869	0.625594	0.370385	-0.145208	-0.131476	A0A2U3TZH3;Q05639;A0A2R8Y488;A0A2R8Y660;A0A2R8YDN5	A0A2U3TZH3;Q05639	Elongation factor 1-alpha 2	EEF1A2	690
13.1539	13.3487	13.3216	13.7597	13.82	13.7066	13.7511	13.3341	13.6741	1	1	1	1.8	1.8	1.8	86.394	0	7.6201	7005300	1	2.66923	0.0803077	-0.487345	-0.455808	1.0318	0.0999066	-0.311704	-0.272979	A0A2U3TZJ5;Q9H165-2;Q9H165-6;Q9H165	A0A2U3TZJ5;Q9H165-2;Q9H165-6;Q9H165	B-cell lymphoma/leukemia 11A	BCL11A	691
22.269	22.0485	21.9681	22.1014	22.4987	22.249	22.0805	22.1426	22.0682	2	2	2	18.5	18.5	18.5	11.985	0	33.761	8550000000	2	0.569017	0.46972	-0.187833	-0.163796	0.00671183	0.991561	-0.00189845	-0.00173717	E9PNW4;A0A2U3TZL5;P13987;P13987-2	E9PNW4;A0A2U3TZL5;P13987;P13987-2	CD59 glycoprotein	CD59	692
16.7936	16.847	16.9504	16.9385	16.7495	16.9684	17.0726	17.0166	16.9353	31	1	0	43.3	1.2	0	92.682	0.0082224	0.77348	43285000	2	0.0943709	0.932391	-0.0218054	-0.0201429	1.11609	0.352469	-0.144523	-0.136227	A0A2U3TZL8;H0YME6;A0A2R8Y531;H0YMJ4	A0A2U3TZL8			693
16.1562	16.4075	16.5365	16.5625	16.3125	16.5563	16.772	16.6957	16.6269	2	2	2	18.1	18.1	18.1	17.973	0	24.775	109480000	3	0.327102	0.634601	-0.110367	-0.0969205	1.30204	0.0953409	-0.331435	-0.296115	H7BZY9;A0A2U3TZT9;C9J1D1;Q8WTS1;A0A2R8YEZ7	H7BZY9;A0A2U3TZT9;C9J1D1;Q8WTS1;A0A2R8YEZ7	1-acylglycerol-3-phosphate O-acyltransferase ABHD5	ABHD5	694
24.7621	24.9168	25.0693	25.1578	24.9046	25.3544	25.2696	25.2729	25.2749	23	23	17	51.3	51.3	37.8	63.146	0	163.09	102070000000	41	0.638227	0.421421	-0.222841	-0.192519	1.79911	0.0900921	-0.356379	-0.327349	P06744;A0A2U3TZU2;P06744-2;K7EQ48;A0A2R8Y6C7;A0A0J9YYH3;A0A0J9YXP8;A0A0J9YX90;K7EPY4;K7ERC6;K7EP41;K7ENA0;K7ELR7;A0A2R8YF08;A0A0J9YXM3;K7ERK8;K7EIL4;A0A0J9YXH9;A0A0J9YYI8;K7ESF4;Q8N196	P06744;A0A2U3TZU2;P06744-2;K7EQ48;A0A2R8Y6C7;A0A0J9YYH3;A0A0J9YXP8;A0A0J9YX90	Glucose-6-phosphate isomerase	GPI	695
20.2327	19.8776	19.5686	19.9707	20.4625	20.1946	20.3507	19.9542	19.9555	1	1	1	0.5	0.5	0.5	188.67	0.0025084	1.4102	1075500000	1	0.591929	0.317183	-0.3163	-0.255332	0.344814	0.282454	-0.193792	-0.157191	A0A2U3TZV8;Q4KWH8-3;Q4KWH8-4;Q4KWH8-2;Q4KWH8	A0A2U3TZV8;Q4KWH8-3;Q4KWH8-4;Q4KWH8-2;Q4KWH8	1-phosphatidylinositol 4,5-bisphosphate phosphodiesterase eta-1	PLCH1	696
17.2549	17.251	17.3554	17.2634	17.1786	17.3117	17.34	17.196	17.1706	3	3	2	13.5	13.5	10.1	23.806	0	10.662	165700000	3	0.278287	0.880904	0.0358251	0.0340622	0.339195	0.742003	0.0515607	0.0485127	J3KSG1;J3QRK1;A0A2U3U043;Q719H9;E9PK99;E9PMS5;E9PRT1;E9PJJ5;ENST00000340067.4;Q4G0X4	J3KSG1;J3QRK1;A0A2U3U043;Q719H9	BTB/POZ domain-containing protein KCTD1	KCTD1	697
18.6947	18.953	19.0868	19.1796	18.5512	18.8439	19.314	19.2163	19.2044	3	3	3	24	24	24	17.871	0	5.502	319330000	3	0.0880245	0.842212	0.053243	0.0438243	1.30009	0.0953672	-0.333436	-0.297661	A0A2Y9D025;P56556;R4GN43;ENST00000617763.1	A0A2Y9D025;P56556	NADH dehydrogenase [ubiquinone] 1 alpha subcomplex subunit 6	NDUFA6	698
14.0066	13.9418	14.0766	14.3481	14.3647	14.5537	14.4642	14.2304	14.2522	2	1	1	7.9	4.5	4.5	29.9	0	7.8	16166000	1	2.24642	0.115648	-0.41387	-0.384438	1.66358	0.0966748	-0.307282	-0.283445	A0A2Z4LIS9;J3KRV6;J3KRD3;A0A590UJX0;I3L3U3;P0CG31	A0A2Z4LIS9;J3KRV6;J3KRD3;A0A590UJX0;I3L3U3;P0CG31	Putative zinc finger protein 286B	ZNF286A;ZNF286B	699
17.6549	17.5924	17.7014	17.7519	17.7817	17.8674	17.795	17.7214	17.7617	6	6	6	9.5	9.5	9.5	86.293	0	41.166	231880000	6	1.4907	0.508528	-0.150761	-0.144016	1.34852	0.466411	-0.109781	-0.105755	A0A384DVK4;Q7Z5L2-2;Q7Z5L2;ENST00000370584.7;Q7Z5L2-3	A0A384DVK4;Q7Z5L2-2;Q7Z5L2;ENST00000370584.7	Coiled-coil domain-containing protein R3HCC1L	R3HCC1L	700
20.7195	20.7182	20.8124	21.029	20.6012	20.8192	20.9584	20.8012	20.8144	17	17	17	14.2	14.2	14.2	150.95	0	195.58	1768000000	23	0.201098	0.775433	-0.0664692	-0.0589589	0.846802	0.482369	-0.108003	-0.101964	Q8IY17;Q8IY17-3;A0A384DVU0;Q8IY17-2;Q8IY17-5;M0R2H4;M0R2C2;M0QYT1;M0R2K2;Q6ZV29;Q6ZV29-3;Q6ZV29-5;Q6ZV29-4;Q6ZV29-2;M0QZK5;A0A2R8Y7E1;F2Z2D4;M0QYF5	Q8IY17;Q8IY17-3;A0A384DVU0;Q8IY17-2;Q8IY17-5	Neuropathy target esterase	PNPLA6	701
17.2466	17.3528	17.5007	17.229	16.9836	17.3026	17.2941	17.1629	17.2315	3	3	3	10.3	10.3	10.3	41.757	0	20.808	164440000	4	0.736543	0.45058	0.194961	0.173862	0.761855	0.385696	0.137181	0.126687	Q9BY41;A0A3B3IRV1;A6NGJ7;A0A3B3ISJ4;A0A3B3IS68;A0A3B3IT04;A0A3B3IRJ3;A0A3B3ITZ3;A0A3B3IRI9;A6NFW1;A0A3B3IT95;A0A3B3IT84;Q9BY41-4;A0A3B3IS37;E7EVA8;A0A3B3ISS7;A0A3B3IRP8;A0A3B3IU52;A0A3B3IT30;C9J8F0;A0A3B3ISE4;A0A3B3IU21;A0A3B3IRZ8;A0A3B3IU62;A0A3B3IS93;Q9BY41-8;Q9BY41-7;A0A3B3IU01;A0A3B3ISY0;A0A3B3IRJ8;E7EW22;A6NMT1;A0A3B3IUD1;A0A3B3ITV2;A0A3B3IRZ0;A6NGT0;Q9BY41-5	Q9BY41;A0A3B3IRV1;A6NGJ7;A0A3B3ISJ4;A0A3B3IS68;A0A3B3IT04;A0A3B3IRJ3;A0A3B3ITZ3;A0A3B3IRI9;A6NFW1;A0A3B3IT95;A0A3B3IT84;Q9BY41-4;A0A3B3IS37;E7EVA8;A0A3B3ISS7;A0A3B3IRP8;A0A3B3IU52;A0A3B3IT30	Histone deacetylase 8	HDAC8	703
15.8283	15.6512	15.9242	16.0761	16.0824	15.9564	15.8828	15.7996	15.8594	2	2	2	1.6	1.6	1.6	112.28	0.0083304	0.75379	14194000	3	1.23925	0.39319	-0.237114	-0.217565	0.213452	0.77632	-0.0460234	-0.0424684	A0A3B3IRK8;Q9BYX4	A0A3B3IRK8;Q9BYX4	Interferon-induced helicase C domain-containing protein 1	IFIH1	704
19.2938	19.0982	19.3766	19.1204	19.3558	19.3079	19.3923	19.2938	19.1679	2	2	2	15	15	15	24.074	0	44.583	944150000	2	0.0156421	0.984969	-0.00516383	-0.00465451	0.0970568	0.865259	-0.0284697	-0.0257641	O75629;A0A3B3IRL2;ENST00000466652.2	O75629;A0A3B3IRL2;ENST00000466652.2	Protein CREG1	CREG1	705
16.8532	16.96	17.0908	16.9513	16.9047	16.9937	17.0435	17.0287	16.9977	4	4	4	11.4	11.4	11.4	60.068	0	19.359	164820000	4	0.0878228	0.944948	0.0181382	0.0168984	0.32412	0.726316	-0.0552737	-0.0516561	A0A3B3IRM4;O75191;O75191-2;A0A3B3IS07	A0A3B3IRM4;O75191;O75191-2;A0A3B3IS07	Xylulose kinase	XYLB	706
21.1863	21.321	21.4875	21.2218	21.1244	21.1852	21.3658	21.4099	21.1911	2	2	2	13.3	13.3	13.3	6.8487	0.0077925	0.88553	2967600000	5	0.777106	0.511346	0.154481	0.141515	0.0287486	0.95443	0.00938988	0.00846103	A0A3B3IRN8;A0A3B3ITX0;P24311	A0A3B3IRN8;A0A3B3ITX0;P24311	Cytochrome c oxidase subunit 7B, mitochondrial	COX7B	707
20.6729	20.7953	21.0271	21.0607	20.9378	21.1159	20.9144	20.9723	21.0802	9	9	9	25.5	25.5	25.5	35.761	0	47.354	1882400000	10	0.821117	0.433086	-0.206407	-0.18488	0.615728	0.337114	-0.157209	-0.141037	F5H345;A0A3B3IRR1;A0A3F2YNY7;P08397-2;P08397;P08397-4;P08397-3;A0A3B3IU56;F5GY90;A0A1W2PNU5;F5H226;A0A3B3IU34;F5H0P4;F5H4W5;F5H4X2	F5H345;A0A3B3IRR1;A0A3F2YNY7;P08397-2;P08397;P08397-4;P08397-3;A0A3B3IU56;F5GY90;A0A1W2PNU5;F5H226;A0A3B3IU34;F5H0P4	Porphobilinogen deaminase	HMBS	708
12.5969	12.024	12.572	12.6788	12.2444	12.3927	12.7311	12.5083	12.0631	1	1	1	7.3	7.3	7.3	28.355	0	7.1648	6145000	1	0.0629748	0.883071	-0.0410042	-0.0334377	0.0461004	0.849079	-0.0365438	-0.0287493	A0A3B3IRS7;A0A3B3IU68;A0A3F2YP66;A0A3B3ITP2;A0A3B3IT31;Q9NUN5-4;Q9NUN5-2;Q9NUN5-3;Q9NUN5	A0A3B3IRS7;A0A3B3IU68;A0A3F2YP66;A0A3B3ITP2;A0A3B3IT31;Q9NUN5-4;Q9NUN5-2;Q9NUN5-3;Q9NUN5	Probable lysosomal cobalamin transporter	LMBRD1	709
13.7067	13.1923	13.3036	13.5371	13.4422	13.432	13.5471	13.2627	13.1653	5	1	1	26.7	9	9	32.449	0	28.758	38853000	1	0.163734	0.771085	-0.0695314	-0.0599518	0.145437	0.66427	0.0758371	0.0635294	A0A3B3IRT8;P43307;C9J3L8;C9J5W0;E9PAL7;P43307-2;C9JBX5	A0A3B3IRT8;P43307;C9J3L8;C9J5W0;E9PAL7;P43307-2	Translocon-associated protein subunit alpha	SSR1	710
20.378	20.3894	20.5111	20.4055	20.2553	20.4169	20.4782	20.4197	20.3679	19	19	19	12	12	12	202.89	0	65.273	1412500000	21	0.424924	0.760257	0.0669498	0.0627304	0.026811	0.978447	0.00425148	0.00403676	A0A3B3IRW6;Q2KHR3-2;Q2KHR3;H0YCQ7;A0A3B3ISY4	A0A3B3IRW6;Q2KHR3-2;Q2KHR3;H0YCQ7	Glutamine and serine-rich protein 1	QSER1	711
20.7957	20.75	20.8553	20.9082	20.7522	20.9388	21.0054	20.919	20.8846	18	18	18	9.5	9.5	9.5	244.02	0	60.998	2475500000	21	0.432968	0.76304	-0.0660788	-0.0620266	1.34931	0.37652	-0.135985	-0.129866	A0A3B3IRX3;Q71F56;A0A3B3IS46;H0YHC1;F8VRB8;A0A3B3IRS4;A0A3B3IS36;A0A3B3IS48	A0A3B3IRX3;Q71F56;A0A3B3IS46;H0YHC1;F8VRB8	Mediator of RNA polymerase II transcription subunit 13-like	MED13L	712
18.0499	18.111	18.2535	18.3589	18.2086	18.3846	18.4392	18.238	18.3783	6	6	3	3.8	3.8	2.3	189.78	0	5.3087	162050000	6	1.03215	0.466632	-0.179221	-0.16571	1.18528	0.182222	-0.213718	-0.197018	A0A3B3IS53;A0A3F2YNX6;Q92794;A5PLL3;A0A3B3ITI3;ENST00000406337.6;C9JJY6;A0A3B3ISU5	A0A3B3IS53;A0A3F2YNX6;Q92794;A5PLL3;A0A3B3ITI3	Histone acetyltransferase KAT6A;Histone acetyltransferase	KAT6A;MYST3	713
21.0177	21.0901	21.3819	21.0197	20.7227	21.0284	21.1396	21.1545	21.0347	15	15	15	17.9	17.9	17.9	105.45	0	71.731	2262300000	16	0.732271	0.404044	0.239678	0.208422	0.172876	0.744474	0.0536696	0.0480252	A0A3B3IS71;P06400	A0A3B3IS71;P06400	Retinoblastoma-associated protein	RB1	714
17.6649	17.6358	17.8518	17.9355	17.7758	17.9738	17.9114	17.7773	17.8815	8	8	8	6.8	6.8	6.8	158.91	0	22.594	136370000	10	0.912185	0.472321	-0.177551	-0.162761	0.816408	0.378393	-0.139217	-0.129031	A0A3B3IS79;F5H527;Q76I76;Q76I76-4;J3KSQ9;K7EP00;A0A3B3ITS1;Q76I76-3;Q76I76-2	A0A3B3IS79;F5H527;Q76I76	Protein phosphatase Slingshot homolog 2	SSH2	715
17.4675	17.8228	17.7211	17.7771	17.6196	17.7211	17.7863	17.5867	17.7438	5	5	5	5.6	5.6	5.6	95.343	0	4.4341	172050000	5	0.111435	0.888691	-0.035464	-0.0317987	0.103837	0.83572	-0.0351454	-0.0313282	P11362-21;P11362-20;P11362-2;P11362-5;P11362-4;P11362-14;P11362-3;P11362-7;P11362-6;P11362;A0A3B3ISD1;P11362-19;E7EU09;P11362-13;P11362-9;H0YE20;P11362-10;P11362-12;P11362-8;P11362-11;B5A958;P22455-2;P22607-3;P22455;P22455-3;E9PKV7;E9PKF2;P22607-2;P11362-16;H0Y9P2;P11362-18;C1KBH7;F8W9L4;E9PN14;J3KPQ0;A0A6I8PRY1;E9PNM3;P22607-4;P22607	P11362-21;P11362-20;P11362-2;P11362-5;P11362-4;P11362-14;P11362-3;P11362-7;P11362-6;P11362;A0A3B3ISD1;P11362-19;E7EU09;P11362-13;P11362-9;H0YE20;P11362-10;P11362-12;P11362-8;P11362-11	Fibroblast growth factor receptor 1;Fibroblast growth factor receptor	FGFR1	716
17.2559	17.1044	17.1034	17.201	17.3186	17.321	17.2999	17.1159	17.1458	7	5	5	7.3	5.1	5.1	126.21	0	17.16	179890000	6	0.912161	0.56863	-0.125624	-0.118035	0.160764	0.840971	-0.0326513	-0.0303375	A0A3B3ISF0;A0A3B3IT29;A0A3B3ISF8;Q659C4-9;Q659C4-2;Q659C4;G3V0E9;H0Y9K3;D6R9W6;D6RJB0;Q659C4-7;Q659C4-6;Q659C4-5;Q659C4-3	A0A3B3ISF0;A0A3B3IT29;A0A3B3ISF8;Q659C4-9;Q659C4-2;Q659C4	La-related protein 1B	LARP1B	717
22.4618	22.2709	22.4519	22.3713	22.5023	22.3542	22.2687	22.3069	22.1939	23	23	23	41.6	41.6	41.6	83.573	0	262.58	11152000000	31	0.0643501	0.957382	-0.01437	-0.0133339	0.91869	0.377488	0.138395	0.129298	B4DKB2;A0A3B3ISF9;P42892-3;P42892-2;P42892-4;P42892;E9PJG1;E9PHZ1	B4DKB2;A0A3B3ISF9;P42892-3;P42892-2;P42892-4;P42892	Endothelin-converting enzyme 1	ECE1	718
21.8827	22.0103	22.1696	22.2482	21.9767	22.3132	22.246	22.1944	22.2208	20	20	20	21.1	21.1	21.1	117.94	0	109.7	6343300000	25	0.527326	0.514221	-0.158546	-0.14002	1.11317	0.211613	-0.199575	-0.184057	A0A3B3ISG5;P14735;P14735-2;Q5T5N3	A0A3B3ISG5;P14735	Insulin-degrading enzyme	IDE	719
15.1971	15.319	15.309	15.4084	15.1002	15.1244	15.0589	15.0762	15.1325	5	2	2	2.7	1.4	1.4	231.38	0	6.8806	17066000	3	0.236918	0.779678	0.0640596	0.0579	1.83973	0.227351	0.185835	0.177838	Q8WYB5;Q8WYB5-2;A0A3B3ISI1;A0A3B3ITI0;A0A3B3IU93;A0A3B3IRI4;A0A3B3ISF5;Q8WYB5-3;A0A3B3IT19;A0A3B3IS73;A0A3B3ISW3;A0A3B3IT63;A0A3B3ISD5;A0A3B3ITA4;A0A3B3IUA4;A0A3B3ITP3;A0A3B3IU70;A0A3B3ITC3;A0A3B3ISD0;ENST00000648725.1;A0A3B3ISZ3	Q8WYB5;Q8WYB5-2;A0A3B3ISI1;A0A3B3ITI0;A0A3B3IU93;A0A3B3IRI4;A0A3B3ISF5;Q8WYB5-3;A0A3B3IT19;A0A3B3IS73;A0A3B3ISW3;A0A3B3IT63	Histone acetyltransferase KAT6B	KAT6B	720
18.1537	18.1415	18.3275	18.2865	18.3662	18.2485	18.1719	18.2298	18.2694	6	5	5	6	5.3	5.3	117.81	0	30.694	180950000	6	0.598977	0.670865	-0.0928478	-0.0868246	0.0862786	0.919535	-0.0161521	-0.0151461	A0A3B3ISJ2;Q96KQ4;H0YJL1;G3V3S2;G3V2L3;G3V5J1	A0A3B3ISJ2;Q96KQ4	Apoptosis-stimulating of p53 protein 1	PPP1R13B	721
19.0899	19.0925	19.057	19.356	18.9892	19.2788	19.3455	19.2281	19.1293	5	5	5	18.3	18.3	18.3	35.142	0	19.159	419140000	5	0.498723	0.575612	-0.128174	-0.115241	1.14364	0.322155	-0.154492	-0.145264	F5H5A1;A0A3B3ISK9;Q4G176;F5H362;F5H755;H0YGC7;F5H3B2;H0YH37;F5H2G6	F5H5A1;A0A3B3ISK9;Q4G176;F5H362;F5H755;H0YGC7	Acyl-CoA synthetase family member 3, mitochondrial	ACSF3	722
16.882	16.7817	16.7435	16.915	17.0502	17.1555	17.0761	16.9051	16.8732	4	4	4	3.8	3.8	3.8	129.9	0	6.4514	110520000	4	1.37172	0.389271	-0.237804	-0.219995	0.924442	0.344309	-0.149045	-0.138603	A0A3B3ISP1;Q92625;A0A3B3ITU5;Q92625-2	A0A3B3ISP1;Q92625;A0A3B3ITU5;Q92625-2	Ankyrin repeat and SAM domain-containing protein 1A	ANKS1A	723
17.1254	17.034	17.2737	17.2941	17.0141	17.1341	17.1821	17.0255	17.1379	1	1	1	11.5	11.5	11.5	14.846	0	13.33	182910000	1	0.00950193	0.989863	-0.00308863	-0.00279004	0.127347	0.860433	0.0291621	0.0269032	A0A3B3IST1;B5MD23;O75954	A0A3B3IST1;B5MD23;O75954	Tetraspanin;Tetraspanin-9	TSPAN9	724
21.3665	21.3876	21.4593	21.4201	21.1993	21.3693	21.5417	21.4891	21.3796	11	11	1	19.8	19.8	1.8	83.816	0	93.469	2872100000	15	0.444292	0.732902	0.0749105	0.0698505	0.520619	0.670456	-0.0656338	-0.0621896	A0A3B3ISU0;Q02487;Q14574	A0A3B3ISU0;Q02487	Desmocollin-2	DSC2	725
17.9408	18.2761	18.4336	18.5308	17.7722	18.3259	18.335	18.3662	18.2779	3	3	3	12.1	12.1	12.1	23.499	0	2.4903	481860000	5	0.00876476	0.981388	0.00717163	0.00565063	0.301674	0.507968	-0.109532	-0.095444	A0A3B3ISV4;Q8N0U8;ENST00000360768.5;Q8N0U8-2	A0A3B3ISV4;Q8N0U8;ENST00000360768.5;Q8N0U8-2	Vitamin K epoxide reductase complex subunit 1-like protein 1	VKORC1L1	726
20.3735	20.4109	20.5171	20.6324	20.4307	20.7073	20.7079	20.6233	20.6681	9	9	9	30.5	30.5	30.5	26.754	0	50.512	1811600000	9	0.773342	0.510134	-0.156289	-0.142977	2.03149	0.139534	-0.232617	-0.22165	Q8N9N7;A0A3B3ISV5;H3BSW0	Q8N9N7;A0A3B3ISV5;H3BSW0	Leucine-rich repeat-containing protein 57	LRRC57	727
17.499	17.5727	17.5974	17.8692	17.512	17.9239	17.9643	17.6405	17.8045	1	1	1	5.1	5.1	5.1	19.686	0.00085732	1.8162	188030000	2	0.733154	0.428699	-0.211999	-0.187195	1.18303	0.13686	-0.246745	-0.224711	F6QUN3;H0Y4B0;F6UGJ8;A0A3B3ISV9;O43414-3;O43414-2;O43414	F6QUN3;H0Y4B0;F6UGJ8;A0A3B3ISV9;O43414-3;O43414-2;O43414	ERI1 exoribonuclease 3	ERI3	728
17.6609	17.8306	17.9694	17.6835	17.6574	17.4068	17.4872	17.574	17.5428	1	1	1	9.9	9.9	9.9	11.809	0	2.9424	152360000	2	0.882649	0.398082	0.237704	0.211208	1.43241	0.106152	0.28562	0.261378	A0A3B3ISX4;Q96E14	A0A3B3ISX4;Q96E14	RecQ-mediated genome instability protein 2	RMI2	729
15.99	16.0924	16.2361	16.3802	16.1566	16.2808	16.3141	16.1972	16.2832	2	2	2	4	4	4	63.833	0.0014486	1.5991	39887000	2	0.797833	0.493139	-0.166361	-0.151742	0.933018	0.315547	-0.158646	-0.146964	A0A3B3IT47;Q9Y2I8;Q9Y2I8-2;C9JGR9;E7EQ49;A0A087WTQ2;Q9Y2I8-3	A0A3B3IT47;Q9Y2I8;Q9Y2I8-2;C9JGR9;E7EQ49;A0A087WTQ2;Q9Y2I8-3	WD repeat-containing protein 37	WDR37	730
20.1675	20.2156	20.3514	20.1836	19.955	20.1417	20.3021	20.2716	20.2074	17	17	17	14	14	14	156.04	0	33.464	759820000	18	0.782252	0.5166	0.151405	0.138998	0.0893508	0.922703	-0.0155048	-0.0146034	A0A3B3IT82;P54132;H0YNU5;H0YLV8	A0A3B3IT82;P54132;H0YNU5	Bloom syndrome protein	BLM	731
24.2397	24.2433	24.314	24.4134	24.3033	24.5253	24.5035	24.4674	24.4106	36	36	35	39.3	39.3	38.5	100.73	0	323.31	48605000000	57	1.01648	0.516825	-0.148319	-0.138812	2.23555	0.203137	-0.194828	-0.188005	A0A3B3IT92;P33991;A0A3B3IU45;A0A3B3IS57;E5RG31;A0A3B3ITP6;A0A3B3IRR8;E5RFR3;E5RG53;A0A3B3ISC1	A0A3B3IT92;P33991;A0A3B3IU45;A0A3B3IS57;E5RG31;A0A3B3ITP6	DNA replication licensing factor MCM4	MCM4	732
17.4704	17.4595	17.7167	17.6605	17.4154	17.6794	17.5499	17.4801	17.6468	3	3	3	9.9	9.9	9.9	37.452	0	30.477	161100000	3	0.109712	0.88723	-0.0362504	-0.0323806	0.0352227	0.951005	-0.0100873	-0.00919624	A0A3B3ITH3;Q9P2X3-2;Q9P2X3;J3QQU0;J3KT25;J3QRS6	A0A3B3ITH3;Q9P2X3-2;Q9P2X3	Protein IMPACT	IMPACT	733
19.0632	19.5409	19.5291	19.5871	19.0827	19.3501	19.3428	19.4606	19.2991	22	4	4	50.5	6.1	6.1	59.218	0	28.929	2129900000	8	0.06108	0.890894	0.0377471	0.0310829	0.0207397	0.952928	0.010238	0.00879156	A0A3B3ITJ4	A0A3B3ITJ4			734
17.5893	17.6261	17.7501	17.8654	17.6005	17.8967	17.9295	17.8574	18.022	2	2	2	7.7	7.7	7.7	34.922	0.008229	0.78871	192430000	2	0.554384	0.564945	-0.13238	-0.119715	1.83902	0.105262	-0.281151	-0.263234	A0A3B3ITK4;Q96LA8-2;Q96LA8	A0A3B3ITK4;Q96LA8-2;Q96LA8	Protein arginine N-methyltransferase 6	PRMT6	735
17.7431	17.8742	18.1156	17.9278	17.6384	18.0043	17.9591	17.9413	17.9454	9	9	9	7.5	7.5	7.5	117.6	0	13.988	192830000	9	0.127364	0.828599	0.0541668	0.0468597	0.126103	0.823188	-0.0376059	-0.0339025	A0A3B3ITL0;Q9Y2H2;A0A3B3IRJ9;Q9Y2H2-4;A0A3B3ITR9;A0A3B3ISI3;A0A0J9YWP2;A0A0J9YYL5;A0A0J9YVW6;A0A1B0GUS5;A0A0J9YY79;A0A3B3ISJ5;Q9Y2H2-3;Q9Y2H2-2	A0A3B3ITL0;Q9Y2H2;A0A3B3IRJ9;Q9Y2H2-4	Phosphatidylinositide phosphatase SAC2	INPP5F	736
18.6385	18.8143	19.0973	19.1489	18.8182	18.9766	18.9785	19.0179	19.0013	9	3	3	50	18.8	18.8	23.341	0	24.358	441830000	5	0.328873	0.582049	-0.131261	-0.112744	0.483963	0.370216	-0.149253	-0.131603	A0A3B3ITL1;Q8WUD1;Q8WUD1-2;E9PE37;H0YD31	A0A3B3ITL1;Q8WUD1;Q8WUD1-2	Ras-related protein Rab-2B	RAB2B	737
20.1691	20.1644	20.3623	20.3638	20.3001	20.2759	20.334	20.2922	20.296	8	8	8	12.7	12.7	12.7	59.823	0	21.319	618010000	10	0.506634	0.709296	-0.0813376	-0.0759978	0.494803	0.624016	-0.0754795	-0.0707703	Q8N5Y2;Q8N5Y2-3;Q8N5Y2-2;Q8N5Y2-6;Q8N5Y2-4;A0A3B3ITL5;A0A3F2YNX2;A0A3B3IT59;A0A3B3ITF3;Q8N5Y2-5;A0A3B3IU80;A0A3B3IRI6;A0A3B3IS72;A0A3B3IRN2;A0A3B3ISB4;A0A3B3ITX5;A0A3B3IRT2;A0A3B3ITF8;A0A3B3IT49;A0A3B3ITV8;A0A3B3IUB0;P0C860	Q8N5Y2;Q8N5Y2-3;Q8N5Y2-2;Q8N5Y2-6;Q8N5Y2-4;A0A3B3ITL5;A0A3F2YNX2;A0A3B3IT59;A0A3B3ITF3;Q8N5Y2-5;A0A3B3IU80;A0A3B3IRI6;A0A3B3IS72;A0A3B3IRN2;A0A3B3ISB4;A0A3B3ITX5;A0A3B3IRT2;A0A3B3ITF8;A0A3B3IT49;A0A3B3ITV8	Male-specific lethal 3 homolog	MSL3	738
14.1832	14.0004	14.1646	14.0774	13.7177	13.845	14.0909	13.8168	13.7313	4	3	3	6.6	4.9	4.9	81.095	0	3.7853	11607000	3	0.916693	0.398638	0.236068	0.210726	0.896272	0.155285	0.23644	0.21054	A0A3B3ITR4;O00522-3;O00522;O00522-2;C9JJM9;C9JD81;C9J3W7;C9JBN7;C9JEW7;C9J718;C9JF32;A0A0C4DG23	A0A3B3ITR4;O00522-3;O00522;O00522-2	Krev interaction trapped protein 1	KRIT1	739
18.6621	18.6031	18.612	18.7844	18.9456	18.9228	18.93	18.7916	18.6962	5	5	5	13.6	13.6	13.6	50.075	0	37.536	340010000	6	2.07014	0.340662	-0.258494	-0.245343	1.20423	0.251655	-0.180176	-0.168339	A0A3B3ITR6;O95363;Q5JRF7;ENST00000324331.10	A0A3B3ITR6;O95363;Q5JRF7	Phenylalanine--tRNA ligase, mitochondrial	FARS2	740
18.9289	19.0255	19.1122	19.256	18.9672	19.266	19.366	19.2492	19.2156	4	4	4	16	16	16	27.248	0	7.0551	428370000	5	0.561079	0.547047	-0.140817	-0.126706	1.66073	0.121537	-0.254695	-0.238067	Q6IQ22;A0A3B3ITT1;ENST00000649141.1	Q6IQ22;A0A3B3ITT1	Ras-related protein Rab-12	RAB12	741
23.1318	23.4099	23.4476	23.5057	23.3672	23.544	23.5231	23.5908	23.4543	3	3	3	18	18	18	18.512	0	7.0853	69733000000	10	0.558783	0.544117	-0.142551	-0.128062	0.835855	0.238142	-0.192979	-0.17431	A0A3B3ITT5;P47914	A0A3B3ITT5;P47914	60S ribosomal protein L29	RPL29	742
13.943	13.8759	13.717	13.5991	13.6564	13.584	13.7804	13.7116	13.7117	1	1	1	2	2	2	55.108	0.00073883	1.9146	6129600	1	1.52023	0.395222	0.232134	0.216839	0.714794	0.476324	0.110761	0.103436	A0A3B3ITU7;Q9HB96	A0A3B3ITU7;Q9HB96	Fanconi anemia group E protein	FANCE	743
19.5898	19.7196	19.7123	19.7276	19.3925	19.7307	19.7764	19.5399	19.5867	20	16	16	7.3	6.2	6.2	313.93	0	32.572	447910000	18	0.180974	0.809924	0.0569909	0.0508917	0.179854	0.809038	0.0395699	0.0365147	Q14643;Q14643-8;A0A3B3IU04;A0A3B3ITU8;Q14643-4;Q14643-3;A0A3F2YNW8;Q14643-7;Q14643-5;Q14643-6;Q14643-2;A0A3B3ITQ1;A0A3B3IU05;A0A3B3IU13;A0A3B3IRP0;A0A3B3ITM6;B7ZMI3;A0A3B3IRT5;A0A3B3ISR4;A0A3B3ISE3;A0A3B3IS59;A0A3B3ITQ4;A0A3B3IS70	Q14643;Q14643-8;A0A3B3IU04;A0A3B3ITU8;Q14643-4;Q14643-3;A0A3F2YNW8;Q14643-7;Q14643-5;Q14643-6;Q14643-2;A0A3B3ITQ1;A0A3B3IU05	Inositol 1,4,5-trisphosphate receptor type 1	ITPR1	744
22.0323	21.9977	21.9679	22.2712	22.0061	22.2719	22.3833	22.2158	22.1325	20	20	20	33.5	33.5	33.5	75.421	0	185.2	9512500000	28	0.951397	0.460486	-0.183777	-0.168541	1.48894	0.132472	-0.24457	-0.22728	A0A3B3ITW3;P28288;P28288-2;P28288-3	A0A3B3ITW3;P28288;P28288-2	ATP-binding cassette sub-family D member 3	ABCD3	745
17.4411	17.35	17.5411	17.5218	17.449	17.6089	17.6289	17.4921	17.2979	3	3	3	19.5	19.5	19.5	24.495	0	8.8548	896630000	4	0.50049	0.705312	-0.0824712	-0.0769325	0.0930484	0.864305	-0.0288849	-0.0260044	H0YEL0;A0A3B3IU42;O14893-3;O14893-2;O14893;H0YDP6;G5EA29	H0YEL0;A0A3B3IU42;O14893-3;O14893-2;O14893;H0YDP6	Gem-associated protein 2	GEMIN2	748
13.9965	14.2505	14.366	14.2919	13.8053	14.101	14.0345	14.0199	14.249	2	1	1	10.3	6.3	6.3	19.865	0.00024988	2.1343	10923000	1	0.316646	0.570625	0.138274	0.117306	0.320867	0.527702	0.103199	0.0911742	A0A3B3IU44	A0A3B3IU44			749
20.4579	20.5691	20.5915	20.7936	20.5235	20.8668	20.9431	20.7501	20.757	12	12	12	19	19	19	80.379	0	107.41	2096300000	18	0.773431	0.458472	-0.188459	-0.169439	1.67018	0.109231	-0.277231	-0.257765	Q13144;A0A3B3IUB1;A0A3B3IRP4;A0A3B3ITG6;A0A3B3ISX3;A0A3B3ISM8;A0A3B3IUF2;A0A3B3ITQ2;A0A3B3IS56;A0A3B3ISS1;A0A3B3ISV1;A0A3B3ISI2;A0A3B3IST9;C9JRD9;A0A3B3ITK8;A0A3B3IT53;ENST00000648915.2;H7C2X0	Q13144;A0A3B3IUB1;A0A3B3IRP4;A0A3B3ITG6;A0A3B3ISX3;A0A3B3ISM8;A0A3B3IUF2;A0A3B3ITQ2;A0A3B3IS56;A0A3B3ISS1	Translation initiation factor eIF-2B subunit epsilon	EIF2B5	752
21.9731	21.9741	21.9445	22.2446	22.155	22.2081	22.4061	22.2563	22.1966	8	8	8	21.2	21.2	21.2	46.313	0	24.234	19416000000	16	2.99754	0.36524	-0.23867	-0.232223	2.15984	0.0938442	-0.322461	-0.30333	A0A3B3IUB5;Q8TCT9-5;Q8TCT9;Q8TCT9-2;A0A075B6F6;A0A0S2Z6F0;A0A3B3IT72;Q8TCT9-4;A0A0C4DGU3	A0A3B3IUB5;Q8TCT9-5;Q8TCT9;Q8TCT9-2;A0A075B6F6;A0A0S2Z6F0;A0A3B3IT72;Q8TCT9-4	Minor histocompatibility antigen H13	HM13	753
21.5117	21.2742	21.3947	21.4917	21.5805	21.5133	21.5359	21.4294	21.3864	10	10	10	22.6	22.6	22.6	53.283	0	15.798	4197300000	13	0.8521	0.550183	-0.134977	-0.125724	0.28096	0.720833	-0.0570329	-0.0527246	A0A3B3IUC4;P06280;V9GYN5;A0A669KAY7;A0A669KB83;A0A3B3IRU3;ENST00000218516.3	A0A3B3IUC4;P06280	Alpha-galactosidase A	GLA	754
20.8589	20.9538	21.1079	21.2058	20.8702	21.2332	21.194	21.0942	21.1767	11	11	11	20.3	20.3	20.3	60.645	0	23.035	2472400000	14	0.398716	0.578722	-0.129518	-0.11387	1.08234	0.252334	-0.181425	-0.168173	A0A3B3IUD2;Q9BUK6-7;Q9BUK6-3;Q9BUK6-2;Q9BUK6;Q9BUK6-5;Q9BUK6-4	A0A3B3IUD2;Q9BUK6-7;Q9BUK6-3;Q9BUK6-2;Q9BUK6	Protein misato homolog 1	MSTO1	755
22.552	22.5223	22.6608	22.4794	22.1229	22.3984	22.5744	22.4324	22.3874	41	41	41	24.9	24.9	24.9	208.83	0	217.09	8115900000	53	0.991184	0.390436	0.244831	0.219417	0.740952	0.464691	0.113628	0.10616	A0A3B3IUD7;Q14690	A0A3B3IUD7;Q14690	Protein RRP5 homolog	PDCD11	756
20.0571	20.0136	20.0664	20.0556	19.6638	19.9694	20.258	20.0988	20.124	5	5	5	6.2	6.2	6.2	91.964	0	12.025	813070000	7	0.551295	0.527152	0.149406	0.133401	1.03432	0.455542	-0.114561	-0.108897	A0A494BYR6;Q86Y91-6;Q86Y91;ENST00000593135.6	A0A494BYR6;Q86Y91-6;Q86Y91	Kinesin-like protein KIF18B	KIF18B	757
21.9383	21.9513	22.0804	22.0165	22.2235	22.2418	22.1318	22.1346	22.1359	21	21	21	28.3	28.3	28.3	89.871	0	190.88	5072000000	29	0.935	0.48248	-0.170607	-0.157196	1.47265	0.347693	-0.144077	-0.137824	A0A494BZT8;Q9Y6A5;H0Y8F2;C9JA91;E7EMT0;A0A494C117;Q8IX09;C9JWI7	A0A494BZT8;Q9Y6A5	Transforming acidic coiled-coil-containing protein 3	TACC3	758
20.4469	20.4762	20.6049	20.6136	20.302	20.6082	20.6597	20.554	20.5337	13	13	13	21.4	21.4	21.4	73.45	0	44.144	2313500000	14	0.00404169	0.995828	0.00140635	0.00126259	0.515134	0.633762	-0.0731684	-0.068877	O95453;A0A494C0P9;A0A494C1N1;A0A494C0Q2;A0A494C1K5;A0A494BZW7;A0A494BZU6;A0A494C0W0;O95453-2;A0A494C156;A0A494C1G3;O95453-3;A0A494C0K5;A0A494C0Q6;A0A494C002;H3BRK1;O95453-4;F5H1Z4	O95453;A0A494C0P9;A0A494C1N1;A0A494C0Q2;A0A494C1K5;A0A494BZW7;A0A494BZU6;A0A494C0W0;O95453-2;A0A494C156;A0A494C1G3;O95453-3;A0A494C0K5;A0A494C0Q6;A0A494C002;H3BRK1;O95453-4	Poly(A)-specific ribonuclease PARN	PARN	759
23.2646	23.2501	23.3506	23.3699	23.3322	23.4073	23.4134	23.3572	23.3038	71	71	20	32.8	32.8	10	274.38	0	323.31	14943000000	103	1.00172	0.701854	-0.0813866	-0.0783985	0.715322	0.645936	-0.0697072	-0.066735	A0A494BZV2;H0Y2S9;H0Y7E2;J3QRL2;A0A1W2PPU9;J3KSK7;K7EL39;A8MZF8;ENST00000651222.1;K7EJ14	A0A494BZV2;H0Y2S9		MPRIP	760
17.3987	17.4986	17.7664	17.8361	17.5737	17.8677	17.8585	17.6966	17.9728	2	2	2	11.9	11.9	11.9	25.904	0	21.18	207970000	3	0.641295	0.445937	-0.204577	-0.178829	0.994088	0.111053	-0.28808	-0.253613	A0A494BZY7;M0QZ67;G3V238;H3BQF6;Q5JPI9	A0A494BZY7;M0QZ67;G3V238;H3BQF6;Q5JPI9	Protein-lysine N-methyltransferase METTL10	METTL10	761
16.3083	17.5971	18.0825	17.173	15.2798	16.4748	16.1737	16.8438	16.3899	2	2	2	5.7	5.7	5.7	62.592	0	13.923	105500000	2	0.596161	0.0635876	1.02016	0.577874	0.693467	0.0761053	0.860207	0.549651	A0A494BZZ8;Q96K49-2;Q96K49;H7C1G1;H7C0B3	A0A494BZZ8;Q96K49-2;Q96K49;H7C1G1;H7C0B3	Transmembrane protein 87B	TMEM87B	762
19.1324	18.8437	18.7895	19.2556	18.9914	19.1064	19.1059	18.8811	19.0303	2	2	2	27	27	27	13.153	0	30.405	466670000	2	0.67933	0.450725	-0.195915	-0.173215	0.267968	0.604851	-0.0839252	-0.0745829	A0A494C017;C9JJV6;C9JZL8;A0A499FIY8;C9JC07;ENST00000421337.6;Q96S97	A0A494C017;C9JJV6;C9JZL8;A0A499FIY8;C9JC07;ENST00000421337.6;Q96S97	Myeloid-associated differentiation marker	MYADM	763
19.1834	19.038	19.1681	19.1836	19.5611	19.3656	19.2382	19.1859	19.1367	7	7	7	15.7	15.7	15.7	46.877	0	36.241	622470000	8	0.95001	0.398612	-0.240294	-0.214862	0.44979	0.713246	-0.05712	-0.0541598	A0A494C050;Q8N5F7;Q5M9Q1;ENST00000371410.5	A0A494C050;Q8N5F7	NF-kappa-B-activating protein	NKAP	764
19.289	19.6634	19.7194	19.841	19.5598	19.8867	19.7548	19.7144	19.887	4	4	4	10.1	10.1	10.1	57.54	0	14.301	749870000	5	0.534114	0.448615	-0.205238	-0.175509	0.720738	0.177795	-0.228163	-0.199303	A0A494C066;B7Z4W5;Q16773-2;Q16773;Q5T278;Q16773-3;Q5T277;Q5T276	A0A494C066;B7Z4W5;Q16773-2;Q16773;Q5T278;Q16773-3	Kynurenine--oxoglutarate transaminase 1	CCBL1	765
16.1125	15.7429	16.2249	16.1199	16.1945	15.8241	15.8385	16.039	15.8801	1	1	1	2.2	2.2	2.2	75.311	0	38.777	147790000	1	0.0356007	0.946531	-0.0193907	-0.0163724	0.273323	0.519162	0.107609	0.0929354	H0Y6K5;A0A494C070;H0Y7L6;Q02447-4;Q02447-3;Q02447-5;Q02447-6;Q02447-2;Q02447	H0Y6K5;A0A494C070;H0Y7L6;Q02447-4;Q02447-3;Q02447-5;Q02447-6;Q02447-2;Q02447	Transcription factor Sp3	SP3	767
20.7734	20.9331	21.1834	21.0018	20.9876	21.1129	20.9147	20.9548	20.9582	9	9	9	46.2	46.2	46.2	38.424	0	221.02	6770500000	16	0.219318	0.759672	-0.0707906	-0.0628835	0.0597088	0.903641	0.0207049	0.0184841	A0A494C085;P06132;A0A1B0GVZ4;A0A1B0GVN9;A0A494C0Q8;Q5T446;A0A494BZY8;H0Y5R6;A0A494C0S8;A0A494C007;A0A494C0P4;A0A494C1D8;A0A494C1T3	A0A494C085;P06132;A0A1B0GVZ4;A0A1B0GVN9;A0A494C0Q8;Q5T446;A0A494BZY8;H0Y5R6;A0A494C0S8	Uroporphyrinogen decarboxylase	UROD	768
22.4243	22.5	22.7825	22.6141	22.3067	22.6571	22.6316	22.6279	22.5978	18	18	18	33	33	33	62.341	0	70.268	6436500000	25	0.0993881	0.867363	0.0429789	0.0372075	0.17348	0.760447	-0.0501741	-0.0452208	O95394-3;O95394;H0Y987;A0A494C0G1;O95394-4;A0A494C1E2;J3KN95;A0A494C1Q4;A0A087WT27;A0A494C099;A0A494C163;D6RIS6;D6RCQ8;D6RF77;D6RCD1;H0Y8I3;ENST00000513973.6;D6RC77;A0A494C076	O95394-3;O95394;H0Y987;A0A494C0G1;O95394-4;A0A494C1E2;J3KN95;A0A494C1Q4;A0A087WT27;A0A494C099	Phosphoacetylglucosamine mutase	PGM3	769
16.7125	16.5419	16.781	16.7363	16.8337	16.824	16.6413	16.6682	16.6015	3	3	3	32.2	32.2	32.2	16.679	0	56.164	134870000	6	0.703491	0.587736	-0.119557	-0.110954	0.219297	0.797539	0.0414753	0.0386292	A0A494C0H3;E9PSD7;Q96BW1;A0A0A0MRR5;Q96BW1-3	A0A494C0H3;E9PSD7;Q96BW1;A0A0A0MRR5;Q96BW1-3	Uracil phosphoribosyltransferase homolog	UPRT	770
17.9458	18.0729	18.2487	18.2568	17.9878	18.2176	18.2378	18.2347	18.2218	5	5	5	7.2	7.2	7.2	100.5	0	20.811	146980000	5	0.206752	0.779561	-0.06493	-0.0578986	0.742226	0.373381	-0.142265	-0.130765	A0A590UJE4;A0A494C0H4;H0Y9M2;Q17R98-2;Q17R98;A0A5F9ZGT0;H0Y9K9;G5E9Z1;Q17R98-3;A0A5F9ZGW8	A0A590UJE4;A0A494C0H4;H0Y9M2;Q17R98-2;Q17R98;A0A5F9ZGT0;H0Y9K9;G5E9Z1;Q17R98-3	Zinc finger protein 827	ZNF827	771
20.857	20.8757	21.1186	21.1174	20.8087	21.0956	21.1246	21.0954	21.1003	8	8	1	34	34	7.1	36.426	0	46.381	2527400000	11	0.163981	0.813478	-0.0568091	-0.0502567	0.857265	0.326522	-0.156324	-0.144109	A0A494C0K7;Q6P2C8-2;Q6P2C8;Q6P2C8-4;ENST00000651950.1	A0A494C0K7;Q6P2C8-2;Q6P2C8;Q6P2C8-4	Mediator of RNA polymerase II transcription subunit 27	MED27	772
15.2429	15.2738	15.3696	15.3263	15.2899	15.3404	15.3417	15.1829	15.206	3	3	3	3.5	3.5	3.5	146	0	7.0571	24774000	3	0.223078	0.924501	-0.0234213	-0.0224991	0.343632	0.741339	0.0518742	0.0488222	A0A494C0N4;Q7Z4L5;Q7Z4L5-2	A0A494C0N4;Q7Z4L5	Tetratricopeptide repeat protein 21B	TTC21B	773
22.4753	22.5837	22.7767	22.6313	22.3728	22.6698	22.7056	22.6429	22.6253	30	30	30	25.7	25.7	25.7	150.46	0	221.92	7470500000	38	0.157518	0.823729	0.0539392	0.0478055	0.192946	0.777921	-0.0460122	-0.0421572	A0A494C0R8;I3L2B0;K7EIG1;O75153;I3L4B5;I3L318	A0A494C0R8;I3L2B0;K7EIG1;O75153	Clustered mitochondria protein homolog	CLUH	775
16.201	16.3509	16.3826	16.4878	16.1203	16.5298	16.6173	16.4447	16.4547	1	1	1	0.8	0.8	0.8	114.21	0.0035566	1.2923	29149000	1	0.182541	0.773516	-0.0678476	-0.0594323	1.15348	0.222839	-0.194112	-0.179877	A0A494C0S0	A0A494C0S0			776
18.716	18.7353	19.0383	19.0822	19.0944	19.2243	19.3443	19.2317	19.4107	2	2	2	2.8	2.8	2.8	77.941	0.0074592	0.94121	480550000	2	1.25285	0.278523	-0.30379	-0.272745	1.8898	0.0822338	-0.499019	-0.446869	Q8N7M2;A0A494C0U8;Q4G0N1	Q8N7M2;A0A494C0U8;Q4G0N1	Zinc finger protein 283	ZNF283	777
18.6663	18.4124	18.642	18.6892	18.8444	18.8016	18.8144	18.6922	18.5957	3	3	1	40.5	40.5	11.6	12.386	0	63.417	632300000	5	1.03208	0.428302	-0.20483	-0.187367	0.547846	0.429861	-0.127206	-0.115357	H7BZ50;H7C173;A0A494C0V9;B8ZZ87;Q6NZ67;H7C202	H7BZ50;H7C173;A0A494C0V9;B8ZZ87;Q6NZ67;H7C202	Mitotic-spindle organizing protein 2B	MZT2B;MZT2A	778
20.4862	20.6383	20.8314	20.3947	20.1382	20.4332	20.4975	20.4646	20.4128	13	13	13	24	24	24	73.8	0	94.206	1037700000	15	1.13941	0.245934	0.329934	0.290389	0.876572	0.234621	0.193671	0.175606	A0A494C0X2;A0A494C167;Q9UHD2;A0A494C045;A0A494C148;A0A494C079;A0A494C0R4;A0A494C0A8;A0A494C1M6;A0A494C1I2;F5GZI4;F5H206;F5H1A3;A0A075B7B4;Q14164-2;Q14164	A0A494C0X2;A0A494C167;Q9UHD2;A0A494C045;A0A494C148;A0A494C079;A0A494C0R4;A0A494C0A8;A0A494C1M6	Serine/threonine-protein kinase TBK1	TBK1	779
18.8693	18.8763	19.0545	19.1862	18.9299	19.2195	19.2311	19.1574	19.1707	7	7	7	27.8	27.8	27.8	30.689	0	30.042	602060000	10	0.746509	0.475097	-0.17847	-0.160819	1.75943	0.12127	-0.253031	-0.23765	A0A494C0Z5;Q9H082;ENST00000305626.6;ENST00000257017.5;Q14088	A0A494C0Z5;Q9H082	Ras-related protein Rab-33B	RAB33B	781
18.0871	18.4522	18.7036	18.2023	17.8531	18.1158	18.0457	18.0488	17.9998	8	7	7	9.4	8.7	8.7	112.5	0	26.508	375430000	7	0.795102	0.238439	0.357222	0.295832	0.999405	0.0897831	0.38285	0.324535	A0A494C100;Q9UJA3;Q9UJA3-4;Q9UJA3-3;Q9UJA3-2;Q9UJA2-2;Q9UJA2	A0A494C100;Q9UJA3;Q9UJA3-4;Q9UJA3-3;Q9UJA3-2	DNA helicase MCM8	MCM8	782
16.6882	16.6384	16.7086	16.9689	16.58	16.915	16.7992	16.8233	16.7607	2	2	2	5.4	5.4	5.4	46.618	0	33.029	173940000	2	0.506687	0.545139	-0.1429	-0.127199	1.85903	0.441013	-0.115989	-0.112863	A0A494C105;Q9H3U5-3;Q9H3U5;Q9H3U5-5;Q9H3U5-6;H7C5U3;H7C593;ENST00000392813.8;Q9H3U5-2;Q9H3U5-4	A0A494C105;Q9H3U5-3;Q9H3U5;Q9H3U5-5;Q9H3U5-6;H7C5U3;H7C593;ENST00000392813.8;Q9H3U5-2;Q9H3U5-4	Major facilitator superfamily domain-containing protein 1	MFSD1	783
21.9172	21.789	21.9267	21.9738	22.1942	22.0276	22.0196	21.9872	21.9567	14	14	14	18.6	18.6	18.6	83.251	0	33.276	5511900000	20	1.10482	0.450502	-0.187581	-0.173713	1.07985	0.468443	-0.110212	-0.105167	A0A494C108;Q8N9T8;H0YH26;H0YFD2;F8WFC1;H0YG91	A0A494C108;Q8N9T8	Protein KRI1 homolog	KRI1	784
18.514	18.6663	18.9549	19.0048	18.757	18.8927	19.0118	18.7873	18.9745	6	4	4	4.1	3	3	171.47	0	26.254	255620000	4	0.513549	0.494561	-0.17314	-0.150842	0.656289	0.207032	-0.212845	-0.185601	A0A494C143;Q14689-6;Q14689;Q14689-5;E7EPU2;A0A0U1RQW6;Q9Y2E4;H0Y7Q3	A0A494C143;Q14689-6;Q14689;Q14689-5	Disco-interacting protein 2 homolog A	DIP2A	785
16.1047	16.1743	16.2207	16.356	16.0555	16.2724	16.2737	16.1545	16.1609	4	4	4	10.6	10.6	10.6	46.457	0	44.811	74680000	5	0.254917	0.78717	-0.0614007	-0.0560385	0.226948	0.851899	-0.0297731	-0.0283194	A0A494C146;P50336;A0A494C0M9;D3DVG2;A0A1W2PRF9;A0A494C134;F5GZT7;A0A1W2PPA5;A0A494C0D4;A0A1W2PNH4;A0A494C0L4;F5H1I5;A0A1W2PQM0;F5H825;H0YFE1;H0YFP3	A0A494C146;P50336;A0A494C0M9;D3DVG2;A0A1W2PRF9;A0A494C134;F5GZT7;A0A1W2PPA5;A0A494C0D4	Protoporphyrinogen oxidase	PPOX	786
20.0859	20.2014	20.4285	19.9311	19.6985	19.8629	19.8559	19.8642	19.8326	17	17	17	23	23	23	94.234	0	98.736	976690000	20	1.54058	0.140972	0.407757	0.363408	1.73231	0.0869667	0.387728	0.352136	A0A494C164;P52630-4;P52630;B4DLC8;A0A494C1L3;A0A494C0B5;B4DHE0	A0A494C164;P52630-4;P52630;B4DLC8	Signal transducer and activator of transcription 2	STAT2	787
16.6498	16.3947	16.4646	16.5055	16.4103	16.4755	16.4384	16.4556	16.2756	3	3	3	8.5	8.5	8.5	48.802	0.00097347	1.7259	49296000	3	0.184607	0.871881	0.0392577	0.0363121	0.521848	0.476867	0.113145	0.103302	A0A494C1C4;P78552;P78552-2	A0A494C1C4;P78552;P78552-2	Interleukin-13 receptor subunit alpha-1	IL13RA1	788
22.6485	22.72	22.8709	22.7234	22.3635	22.6396	22.7576	22.7058	22.6653	25	25	25	24.6	24.6	24.6	131.05	0	165.58	8850400000	38	0.603164	0.493183	0.170935	0.15168	0.200781	0.821232	0.0368799	0.0344422	A0A494C1K3;P78347-2;P78347-4;P78347-3;P78347;A0A494C0Q7;P78347-5;A0A087WW90;A0A0D9SF80;A0A494C0I1;A0A494C1N8;Q86UP8-3;Q86UP8;Q6EKJ0	A0A494C1K3;P78347-2;P78347-4;P78347-3;P78347	General transcription factor II-I	GTF2I	789
17.998	18.143	18.3259	18.3142	18.0561	18.3279	18.4418	18.3386	18.2997	8	6	6	24.5	20.7	20.7	50.179	0	130.42	359930000	7	0.233404	0.738764	-0.0770772	-0.0682294	0.918899	0.208364	-0.204421	-0.18518	E9PGP6;A0A494C1K7;Q9UGJ0-3;Q9UGJ0;A0A494C068;Q9UGJ0-2;A0A494C0H7;A0A494C094;F8WDA1;A0A494C188;A0A494C155;F8WDB5;A0A494C026	E9PGP6;A0A494C1K7;Q9UGJ0-3;Q9UGJ0;A0A494C068;Q9UGJ0-2	5-AMP-activated protein kinase subunit gamma-2	PRKAG2	790
22.0043	22.1424	22.3152	22.3323	22.0314	22.411	22.3336	22.3094	22.3982	33	33	32	14.1	14.1	13.8	317.79	0	301.46	3709400000	37	0.287496	0.656486	-0.104304	-0.0909754	0.964886	0.23172	-0.193157	-0.1766	A0A494C1L5;P50851-2;P50851;A0A494BZW2;E9PEM5;H0YAC6;A0A494C0R9;A0A3B3IS13;A0A3B3IU76;A0A3B3ISK3;H0Y9N9	A0A494C1L5;P50851-2;P50851;A0A494BZW2;E9PEM5;H0YAC6	Lipopolysaccharide-responsive and beige-like anchor protein	LRBA	791
21.0817	20.8753	21.3252	21.3089	21.1253	21.1226	21.2146	21.3349	21.2155	6	6	6	39.2	39.2	39.2	18.562	0	32.367	2757100000	8	0.252208	0.696793	-0.0914841	-0.0799757	0.51958	0.3356	-0.160931	-0.141661	A0A494C1N0;P26885	A0A494C1N0;P26885	Peptidyl-prolyl cis-trans isomerase FKBP2	FKBP2	792
17.559	17.4893	17.5014	17.5224	17.4038	17.6878	17.6611	17.3384	17.494	13	13	12	6.8	6.8	6.6	298.4	0	28.519	147000000	14	0.0896744	0.932968	-0.0214469	-0.0197649	0.0685144	0.910627	0.0187562	0.0171193	A0A494C1V1;Q6ZNJ1-2;Q6ZNJ1;Q6ZNJ1-3;H0Y764;H7C3Y7;H7C354;H7C408	A0A494C1V1;Q6ZNJ1-2;Q6ZNJ1;Q6ZNJ1-3;H0Y764;H7C3Y7	Neurobeachin-like protein 2	NBEAL2	793
22.8166	22.7644	22.7345	23.0247	22.9095	23.1309	23.2015	23.0006	22.9954	30	30	30	33.1	33.1	33.1	111.96	0	161.92	8209100000	42	1.66564	0.361872	-0.249822	-0.233856	1.82285	0.0990195	-0.294001	-0.274262	A0A499FI31;Q15020;Q15020-4;Q15020-2;F8W667;H0YHU8;A0A494C0L2;F8VVK9;ENST00000546815.6;F8VZM2;Q15020-3	A0A499FI31;Q15020;Q15020-4	Squamous cell carcinoma antigen recognized by T-cells 3	SART3	794
16.5268	16.5675	16.718	16.8012	16.7031	16.8842	16.7751	16.6594	16.7526	3	3	3	6.7	6.7	6.7	36.556	0	5.1736	71227000	3	1.15433	0.44611	-0.192037	-0.178103	0.852634	0.423605	-0.124931	-0.116968	Q7Z319;A0A499FJN1;A0A499FIS5;Q9BUB5-2;Q9BUB5;A0A499FJS1;Q9BUB5-3	Q7Z319;A0A499FJN1;A0A499FIS5;Q9BUB5-2;Q9BUB5;A0A499FJS1;Q9BUB5-3	MAP kinase-interacting serine/threonine-protein kinase 1	DKFZp686E14208;MKNK1	795
21.0752	21.0224	21.2241	21.2846	21.071	21.3383	21.434	21.3342	21.2818	13	13	13	16	16	16	81.327	0	66.715	3236400000	14	0.539388	0.581819	-0.124074	-0.112637	1.49606	0.134379	-0.24274	-0.225783	A0A499FIZ0;Q9H7D7-2;Q9H7D7;C9JCS7;H0Y9R3;H0Y917;Q9H7D7-3;Q9H7D7-4;ENST00000414423.8	A0A499FIZ0;Q9H7D7-2;Q9H7D7	WD repeat-containing protein 26	WDR26	796
20.9849	21.086	21.2088	21.243	21.0268	21.2249	21.1958	21.1681	21.1225	31	31	31	7.6	7.6	7.6	510.08	0	94.152	1396000000	35	0.308202	0.749869	-0.071654	-0.0654494	0.432346	0.659494	-0.0688826	-0.0644856	A0A499FJI4;O75592-2;O75592;H7C3U4;A0A0C4DGY7;ENST00000544440.7	A0A499FJI4;O75592-2;O75592	E3 ubiquitin-protein ligase MYCBP2	MYCBP2	797
17.4882	17.5551	17.8426	17.7422	17.3997	17.6293	17.7318	17.6962	17.6968	3	3	3	7.9	7.9	7.9	44.341	0	5.4787	136610000	4	0.0919609	0.88324	0.0382392	0.0333024	0.295126	0.619709	-0.0796312	-0.0717814	P01137;A0A499FJK2;M0R2S0	P01137;A0A499FJK2	Transforming growth factor beta-1;Latency-associated peptide	TGFB1	798
15.1705	15.2752	15.6119	15.1657	14.6929	14.8326	15.0199	15.1126	15.0733	3	3	3	5.3	5.3	5.3	79.104	0	7.9247	16164000	3	1.10751	0.118339	0.455458	0.381652	0.979857	0.112272	0.283971	0.250013	A0A499FJS7;O14920-4;O14920-2;O14920;G3V105	A0A499FJS7;O14920-4;O14920-2;O14920	Inhibitor of nuclear factor kappa-B kinase subunit beta	IKBKB	799
15.5894	15.3688	15.5552	15.4585	15.779	15.6815	15.649	15.5559	15.4503	1	1	1	2.9	2.9	2.9	47.12	0	6.645	99537000	1	0.505534	0.563435	-0.135221	-0.121054	0.204198	0.770841	-0.047287	-0.0434059	R4GNJ5;A0A590TQL1;Q96AP0-2;Q96AP0	R4GNJ5;A0A590TQL1;Q96AP0-2;Q96AP0	Adrenocortical dysplasia protein homolog	ACD	800
22.9822	22.8127	22.7842	22.9687	23.1348	22.9805	22.9457	22.8537	22.775	23	23	22	27.5	27.5	26.5	98.031	0	159.35	11538000000	37	0.964134	0.48705	-0.168294	-0.155576	0.00649371	0.992097	0.00156466	0.00145002	A0A590UJ08;Q12959-4;Q12959-2;A0A590UJC5;A0A590UJR5;Q12959-5;Q12959-6;A0A590UJD9;A0A0C4DFT3;Q12959;A0A590UKA8;Q12959-3;Q12959-7;A0A590UJ18;A0A590UJ68;A0A590UJS9;Q12959-9;A0A590UJX2;A0A590UJ81;A0A590UK48;A0A590UJR4;Q12959-8;A0A590UK81;A0A590UJ29;A0A590UJ64;E7EQD7;C9JUA9;A0A590UJ25;A0A590UJL2;A0A590UK70;A0A590UK02;B4E2H8;H7C166;A0A590UK52;A0A590UJZ4;A0A590UJ95;B7Z2T4;F8VYC1;E9PIW2;Q15700-2;E9PN83;Q1…	A0A590UJ08;Q12959-4;Q12959-2;A0A590UJC5;A0A590UJR5;Q12959-5;Q12959-6;A0A590UJD9;A0A0C4DFT3;Q12959;A0A590UKA8;Q12959-3;Q12959-7;A0A590UJ18;A0A590UJ68;A0A590UJS9;Q12959-9;A0A590UJX2;A0A590UJ81;A0A590UK48;A0A590UJR4;Q12959-8;A0A590UK81;A0A590UJ29;A0A590UJ64;E7EQD7;C9JUA9;A0A590UJ25;A0A590UJL2;A0A590UK70;A0A590UK02	Disks large homolog 1	DLG1	801
22.5425	22.6127	22.8221	22.82	22.5264	22.8657	22.8947	22.8597	22.8403	27	27	27	37	37	37	84.333	0	151.72	7838900000	34	0.225984	0.737105	-0.078277	-0.0689389	1.13254	0.199089	-0.205817	-0.189612	A0A590UJ21;Q13616;A0A590UJR3;A0A590UJ50;A0A590UK34;A0A0C4DGX4;A0A590UJ56;A0A590UJC4;A0A590UJA0;A0A590UJM8;A0A590UJ97;ENST00000662716.1;A0A590UJ59;K7EKM2;A0A286YF31;Q8NI38-2	A0A590UJ21;Q13616;A0A590UJR3;A0A590UJ50;A0A590UK34;A0A0C4DGX4;A0A590UJ56;A0A590UJC4;A0A590UJA0	Cullin-1	CUL1	802
19.3083	19.3583	19.4756	19.5549	19.192	19.4737	19.6033	19.4938	19.4764	10	10	10	15	15	15	95.864	0	79.178	437830000	13	0.0760805	0.921825	-0.0260963	-0.0232873	1.06344	0.356982	-0.143752	-0.135165	A0A590UJ53;Q9P2N6-3;Q9P2N6;Q9P2N6-6;Q9P2N6-2;Q9P2N6-5;Q9P2N6-4;Q9P2N6-8;F8WEN2;ENST00000431828.6;F8WB58;C9J491;F8WD76;M0R3B6	A0A590UJ53;Q9P2N6-3;Q9P2N6;Q9P2N6-6;Q9P2N6-2;Q9P2N6-5;Q9P2N6-4;Q9P2N6-8	KAT8 regulatory NSL complex subunit 3	KANSL3	805
18.1337	17.9319	17.7811	17.8958	18.0378	18.0081	17.8976	17.6708	17.6684	4	4	1	5.5	5.5	1.5	74.589	0	4.9078	233500000	4	0.102784	0.900547	-0.0316919	-0.028528	0.731657	0.221157	0.203306	0.180347	A0A590UK53;A0A590UJT0;A0A590UK97;A0A590UKB1;A0A590UJ98;E9PP15;A0A590UJ57;Q14114-4;Q14114;H0YEA5;A0A590UKB5;E9PKG2;A0A590UK45;A0A590UJF9;H0YEV6;A0A590UJV3	A0A590UK53;A0A590UJT0;A0A590UK97;A0A590UKB1;A0A590UJ98;E9PP15;A0A590UJ57;Q14114-4;Q14114;H0YEA5;A0A590UKB5;E9PKG2;A0A590UK45;A0A590UJF9;H0YEV6	Low-density lipoprotein receptor-related protein 8	LRP8	806
21.4907	21.5586	21.7739	21.7456	21.5841	21.7907	21.7757	21.8103	21.8238	9	9	9	43.4	43.4	43.4	28.017	0	85.112	3055600000	13	0.395249	0.660141	-0.0991039	-0.089611	1.06153	0.222485	-0.195544	-0.179965	A0A590UJ73;A0A590UJW4;E7EQB3;Q9BSV6;B0V3J0;A9C4B9;A0A0G2JNL0;A0A0G2JNK5;A0A590UK37	A0A590UJ73;A0A590UJW4;E7EQB3;Q9BSV6;B0V3J0;A9C4B9;A0A0G2JNL0;A0A0G2JNK5;A0A590UK37	tRNA-splicing endonuclease subunit Sen34	TSEN34	807
15.2677	15.0861	15.2637	15.2687	15.5349	15.4393	15.2932	15.2907	15.2667	3	1	1	9.2	3.3	3.3	40.22	0	2.8927	51753000	1	0.995369	0.424191	-0.208458	-0.189815	0.571631	0.612061	-0.0777105	-0.073279	A0A590UJ74;Q9UPY6-2;Q9UPY6	A0A590UJ74;Q9UPY6-2;Q9UPY6	Wiskott-Aldrich syndrome protein family member 3	WASF3	808
18.5227	18.4907	18.582	18.7155	18.7052	18.7317	18.7658	18.7233	18.6547	3	3	3	33.6	33.6	33.6	16.12	0	24.124	578400000	4	2.58118	0.442249	-0.185658	-0.180631	1.91679	0.234869	-0.182809	-0.175444	C9JE12;C9JCW7;A0A590UJA9;Q9BVT8	C9JE12;C9JCW7;A0A590UJA9;Q9BVT8	Transmembrane and ubiquitin-like domain-containing protein 1	TMUB1	809
17.8801	17.927	18.1091	18.1782	17.9476	18.163	18.1505	18.1075	18.1481	4	4	4	7.9	7.9	7.9	36.503	0	4.328	935540000	4	0.5369	0.582024	-0.124242	-0.112734	1.07786	0.297177	-0.163301	-0.152444	A0A590UJJ4;A0A5F9UN28;A0A590UJB6;Q13303-4;Q13303-2;Q13303;Q13303-5;Q13303-3;A0A590UJY1;Q5TG81;Q5TG84;C9JQ60;Q14722-2;Q14722-3;Q14722	A0A590UJJ4;A0A5F9UN28;A0A590UJB6;Q13303-4;Q13303-2;Q13303;Q13303-5;Q13303-3	Voltage-gated potassium channel subunit beta-2	KCNAB2	810
18.018	18.0666	18.1393	18.1773	18.1299	18.1957	18.2057	18.0827	18.114	7	7	7	13.8	13.8	13.8	58.773	0	11.099	178050000	8	1.0839	0.66109	-0.0930138	-0.0894068	0.510842	0.69996	-0.0595125	-0.0566222	A0A590UK32;A0A590UJW2;A0A590UJD8;Q5VVJ2;Q5VVJ2-2;A0A590UJT8	A0A590UK32;A0A590UJW2;A0A590UJD8;Q5VVJ2;Q5VVJ2-2	Histone H2A deubiquitinase MYSM1	MYSM1	811
16.1204	16.227	16.4091	16.4756	15.9478	16.2549	16.2732	16.2499	16.2131	3	3	3	6.7	6.7	6.7	57.585	0	4.8041	63140000	3	0.0512525	0.926032	0.0260509	0.0221764	0.0264369	0.966119	0.00678571	0.00624799	A0A590UJP0;Q5MJ34;A0A590UJF7;A0A590UJF2;B7Z7M5;Q9NUX5-2;Q9NUX5;Q5MJ35;A8MTK3;C9JPG9	A0A590UJP0;Q5MJ34;A0A590UJF7;A0A590UJF2;B7Z7M5;Q9NUX5-2;Q9NUX5;Q5MJ35;A8MTK3	Protection of telomeres protein 1	POT1	812
26.3084	26.2561	26.1984	26.7296	25.9402	26.7477	26.4766	26.5602	26.5005	6	6	1	38	38	9.8	10.334	0	6.9717	349260000000	23	0.335869	0.451606	-0.218161	-0.172039	2.51323	0.112376	-0.258127	-0.248114	K7EMV3;A0A590UJJ6;B4DEB1;K7EK07;K7ES00;P84243;K7EP01;Q6NXT2;ENST00000586607.5;ENST00000366815.9	K7EMV3;A0A590UJJ6;B4DEB1;K7EK07;K7ES00;P84243;K7EP01;Q6NXT2	Histone H3;Histone H3.3;Histone H3.3C	H3F3B;H3F3A;H3F3C	814
21.928	21.8216	21.8611	21.9374	22.0212	21.9253	21.9753	21.8562	21.8206	34	34	34	39.1	39.1	39.1	95.197	0	153.85	4407000000	44	0.986471	0.669479	-0.0910441	-0.0872682	0.0872496	0.931124	-0.0137971	-0.0130636	Q14BN4;A0A590UJK3;Q14BN4-3;Q14BN4-2;A0A5F9VB99;H7C3M8;A0A590UJS6;Q14BN4-4;H7BZK0;Q14BN4-5;A0A590UJU9;Q14BN4-6;A0A590UJT5;Q14BN4-7;A0A590UJ16;H7BZW9;Q14BN4-8;A0A590UJG7;H7C5G9;A0A590UJP6;A0A590UK66	Q14BN4;A0A590UJK3;Q14BN4-3;Q14BN4-2;A0A5F9VB99;H7C3M8;A0A590UJS6;Q14BN4-4;H7BZK0;Q14BN4-5;A0A590UJU9	Sarcolemmal membrane-associated protein	SLMAP	815
16.1624	16.0808	16.0464	16.2919	16.0389	16.4124	16.2053	16.1433	16.0907	2	2	2	3.5	3.5	3.5	64.866	0	2.6672	141940000	2	0.584945	0.52142	-0.151152	-0.135526	0.449168	0.747449	-0.0498416	-0.0475701	A0A6I8PRU4;A0A590UJL0;P08842;A0A590UJY9;A0A590UJT4	A0A6I8PRU4;A0A590UJL0;P08842;A0A590UJY9;A0A590UJT4	Steryl-sulfatase	STS	816
12.9055	12.4455	12.5813	13.0517	12.6574	12.9166	13.1003	12.6794	13.0007	2	2	2	15.9	15.9	15.9	28.138	0	3.9572	6416300	2	0.575189	0.416751	-0.231137	-0.196061	0.69047	0.121154	-0.282706	-0.238288	E5RI36;D6RA03;A0A590UK62;A0A590UJL1;Q9UQ26-7;Q9UQ26-3;Q9UQ26-1;Q9UQ26-8;Q9UQ26;F8W6W8	E5RI36;D6RA03;A0A590UK62;A0A590UJL1;Q9UQ26-7;Q9UQ26-3;Q9UQ26-1;Q9UQ26-8;Q9UQ26;F8W6W8	Regulating synaptic membrane exocytosis protein 2	RIMS2	817
24.2591	24.0912	24.1309	24.2377	24.3869	24.3727	24.1818	24.3426	24.3448	14	14	11	38.8	38.8	28.6	32.026	0	40.421	55496000000	29	1.1641	0.475215	-0.17201	-0.160835	0.807909	0.409387	-0.129294	-0.120383	A0A590UJP7;Q13247-3;Q13247;A0A590UJK4;A0A590UK01;A0A590UK80;Q13247-2	A0A590UJP7;Q13247-3;Q13247;A0A590UJK4;A0A590UK01;A0A590UK80	Serine/arginine-rich splicing factor 6	SRSF6	818
21.5507	21.6341	21.8447	21.9016	21.6444	21.9989	21.9965	21.9404	21.9755	21	21	21	22.4	22.4	22.4	100.69	0	38.129	3579200000	34	0.554713	0.494532	-0.171834	-0.151096	1.52645	0.0998043	-0.2943	-0.270246	Q01433;H0Y360;A0A5F9UK94;Q01433-2;Q01433-5;Q01433-3;Q01433-4;A0A590UK85;A0A590UJY6;E9PJF6;E9PIJ1;A0A590UJX5;H0YF16;Q01432-5;Q01432;Q01432-6;Q01432-4	Q01433;H0Y360;A0A5F9UK94;Q01433-2;Q01433-5;Q01433-3;Q01433-4;A0A590UK85;A0A590UJY6	AMP deaminase 2	AMPD2	819
20.0255	19.7997	19.9092	19.4298	19.577	19.3679	19.5686	19.4364	19.4722	9	9	9	31.3	31.3	31.3	40.936	0	30.825	1058700000	12	2.13649	0.0959672	0.453231	0.415808	2.27262	0.0906043	0.419072	0.389387	A0A5F9UP49;Q9BRK5;A0A5F9UJX7;Q9BRK5-6;G3V1E2;Q9BRK5-4;Q9BRK5-3;ENST00000660930.1;H0Y3T6;Q9BRK5-2;Q9BRK5-5	A0A5F9UP49;Q9BRK5;A0A5F9UJX7;Q9BRK5-6;G3V1E2;Q9BRK5-4;Q9BRK5-3;ENST00000660930.1;H0Y3T6	45 kDa calcium-binding protein	SDF4	820
15.2953	15.2515	15.2202	15.4449	15.5345	15.4534	15.4815	15.3063	15.3721	1	1	1	1.8	1.8	1.8	61.811	0.00085554	1.7813	21359000	1	2.45795	0.398128	-0.221954	-0.214258	1.10928	0.394356	-0.131002	-0.12411	A0A5F9UQ55	A0A5F9UQ55			821
20.9596	20.7393	20.9771	20.6838	20.852	20.8011	20.7914	20.7311	20.5919	16	16	3	39.5	39.5	5.5	47.773	0	44.079	3986700000	25	0.54763	0.611869	0.113015	0.103562	0.903795	0.246162	0.187227	0.170726	A0A5F9UY30;A0A5H1ZRP2;O43493;O43493-5;O43493-3;O43493-7	A0A5F9UY30;A0A5H1ZRP2;O43493;O43493-5;O43493-3;O43493-7	Trans-Golgi network integral membrane protein 2	TGOLN2	822
20.1847	20.2997	20.5799	20.3521	20.0151	20.3028	20.4426	20.4292	20.3616	9	9	1	44.5	44.5	8.9	27.741	0	66.368	2075800000	10	0.345837	0.579667	0.131454	0.113563	0.178453	0.732229	-0.0563672	-0.0503272	D6REM4;E7ETM0;A0A5F9W493;P48729-3	D6REM4;E7ETM0;A0A5F9W493;P48729-3	Casein kinase I isoform alpha	CSNK1A1	823
19.3442	19.2861	19.4356	19.5825	19.3725	19.5789	19.6686	19.6165	19.5172	2	2	2	26.5	26.5	26.5	11.805	0	4.1242	1342100000	4	0.88721	0.508051	-0.155985	-0.144173	1.77333	0.127434	-0.245441	-0.231074	A0A5F9YFS9;C9JBL1;Q9Y6A9	A0A5F9YFS9;C9JBL1;Q9Y6A9	Signal peptidase complex subunit 1	SPCS1	824
21.1571	21.2656	21.3685	21.685	21.1155	21.4608	21.632	21.5177	21.388	13	13	13	18.9	18.9	18.9	83.27	0	116.1	3008200000	16	0.37182	0.52803	-0.156712	-0.1332	1.25292	0.132209	-0.248852	-0.22763	A0A5F9ZA98;O75027;O75027-2;A0A590UJS8;A0A087WW65;O75027-3;B4DGL8;A0A2R8Y473;E9PJR8;A0A2R8YF35;E9PNQ5;A0A2R8Y3N2	A0A5F9ZA98;O75027;O75027-2;A0A590UJS8;A0A087WW65;O75027-3;B4DGL8;A0A2R8Y473	ATP-binding cassette sub-family B member 7, mitochondrial	ABCB7	825
15.4371	15.4659	15.7467	15.4431	15.304	15.5866	15.5286	15.4893	15.4512	3	3	3	5.2	5.2	5.2	85.929	0	36.121	34360000	3	0.340003	0.648337	0.105337	0.093376	0.233325	0.710757	0.0601629	0.0546315	A0A5F9ZGY2;A0A5F9ZH74;A0A5F9ZH14;A0A5F9ZGX9;Q3SYG4-2;Q3SYG4-4;Q3SYG4-7;Q3SYG4-3;Q3SYG4;H7BZ69;A0A5F9ZHP5;A0A5F9ZH37;A0A5F9ZHE7;F8WCG5;Q3SYG4-5;Q3SYG4-6	A0A5F9ZGY2;A0A5F9ZH74;A0A5F9ZH14;A0A5F9ZGX9;Q3SYG4-2;Q3SYG4-4;Q3SYG4-7;Q3SYG4-3;Q3SYG4;H7BZ69;A0A5F9ZHP5;A0A5F9ZH37;A0A5F9ZHE7	Protein PTHB1	BBS9	826
15.4123	15.4619	15.4696	15.2162	15.3493	15.1702	15.4013	15.2579	15.3916	1	1	1	4.6	4.6	4.6	23.235	0	2.4122	14537000	1	1.63461	0.42025	0.202692	0.191827	0.919098	0.519176	0.0976585	0.093041	A0A5F9ZGY7;Q6NVU6	A0A5F9ZGY7;Q6NVU6	Inactive Ufm1-specific protease 1	UFSP1	827
14.8856	15.0111	15.1429	14.4496	13.9856	14.095	14.643	14.4697	14.5891	1	1	1	20	20	20	4.3177	0.0035575	1.295	14020000	1	2.20867	0.0522791	0.836453	0.721998	2.10788	0.0812632	0.445912	0.409014	E9PIW5;A0A5F9ZHI2;E5KP25;E9PM53;A0A5F9ZI14;E9PI11;E9PNY0;Q5T413;A0A5F9ZI60;E9PMH1;H0YER6;E9PP34;E9PLT4;E9PKM9;A0A5F9ZGZ0;Q9UIF7-6;Q9UIF7-5;Q9UIF7-4;Q9UIF7-3;Q9UIF7-2;Q9UIF7	E9PIW5;A0A5F9ZHI2;E5KP25;E9PM53;A0A5F9ZI14;E9PI11;E9PNY0;Q5T413;A0A5F9ZI60;E9PMH1;H0YER6;E9PP34;E9PLT4;E9PKM9;A0A5F9ZGZ0;Q9UIF7-6;Q9UIF7-5;Q9UIF7-4;Q9UIF7-3;Q9UIF7-2;Q9UIF7	A/G-specific adenine DNA glycosylase	MUTYH	828
21.191	21.2332	21.4163	21.3161	20.9737	21.265	21.3749	21.2459	21.2375	20	20	18	21	21	19.9	114.07	0	72.863	2780900000	22	0.304919	0.67855	0.0952015	0.0844645	0.0243435	0.970232	-0.00598145	-0.00552708	A0A5F9ZH07;A0A5F9ZHN8;P23458;A0A5F9ZI39;A0A5F9ZHW0;A0A5F9ZH32;K7EJR6;A0A5F9ZI01	A0A5F9ZH07;A0A5F9ZHN8;P23458;A0A5F9ZI39;A0A5F9ZHW0	Tyrosine-protein kinase JAK1	JAK1	829
19.4293	19.5965	19.591	19.7337	19.4673	19.6648	19.7813	19.6756	19.6508	12	12	11	12.4	12.4	11.3	140.65	0	67.034	818410000	16	0.356593	0.710844	-0.0829652	-0.0756392	1.13373	0.295528	-0.163604	-0.153207	A0A5F9ZH11;P55201-3;P55201;P55201-2;P55201-4;A0A5F9ZHW9;A0A5F9ZHX4;ENST00000383829.7	A0A5F9ZH11;P55201-3;P55201;P55201-2;P55201-4	Peregrin	BRPF1	830
18.3742	18.3762	18.4923	18.6268	18.4428	18.74	18.7487	18.5086	18.5408	3	3	3	10.6	10.6	10.6	32.915	0	5.8632	432860000	4	0.929693	0.451044	-0.188987	-0.172589	1.02563	0.246163	-0.185144	-0.170679	H0YCB3;A0A5F9ZH79;A0A5F9ZHP1;Q8N9N2-2;Q8N9N2;E9PM82;H0YE76;A0A5F9ZI10;A0A5K1VW55;A0A5F9ZI37;E9PKM6;E9PR40;H0YER2;E9PQZ6	H0YCB3;A0A5F9ZH79;A0A5F9ZHP1;Q8N9N2-2;Q8N9N2;E9PM82;H0YE76;A0A5F9ZI10;A0A5K1VW55;A0A5F9ZI37	Activating signal cointegrator 1 complex subunit 1	ASCC1	832
22.7936	22.8279	22.9642	22.8	22.503	22.8547	22.9324	22.8903	22.7767	13	13	13	27	27	27	54.082	0	71.089	7649500000	14	0.517183	0.545056	0.142648	0.127244	0.0216866	0.9776	-0.00453949	-0.00424316	A0A5F9ZHB6;P49642;F8VNY2;H0YIP2;A0A3B3ITS8;F8VSB2	A0A5F9ZHB6;P49642;F8VNY2	DNA primase small subunit;DNA primase	PRIM1	833
16.1969	16.3963	16.5502	16.2172	15.9087	16.1677	15.8644	15.9107	15.9677	3	3	3	8.7	8.7	8.7	53.061	0	14.355	77084000	3	0.946331	0.335534	0.283242	0.24845	1.92577	0.0835027	0.466857	0.4219	A0A5F9ZHD5;P17707;F6R5I9;Q5VXN5	A0A5F9ZHD5;P17707;F6R5I9	S-adenosylmethionine decarboxylase proenzyme;S-adenosylmethionine decarboxylase alpha chain;S-adenosylmethionine decarboxylase beta chain	AMD1	834
15.9386	15.7946	15.9697	16.0741	15.9335	16.1534	16.2677	15.9508	16.1333	5	2	2	14.7	7.8	7.8	47.905	0	7.951	53515000	3	0.844775	0.512584	-0.152688	-0.140867	0.950416	0.184748	-0.21631	-0.195489	A0A5F9ZHH6;P19793-2;P19793;A0A087WZ88;P48443;A0A0G2JHI1	A0A5F9ZHH6;P19793-2;P19793	Retinoic acid receptor RXR-alpha	RXRA	835
20.6894	20.6233	20.753	20.8275	20.4732	20.7383	20.8367	20.6972	20.7261	10	10	9	21.9	21.9	19.5	57.669	0	21.786	2228000000	11	0.0265002	0.974356	0.00891368	0.0080102	0.499367	0.675688	-0.0647615	-0.0612898	P51648-2;P51648;A0A5F9ZHI5;A0A5F9ZHN9;J3QRD1;A0A5F9ZGX4;A0A5F9ZI12;I3L1M4;A0A5K1VW72;A0A5F9ZHZ9;J3QS00;A0A5F9ZHP6;E9PJV0;I3L0X1;C9JMC5;C9JKT2;J3KTG1;I3L2W1;I3L3I9;A8MYB8;A0A0D9SGC3;E9PNN6;P48448;P30838;J3QKK9	P51648-2;P51648;A0A5F9ZHI5;A0A5F9ZHN9;J3QRD1;A0A5F9ZGX4;A0A5F9ZI12;I3L1M4;A0A5K1VW72	Fatty aldehyde dehydrogenase	ALDH3A2	836
24.9445	25.0823	25.246	25.2836	25.2122	25.5743	25.3852	25.5028	25.4792	17	15	15	53.7	48.1	48.1	37.294	0	90.211	141610000000	48	0.878313	0.364176	-0.2658	-0.232969	1.74451	0.089045	-0.364799	-0.333366	A0A5F9ZHM4;P07195;A0A3B3IS95;A8MW50;C9J7H8;F5H793;F5H5G7;A0A087WUM2;F5H245;Q6ZMR3	A0A5F9ZHM4;P07195;A0A3B3IS95;A8MW50	L-lactate dehydrogenase B chain;L-lactate dehydrogenase	LDHB	837
22.1758	22.1634	22.352	22.4077	22.1899	22.3323	22.4553	22.3996	22.3111	21	21	21	35.1	35.1	35.1	69.359	0	124.95	7694600000	31	0.37875	0.720892	-0.0795918	-0.073138	1.00355	0.314549	-0.158263	-0.14736	A0A5F9ZHN7;Q9NTJ5;E9PGZ4;Q9NTJ5-2;F8WDN7;C9JV50;F8WCQ2;C9J3E3	A0A5F9ZHN7;Q9NTJ5;E9PGZ4;Q9NTJ5-2	Phosphatidylinositide phosphatase SAC1	SACM1L	838
18.7781	18.52	18.5907	18.5797	18.8202	18.6991	18.6604	18.4982	18.524	10	10	10	26.6	26.6	26.6	58.093	0	89.27	490770000	12	0.270727	0.757786	-0.0700817	-0.0634984	0.304102	0.666471	0.0687294	0.06294	A0A5F9ZHQ6;A0A6I8PIP2;O75071;A0A6I8PU78;A0A6I8PIF8;ENST00000371933.8;A0A6I8PS42	A0A5F9ZHQ6;A0A6I8PIP2;O75071;A0A6I8PU78;A0A6I8PIF8	EF-hand calcium-binding domain-containing protein 14	EFCAB14	839
19.3923	19.5354	19.6493	19.7401	19.6253	19.6041	19.8388	19.6203	19.7363	4	4	4	8.1	8.1	8.1	61.418	0	28.986	473410000	4	0.697115	0.564	-0.130791	-0.120488	0.990841	0.203492	-0.206102	-0.187786	E7EN32;A0A5F9ZHS3;O00255-3;O00255-2;O00255;Q9GZQ5;E7ENS2	E7EN32;A0A5F9ZHS3;O00255-3;O00255-2;O00255	Menin	MEN1	840
18.7115	18.5232	18.6025	18.9001	18.6068	18.9226	18.9689	18.7835	18.8171	3	3	3	15.2	15.2	15.2	31.26	0	59.156	914620000	5	0.789324	0.445989	-0.197428	-0.176994	1.43813	0.133548	-0.244108	-0.226252	A0A5F9ZHY7;Q8WY22;REV__ENST00000263674.4;REV__Q96PE2	A0A5F9ZHY7;Q8WY22	BRI3-binding protein	BRI3BP	841
22.3522	22.3688	22.4108	22.6036	22.2854	22.6637	22.6565	22.5771	22.5644	30	30	30	34.7	34.7	34.7	116.07	0	323.31	6074000000	42	0.519105	0.550961	-0.140263	-0.125386	2.56274	0.148962	-0.222042	-0.214811	V9GYM8;A0A5F9ZI21;Q92974-3;Q92974-2;Q92974;V9GYF0;Q5VY93;V9GZ14;V9GYG5;V9GYF5	V9GYM8;A0A5F9ZI21;Q92974-3;Q92974-2;Q92974	Rho guanine nucleotide exchange factor 2	ARHGEF2	842
19.8334	19.8539	19.9706	20.0748	19.7868	20.0509	20.0931	20.0105	19.9886	8	8	8	19.2	19.2	19.2	56.262	0	72.747	1434600000	10	0.345986	0.705205	-0.0848802	-0.0770456	1.27447	0.348299	-0.144771	-0.137447	A0A5F9ZI63;O75530-3;O75530;O75530-2;E9PJK2;H0YEL4;E9PMU3;ENST00000263360.11	A0A5F9ZI63;O75530-3;O75530;O75530-2;E9PJK2	Polycomb protein EED	EED	843
21.5672	21.4752	21.6273	21.6702	21.441	21.6814	21.6812	21.6757	21.6288	20	20	20	42.5	42.5	42.5	70.038	0	258.76	7269800000	26	0.172368	0.865556	-0.0409743	-0.0375924	1.04803	0.486364	-0.105375	-0.100622	A0A5H1ZRP4;Q8WX92-2;Q8WX92	A0A5H1ZRP4;Q8WX92-2;Q8WX92	Negative elongation factor B	NELFB	844
14.5958	14.4313	14.6427	14.6891	14.8277	14.6525	14.5851	14.4803	14.6555	10	1	1	9.2	1.3	1.3	141.77	0.0077961	0.89409	31466000	1	0.933217	0.48898	-0.166484	-0.153668	0.0728658	0.916879	-0.0170091	-0.0157222	A0A5H1ZRP9;A0A5H1ZRQ8;H0Y304;P11532-5;P11532-6;P11532-15;P11532-14;P11532-9;P11532-16	A0A5H1ZRP9;A0A5H1ZRQ8;H0Y304;P11532-5;P11532-6;P11532-15;P11532-14;P11532-9;P11532-16	Dystrophin	DMD	845
22.6966	22.6431	22.7418	22.8787	22.8148	22.9814	23.008	22.8922	22.9365	32	23	23	49.2	36.5	36.5	80.439	0	230.51	29083000000	41	1.60946	0.428364	-0.197831	-0.187288	2.32828	0.119244	-0.251698	-0.241045	A0A5H1ZRQ2;A0A1X7SBZ2;Q92841;Q92841-3;Q92841-1;Q92841-2;A0A0U1RQJ0;ENST00000396821.7	A0A5H1ZRQ2;A0A1X7SBZ2;Q92841;Q92841-3;Q92841-1;Q92841-2	Probable ATP-dependent RNA helicase DDX17	DDX17	846
18.6217	18.7729	18.9417	19.1982	18.8652	19.2194	19.1029	19.0053	19.0196	5	5	5	19.4	19.4	19.4	39.663	0	28.186	402420000	5	1.00479	0.278445	-0.315466	-0.274964	1.27175	0.118715	-0.263784	-0.240393	H0YH69;A0A5K1VW28;Q9HBU6;Q86U68;Q9HBU6-2;H0YFP7;ENST00000266517.9;A0A5F9ZI33	H0YH69;A0A5K1VW28;Q9HBU6	Ethanolamine kinase 1	ETNK1	847
16.3337	16.4133	16.5162	16.5296	16.3127	16.7334	16.5618	16.4694	16.551	5	4	4	9.2	7.5	7.5	53.077	0	4.354	47133000	4	0.322723	0.653986	-0.104165	-0.0919803	0.816081	0.488226	-0.106321	-0.100273	A0A5K1VW74;Q9Y243-2;Q9Y243;A0A5F9ZGY0;A0A5F9ZHU3;A0A5F9ZGZ4;A0A5F9ZHA9;F8VS91	A0A5K1VW74;Q9Y243-2;Q9Y243;A0A5F9ZGY0;A0A5F9ZHU3	RAC-gamma serine/threonine-protein kinase	AKT3	848
21.0635	21.1341	21.4776	20.842	20.5202	20.7756	20.8153	20.7145	20.7539	9	9	9	26.9	26.9	26.9	46.03	0	91.796	1844500000	14	1.4743	0.0817407	0.512513	0.441369	1.61751	0.0810577	0.463863	0.410053	A0A5K1VW85;O75419-2;O75419;O75419-3;A0A5F9ZI22;A0A5F9ZH29	A0A5K1VW85;O75419-2;O75419;O75419-3;A0A5F9ZI22;A0A5F9ZH29	Cell division control protein 45 homolog	CDC45	849
21.4173	21.2456	21.4061	21.5068	21.4308	21.537	21.5155	21.4713	21.3976	17	17	17	24.6	24.6	24.6	103.28	0	66.46	2505000000	19	0.993001	0.544909	-0.135194	-0.127081	0.738845	0.494693	-0.105137	-0.0986961	M0QXA7;A0A669KBH9;A0A669KAV7;O95785-3;B9EGQ5;A0A669KBG4;O95785-4;A0A2R8YFV2;O95785;O95785-2	M0QXA7;A0A669KBH9;A0A669KAV7;O95785-3;B9EGQ5;A0A669KBG4;O95785-4;A0A2R8YFV2;O95785;O95785-2	Protein Wiz	WIZ	850
23.8192	23.9237	24.0464	24.1523	23.8695	24.2048	24.2217	24.1441	24.1401	43	43	5	50.2	50.2	9.7	102.53	0	312.19	27469000000	90	0.52015	0.539778	-0.145768	-0.129791	1.55336	0.138489	-0.238866	-0.223069	A0A669KAX4;Q13620-1;K4DI93;Q13620;A0A669KAU9	A0A669KAX4;Q13620-1;K4DI93;Q13620	Cullin-4B	CUL4B	851
21.5237	21.791	21.8685	21.8205	21.2719	21.5285	21.7175	21.6811	21.5068	8	8	8	35.7	35.7	35.7	26.04	0	25.076	2015700000	9	0.421191	0.481638	0.187477	0.157573	0.306923	0.567256	0.0926495	0.0825006	A0A669KAX9;Q5T653;C9IY40;C9JZW2;C9JZG7	A0A669KAX9;Q5T653;C9IY40	39S ribosomal protein L2, mitochondrial	MRPL2	852
23.0946	23.1709	23.3034	23.2982	23.1054	23.3384	23.3272	23.2957	23.2681	40	40	40	23.8	23.8	23.8	209.21	0	267.12	12991000000	58	0.24131	0.80111	-0.0576954	-0.0527237	0.781869	0.484721	-0.107374	-0.100979	A0A669KB10;A0A669KBG8;Q92538-3;Q92538-2;Q92538	A0A669KB10;A0A669KBG8;Q92538-3;Q92538-2;Q92538	Golgi-specific brefeldin A-resistance guanine nucleotide exchange factor 1	GBF1	853
20.007	20.068	20.1215	20.3585	20.1073	20.2652	20.4473	20.2044	20.2771	16	7	7	7.7	3.7	3.7	261.38	0	84.911	395430000	12	1.04023	0.467853	-0.178154	-0.16489	1.4334	0.133698	-0.244081	-0.226169	A0A669KB12;Q09472	A0A669KB12;Q09472	Histone acetyltransferase p300	EP300	854
20.1813	20.171	20.2119	20.4294	20.097	20.3768	20.4575	20.3195	20.3046	11	11	10	26.9	26.9	22.8	41.682	0	26.823	1546600000	13	0.471189	0.616664	-0.112987	-0.102354	1.57818	0.26297	-0.172479	-0.164233	A0A669KBH7;A0A669KB27;A0A669KAY5;Q9UHQ4;B7Z2L0;C9JTE9;H7C5E2;Q9UHQ4-2;H0Y7N8;C9IYK6;F8WB99;C9JGJ9;A0A669KB18	A0A669KBH7;A0A669KB27;A0A669KAY5;Q9UHQ4;B7Z2L0;C9JTE9;H7C5E2;Q9UHQ4-2;H0Y7N8;C9IYK6	B-cell receptor-associated protein 29	BCAP29	855
20.4394	20.3107	20.4824	20.4713	20.8826	20.7188	20.4278	20.415	20.5255	5	5	5	58.3	58.3	58.3	11.777	0	79.488	2335800000	7	1.00942	0.336651	-0.280087	-0.24782	0.294695	0.775077	-0.045283	-0.0426287	E7EPV7;A0A669KB41;A0A669KBH5;P37840-2;P37840;D6RA31;H6UYS7;P37840-3;ENST00000673902.1;Q16143	E7EPV7;A0A669KB41;A0A669KBH5;P37840-2;P37840;D6RA31;H6UYS7;P37840-3	Alpha-synuclein	SNCA	856
22.6973	22.8974	23.1084	22.5638	22.3012	22.5532	22.6705	22.6053	22.5725	24	24	24	39.3	39.3	39.3	87.03	0	244.54	16212000000	37	1.3659	0.126474	0.428274	0.373562	1.09684	0.111064	0.284882	0.253878	A0A669KB68;A0A669KB56;A0A669KBA4;A0A669KB53;P42224;J3KPM9;A0A669KBI6;P42224-2;A0A669KB52;A0A669KB75;E7EPD2;A0A669KB17;D2KFR9;E7ENM1;E9PH66;Q67C41	A0A669KB68;A0A669KB56;A0A669KBA4;A0A669KB53;P42224;J3KPM9;A0A669KBI6;P42224-2;A0A669KB52;A0A669KB75;E7EPD2	Signal transducer and activator of transcription 1-alpha/beta;Signal transducer and activator of transcription	STAT1	857
18.2841	18.2446	18.3051	18.3352	18.4988	18.4673	18.2227	18.2833	18.3544	9	9	5	5	5	2.7	216.9	0	23.892	283470000	9	1.36869	0.500587	-0.155849	-0.147979	0.0742251	0.954182	-0.0088768	-0.0085191	A0A669KB77;P11137-3;P11137;P11137-2;E7EV03;ENST00000199940.10;A8MZ31;H7BZB9	A0A669KB77;P11137-3;P11137;P11137-2	Microtubule-associated protein 2	MAP2	858
17.814	17.7521	17.8433	17.829	18.0365	17.8818	17.7732	17.7789	17.9001	2	2	2	24.8	24.8	24.8	11.313	0	21.735	316280000	2	0.764658	0.606953	-0.11267	-0.105515	0.103987	0.928254	-0.014253	-0.0135827	F8WBY3;A0A669KB87;A0A669KBB3;Q96HD1;Q96HD1-2;A0A669KBD3	F8WBY3;A0A669KB87;A0A669KBB3;Q96HD1;Q96HD1-2;A0A669KBD3	Cysteine-rich with EGF-like domain protein 1	CRELD1	859
18.0394	18.0889	18.3228	18.1274	17.9168	18.0467	18.1444	18.0477	17.9339	7	7	7	6	6	6	148.4	0	16.472	156550000	7	0.490111	0.595657	0.12009	0.108507	0.436302	0.498263	0.108397	0.0979665	A0A669KB88;F5H748;B7ZLR4;P35670-3;P35670-4;P35670;A0A0U1RQY8;A0A669KA36;E7ET55;P35670-2;F5H562;P35670-5	A0A669KB88;F5H748;B7ZLR4;P35670-3;P35670-4;P35670;A0A0U1RQY8;A0A669KA36;E7ET55;P35670-2;F5H562	Copper-transporting ATPase 2;WND/140 kDa	ATP7B	860
16.7823	16.5534	16.788	16.6867	16.5434	16.69	16.6085	16.5924	16.5501	3	3	3	3.3	3.3	3.3	112.02	0	14.682	41389000	4	0.30265	0.762465	0.0678228	0.0621575	0.716862	0.430513	0.124207	0.115091	A0A669KBC2;O76039-2;A0A096LNR9;A0A1B0GUM4;O76039	A0A669KBC2;O76039-2;A0A096LNR9;A0A1B0GUM4;O76039	Cyclin-dependent kinase-like 5	CDKL5	861
17.9986	18.0592	18.3065	17.9954	17.975	18.0496	17.9201	17.8975	17.8671	3	3	3	2.5	2.5	2.5	112	0	3.5763	246050000	3	0.521052	0.609708	0.114758	0.104634	1.11639	0.161917	0.2265	0.206772	A0A669KBE7;Q6UY14-2;Q6UY14;Q6UY14-3	A0A669KBE7;Q6UY14-2;Q6UY14;Q6UY14-3	ADAMTS-like protein 4	ADAMTSL4	862
16.1359	16.181	16.4232	16.4218	16.3114	16.38	16.416	16.3378	16.3335	2	2	2	17	17	17	11.278	0	5.8021	62512000	2	0.585442	0.579557	-0.124397	-0.113624	0.550107	0.465685	-0.11575	-0.105889	E9PL54;A0A669KBF4;O00327-3;O00327-5;O00327-4;O00327-6;O00327-9;O00327-1;O00327-7;O00327-8;O00327;E9PKG7	E9PL54;A0A669KBF4;O00327-3;O00327-5;O00327-4;O00327-6;O00327-9;O00327-1;O00327-7;O00327-8;O00327;E9PKG7	Aryl hydrocarbon receptor nuclear translocator-like protein 1	ARNTL	863
19.9174	19.9505	20.1473	19.7819	19.5713	19.7771	19.7505	19.7052	19.6772	18	18	18	12.3	12.3	12.3	194.42	0	111.62	661680000	19	1.37909	0.288168	0.294977	0.268202	1.76646	0.0996438	0.294126	0.27364	A0A669KBH4;Q14999;Q14999-2;A0A669KB95;A0A669KAU7;E9PEZ1;Q8IWT3-3;Q8IWT3	A0A669KBH4;Q14999;Q14999-2;A0A669KB95;A0A669KAU7	Cullin-7	CUL7	864
18.6105	18.535	18.8295	18.6915	18.4912	18.5514	18.5465	18.5209	18.4176	11	11	11	10	10	10	117.15	0	17.752	170360000	13	0.307634	0.723774	0.0802987	0.0725762	0.778667	0.309559	0.163366	0.148959	A0A669KBI3;F5GXF9;P51825;P51825-3;P51825-2;E7EMC5;E7ETI4;D6RAU0;H0Y9S4	A0A669KBI3;F5GXF9;P51825;P51825-3;P51825-2;E7EMC5	AF4/FMR2 family member 1	AFF1	866
19.8962	19.9744	20.1368	20.1573	19.9134	20.074	20.1183	20.0414	20.0446	13	12	12	5.4	5.1	5.1	291.11	0	34.339	442900000	15	0.171984	0.849098	-0.0457872	-0.0415972	0.36454	0.67657	-0.0656306	-0.0610412	A0A669KBI7;Q9UMN6;Q9UMN6-2;ENST00000420124.3	A0A669KBI7;Q9UMN6	Histone-lysine N-methyltransferase 2B	KMT2B	867
15.1557	15.4876	15.6014	14.9763	15.2844	15.2041	15.4049	16.0292	15.3763	3	1	1	1.7	0.7	0.7	180.99	0	2.4459	13039000	1	0.73333	0.384761	0.259983	0.223649	0.305322	0.30369	-0.188567	-0.150673	A0A669KBJ4;Q6P0Q8;V9GXZ1;E7ERL6;Q6P0Q8-2	A0A669KBJ4;Q6P0Q8;V9GXZ1;E7ERL6;Q6P0Q8-2	Microtubule-associated serine/threonine-protein kinase 2	MAST2	868
20.5845	20.7039	20.8362	20.1996	19.8762	20.1575	20.2243	20.1837	20.186	12	12	12	19.1	19.1	19.1	70.437	0	30.738	898540000	12	2.14056	0.0644685	0.630449	0.560469	2.63718	0.0787642	0.510169	0.475074	A0A669KBK2;H0Y818;P40692;A0A669KBB4;P40692-3;A0A669KAW3;A0A087WX20;P40692-2;E7EUC9;A0A669KB03;H0Y5L7;F2Z298;E9PF25;C9JZ54;H0Y806	A0A669KBK2;H0Y818;P40692;A0A669KBB4;P40692-3;A0A669KAW3;A0A087WX20;P40692-2;E7EUC9	DNA mismatch repair protein Mlh1	MLH1	869
16.807	16.6201	17.0405	17.0163	16.7556	16.953	17.0011	16.9676	16.9896	3	3	3	5.3	5.3	5.3	56.217	0	3.3023	76799000	3	0.232646	0.713604	-0.0857747	-0.0749308	0.600212	0.320235	-0.163553	-0.145772	A0A6E1W9L1;Q9H5J0	A0A6E1W9L1;Q9H5J0	Zinc finger and BTB domain-containing protein 3	ZBTB3	870
17.2479	17.4179	17.6132	17.4459	17.2738	17.4269	17.6018	17.5627	17.5826	2	2	2	11.6	11.6	11.6	21.302	0	11.129	78280000	3	0.137215	0.85938	0.0441144	0.0394322	0.666823	0.336913	-0.156052	-0.141081	H0YGT3;A0A6E1WCP9;P11474-2;P11474	H0YGT3;A0A6E1WCP9;P11474-2;P11474	Steroid hormone receptor ERR1	ESRRA	871
16.2541	16.1112	16.4515	16.3673	16.2396	16.3785	16.4428	16.3127	16.3986	4	4	4	14.2	14.2	14.2	46.336	0	17.954	220840000	6	0.199959	0.810616	-0.0561956	-0.0507074	0.458716	0.482574	-0.112429	-0.101674	A0A6E1WJ75;Q86U70-3;Q86U70-2;Q86U70;E9PFI4;G5E9Y7;O43679-2;O43679-3;O43679	A0A6E1WJ75;Q86U70-3;Q86U70-2;Q86U70	LIM domain-binding protein 1	LDB1	872
17.0157	17.3119	17.5481	17.1852	16.8405	17.1313	17.0769	17.0918	17.0345	2	2	2	3.9	3.9	3.9	43.318	0	2.6643	80545000	2	0.567639	0.411294	0.239572	0.201733	0.654604	0.187248	0.22419	0.194111	A0A6E1XD66;H7C835;Q9UF56;Q9UF56-3;Q9UF56-2	A0A6E1XD66;H7C835;Q9UF56;Q9UF56-3;Q9UF56-2	F-box/LRR-repeat protein 17	FBXL17	873
20.6135	20.4936	20.6474	20.5371	20.4571	20.4833	20.5857	20.5507	20.4594	11	11	11	31.9	31.9	31.9	48.321	0	74.716	1571800000	17	0.818069	0.667977	0.0923278	0.0877422	0.368931	0.734773	0.0528723	0.0498818	A0A6E1XE14;P05549-5;P05549-6;P05549;H7C5E5;C1K3N0;P05549-2;C9JXZ2;Q6VUC0;Q92481;Q92481-2;Q92754-2;Q92754;H7C4N4;C9J6N8;Q7Z6R9	A0A6E1XE14;P05549-5;P05549-6;P05549	Transcription factor AP-2-alpha	TFAP2A	874
23.5258	23.5615	23.6609	23.7568	23.4334	23.8242	23.8667	23.7459	23.7177	40	40	40	39.6	39.6	39.6	131.47	0	225.23	22120000000	63	0.280791	0.701077	-0.0887394	-0.078725	1.47508	0.215535	-0.194047	-0.182892	B4DER1;A0A6I8PIV1;Q9P2J5;A0A6I8PRS0;A0A6I8PL42;A0A6I8PIT3;Q9P2J5-2;A0A6I8PS05;A0A6I8PLB8;A0A6I8PLB3;A0A6I8PIP7;A0A6I8PTV8;A0A6I8PRU9;Q9P2J5-3;A0A6I8PRP1	B4DER1;A0A6I8PIV1;Q9P2J5;A0A6I8PRS0;A0A6I8PL42;A0A6I8PIT3;Q9P2J5-2;A0A6I8PS05;A0A6I8PLB8;A0A6I8PLB3;A0A6I8PIP7;A0A6I8PTV8	Leucine--tRNA ligase, cytoplasmic	LARS	875
17.0584	16.9133	17.2167	17.1813	16.9995	17.0521	17.1431	17.1233	17.0559	6	6	6	4.7	4.7	4.7	165.06	0	86.118	231340000	7	0.0494283	0.95733	-0.014822	-0.0134392	0.186338	0.783889	-0.0446377	-0.0408965	O95490-6;A0A6I8PTT2;A0A6I8PIV6;A0A6I8PRJ0;A0A6I8PLG0;A0A6I8PRQ0;A0A6I8PUE4;H0Y5C0;B1ALU1;A0A6I8PRM6;B1ALU3;O95490-7;O95490;O95490-2;O95490-5;O95490-4;O95490-3;H0Y3V3	O95490-6;A0A6I8PTT2;A0A6I8PIV6;A0A6I8PRJ0;A0A6I8PLG0;A0A6I8PRQ0;A0A6I8PUE4;H0Y5C0;B1ALU1;A0A6I8PRM6;B1ALU3;O95490-7;O95490;O95490-2;O95490-5;O95490-4;O95490-3	Latrophilin-2	LPHN2;ADGRL2	876
15.4283	15.4646	15.4844	15.6231	15.3528	15.4608	15.6745	15.502	15.3159	1	1	1	2.3	2.3	2.3	45.711	0.0023952	1.4474	42637000	1	0.0876662	0.939172	-0.0198024	-0.0183316	0.134829	0.819763	-0.0383422	-0.0347035	A0A6I8PRG8;A0A6I8PRB8;A0A6I8PL17;F8VU56;Q16827-4;Q16827-3;Q16827-2;Q16827;P23467-4;P23467-2;P23467;P23467-3	A0A6I8PRG8;A0A6I8PRB8;A0A6I8PL17;F8VU56;Q16827-4;Q16827-3;Q16827-2;Q16827;P23467-4;P23467-2;P23467;P23467-3	Protein-tyrosine-phosphatase;Receptor-type tyrosine-protein phosphatase O;Receptor-type tyrosine-protein phosphatase beta	PTPRB;PTPRO	877
19.6935	19.6868	19.8458	19.8784	19.8209	19.9493	19.9171	19.8106	19.8396	1	1	1	15.2	15.2	15.2	11.998	0	3.0458	602340000	2	1.03582	0.53112	-0.140822	-0.13237	0.869136	0.461005	-0.113718	-0.107192	A0A6I8PRU6;A0A6I8PLD9;Q8N6L1;Q8N6L1-2	A0A6I8PRU6;A0A6I8PLD9;Q8N6L1;Q8N6L1-2	Keratinocyte-associated protein 2	KRTCAP2	878
15.2587	15.0344	15.1303	14.9097	15.1477	15.1294	15.5333	15.4185	15.1541	1	1	1	2.9	2.9	2.9	48.529	0	3.1218	20716000	1	0.322409	0.726957	0.0788504	0.0716588	0.811799	0.174294	-0.22754	-0.201416	A0A6I8PRT3;A0A6I8PRX5;A0A6I8PRV3;A0A6I8PRE0;A0A6I8PRM1;D6R968;A0A6I8PU16;Q92802;Q92802-2	A0A6I8PRT3;A0A6I8PRX5;A0A6I8PRV3;A0A6I8PRE0;A0A6I8PRM1;D6R968;A0A6I8PU16;Q92802;Q92802-2	NEDD4-binding protein 2-like 2	N4BP2L2	879
20.3036	20.0946	20.272	20.2464	20.6875	20.5596	20.302	20.3924	20.3241	6	6	6	20.9	20.9	20.9	30.685	0	12.983	1266800000	8	0.873422	0.347468	-0.274474	-0.239449	0.756841	0.457282	-0.116095	-0.108448	A0A6I8PRS5;Q8N954;Q8N954-2	A0A6I8PRS5;Q8N954	G patch domain-containing protein 11	GPATCH11	880
16.2401	16.4213	16.7429	16.7276	16.4076	16.7461	16.5448	16.6562	16.6524	2	2	2	7.4	7.4	7.4	32.496	0	7.4707	108520000	2	0.361235	0.524175	-0.158988	-0.134331	0.421333	0.376087	-0.149708	-0.130011	A0A6I8PRV1;O75486;O75486-4;B4E1H0	A0A6I8PRV1;O75486;O75486-4;B4E1H0	Transcription initiation protein SPT3 homolog	SUPT3H	881
16.4952	16.3925	16.4281	16.7596	16.658	16.7112	16.7708	16.478	16.5911	2	2	2	3.4	3.4	3.4	64.362	0.00823	0.79245	92490000	2	2.526	0.307329	-0.27098	-0.26005	0.901525	0.273386	-0.17472	-0.160233	A0A6I8PS01;Q6P1R3-3;Q6P1R3;B4E1M0;ENST00000239614.8;E9PPE2;Q6P1R3-2	A0A6I8PS01;Q6P1R3-3;Q6P1R3;B4E1M0;ENST00000239614.8;E9PPE2;Q6P1R3-2	Myb/SANT-like DNA-binding domain-containing protein 2	MSANTD2	882
23.992	23.9663	24.1027	24.2476	24.2626	24.3572	24.2735	24.2443	24.2707	28	28	28	50.6	50.6	50.6	56.44	0	72.337	25826000000	43	2.11608	0.318256	-0.268792	-0.255	2.31789	0.126183	-0.24248	-0.232515	Q99615;A0A6I8PUD4;A0A6I8PS32;A0A6I8PU73;A0A6I8PIK4;Q99615-2;A0A6I8PRZ0;A0A6I8PR89;A0A6I8PU89;A0A6I8PLE7;K7EIH8;A0A6I8PUC2;K7ESP1;K7EPP7;K7ER44;K7EJV7;K7EN19;K7EJL5;K7ELJ8;K7EK03;K7EJE9;A0A6I8PR93;K7EJ24;K7EQ73	Q99615;A0A6I8PUD4;A0A6I8PS32;A0A6I8PU73;A0A6I8PIK4;Q99615-2;A0A6I8PRZ0;A0A6I8PR89;A0A6I8PU89;A0A6I8PLE7;K7EIH8;A0A6I8PUC2;K7ESP1;K7EPP7	DnaJ homolog subfamily C member 7	DNAJC7	883
19.3357	19.4633	19.6554	19.7047	19.3691	19.6989	19.7008	19.647	19.6563	12	6	6	15.5	8.2	8.2	101.07	0	33.903	762840000	6	0.297448	0.651665	-0.106068	-0.0926612	0.905826	0.253949	-0.18322	-0.167418	A0A6I8PTZ8;Q9UL18;Q5TA58;ENST00000373206.5;A0A0U1RQZ8	A0A6I8PTZ8;Q9UL18;Q5TA58	Protein argonaute-1;Protein argonaute	AGO1	884
15.3268	15.3232	15.4234	15.4999	15.5225	15.7378	15.495	15.3691	15.5792	2	2	2	5.2	5.2	5.2	64.098	0	6.4368	28825000	2	1.2988	0.397489	-0.228948	-0.211478	0.824306	0.429888	-0.123313	-0.11532	A0AV96;D6R9D6;ENST00000295971.12;A0AV96-2;D6RBS9;D6RCT1;D6RFL5;B7Z8Z7;D6RBP6;F8W9F8;Q5T0W7;D6REZ6;D6R9M7;D6RA49;Q8TBY0-2;Q9NQ94-5;Q8TBY0;Q9NQ94-6;Q9NQ94-3;Q9NQ94-2;Q9NQ94;Q9NQ94-4;Q8TBY0-3	A0AV96;D6R9D6;ENST00000295971.12;A0AV96-2;D6RBS9;D6RCT1;D6RFL5;B7Z8Z7;D6RBP6;F8W9F8;Q5T0W7;D6REZ6;D6R9M7;D6RA49;Q8TBY0-2;Q9NQ94-5;Q8TBY0;Q9NQ94-6;Q9NQ94-3;Q9NQ94-2;Q9NQ94;Q9NQ94-4;Q8TBY0-3	RNA-binding protein 47;Probable RNA-binding protein 46;APOBEC1 complementation factor	RBM47;A1CF;RBM46	885
16.3015	16.4054	16.3882	16.3147	16.173	16.325	16.443	16.306	16.2539	7	7	7	18.7	18.7	18.7	60.468	0	40.401	85607000	8	0.735857	0.6638	0.0941296	0.0889156	0.179916	0.848202	0.030707	0.0288353	A0AVF1-3;A0AVF1;B7Z2T3;B7Z6R6;A0AVF1-2;Q96CU4	A0AVF1-3;A0AVF1;B7Z2T3;B7Z6R6;A0AVF1-2	Intraflagellar transport protein 56	TTC26	886
13.8123	13.9592	14.2541	14.1606	13.7521	14.056	13.9295	14.1093	14.1621	1	1	1	7.8	7.8	7.8	25.914	0	9.3563	25027000	1	0.0359832	0.947052	0.0189753	0.0161004	0.147232	0.730111	-0.0584733	-0.0509463	A0AVI4-2;A0AVI4	A0AVI4-2;A0AVI4	E3 ubiquitin-protein ligase TM129	TMEM129	887
22.9853	23.1267	23.2883	23.3542	23.1083	23.4239	23.3464	23.3471	23.3494	27	27	27	29.3	29.3	29.3	117.97	0	119.24	11096000000	36	0.55337	0.508847	-0.162068	-0.143458	1.15066	0.182259	-0.214193	-0.196952	A0AVT1;A0AVT1-2;H0Y8S8;A0AVT1-3;A0AVT1-4;H0Y9U5	A0AVT1;A0AVT1-2	Ubiquitin-like modifier-activating enzyme 6	UBA6	888
21.8984	21.7621	21.9884	21.9897	21.7565	21.9305	21.9759	21.9669	21.7714	20	20	20	32.4	32.4	32.4	98.9	0	323.31	9942800000	29	0.0324536	0.97256	-0.00923793	-0.00842847	0.0820645	0.897877	-0.0217444	-0.0198821	A0FGR8-2;A0A499FIX8;H7BXI1;A0A087WXU3;A0FGR8;A0FGR8-6;A0FGR8-4;A0FGR8-5;ENST00000251527.10	A0FGR8-2;A0A499FIX8;H7BXI1;A0A087WXU3;A0FGR8;A0FGR8-6;A0FGR8-4	Extended synaptotagmin-2	ESYT2	889
18.4357	18.6604	18.8649	18.987	18.8593	18.9165	18.9775	18.8507	18.688	4	4	4	28.3	28.3	28.3	26.287	0	48.484	644790000	5	0.967939	0.354518	-0.26725	-0.236645	0.54726	0.272052	-0.185115	-0.161025	J3KR33;A0JLT2-2;A0JLT2	J3KR33;A0JLT2-2;A0JLT2	Mediator of RNA polymerase II transcription subunit 19	MED19	890
20.1073	20.1423	20.3955	20.2618	20.1327	20.2875	20.2513	20.1784	20.2261	19	19	19	14.8	14.8	14.8	164.2	0	100.99	952030000	22	0.0407443	0.965341	-0.0122941	-0.0111495	0.0126707	0.98267	-0.00357755	-0.00327229	A0JNW5;A0A0C4DGH6;H0YHT7;A0JNW5-2;F8W1I2;F8VW65;F8W665	A0JNW5;A0A0C4DGH6	UHRF1-binding protein 1-like	UHRF1BP1L	891
20.712	20.5959	20.8531	20.7111	20.8651	20.8411	20.6922	20.7331	20.733	22	22	22	40.3	40.3	40.3	68.198	0	186.36	1776600000	33	0.410501	0.701877	-0.085446	-0.0785045	0.00390691	0.995059	0.000902812	0.000839353	A0MZ66-6;A0MZ66;A0MZ66-3;A0MZ66-4;A0MZ66-5;A0MZ66-8;A0MZ66-2;A0MZ66-7;ENST00000392901.10	A0MZ66-6;A0MZ66;A0MZ66-3;A0MZ66-4;A0MZ66-5;A0MZ66-8;A0MZ66-2	Shootin-1	KIAA1598	892
19.7584	19.855	19.9391	20.0934	19.7519	19.8125	20.1101	19.8769	19.8483	5	5	5	22.3	22.3	22.3	22.049	0	19.056	1248600000	5	0.108031	0.889897	-0.0351168	-0.0314268	0.408429	0.552982	-0.0942491	-0.0858405	A0PJW6;G5EA27;ENST00000525631.1;H0YCK4	A0PJW6	Transmembrane protein 223	TMEM223	893
13.9422	13.7971	13.8327	14.149	13.8218	14.0598	14.1745	13.8504	13.926	1	1	1	5.7	5.7	5.7	29.036	0	4.6046	8846600	1	0.645328	0.51729	-0.152836	-0.138066	0.517079	0.435551	-0.126317	-0.114085	H0YG77;A0PK00	H0YG77;A0PK00	Transmembrane protein 120B	TMEM120B	894
19.3438	19.4111	19.6692	19.6364	19.0762	19.4631	19.4834	19.5442	19.446	11	11	11	18.2	18.2	18.2	89.374	0	65.639	745960000	12	0.161183	0.735454	0.0828088	0.0694133	0.0551416	0.919875	-0.0164941	-0.0149512	A1A4S6;H0Y8W5;ENST00000336498.8	A1A4S6	Rho GTPase-activating protein 10	ARHGAP10	895
20.2526	20.2932	20.3538	20.3554	20.01	20.2782	20.4246	20.2536	20.2149	11	11	11	21.8	21.8	21.8	67.867	0	73.005	1242700000	13	0.321954	0.705298	0.0853093	0.0769446	0.0100615	0.990104	0.00216293	0.00201988	A1L0T0;M0R026;E9PJS0;M0R1B5;E9PL44;M0QZX5;E9PNL1	A1L0T0;M0R026;E9PJS0	Acetolactate synthase-like protein	ILVBL	896
14.4155	14.2827	14.4795	14.5222	14.683	14.6109	14.4824	14.4432	14.4529	1	1	1	8.8	8.8	8.8	18.016	0	4.2577	16790000	1	1.33957	0.415104	-0.212777	-0.198061	0.493979	0.665656	-0.0669708	-0.0632322	F8W6W0;A1L170;A1L170-2	F8W6W0;A1L170;A1L170-2	Uncharacterized protein C1orf226	C1orf226	897
13.1877	13.6284	14.0027	13.6106	12.6479	12.9593	13.2057	13.2109	13.2741	1	1	1	14.9	14.9	14.9	7.7558	0.00024885	2.0811	6076000	1	0.655048	0.112546	0.533696	0.389937	0.727913	0.0924702	0.376074	0.304127	A1L188	A1L188	Uncharacterized protein C17orf89	C17orf89	898
16.0068	15.9333	16.0546	16.147	16.1192	16.1877	16.1753	16.0606	16.0608	2	2	2	2.3	2.3	2.3	134.41	0	3.0176	56110000	2	1.7112	0.502481	-0.153082	-0.147123	0.903261	0.506475	-0.100688	-0.0957103	A1L390;G3V3I3;G3V278;G3V311;A1L390-2;A1L390-3	A1L390;G3V3I3;G3V278;G3V311;A1L390-2;A1L390-3	Pleckstrin homology domain-containing family G member 3	PLEKHG3	899
19.7326	19.7584	19.9273	19.8273	19.25	19.6599	19.8165	19.602	19.5818	1	1	1	43.5	43.5	43.5	2.6699	0.00024759	2.0135	1166200000	1	0.552318	0.421316	0.227055	0.192087	0.651044	0.384513	0.139332	0.127039	ENST00000425382.5;D6RE10;D6RBR5;D6RBM2;A1L3X0	ENST00000425382.5;D6RE10;D6RBR5;D6RBM2;A1L3X0	Elongation of very long chain fatty acids protein;Elongation of very long chain fatty acids protein 7	ELOVL7	900
18.8939	19.0452	19.0796	19.2524	19.0351	19.2679	19.2185	19.1448	19.1793	8	8	7	10	10	9.1	101.58	0	59.409	330120000	9	0.88307	0.46963	-0.178881	-0.163457	1.34103	0.261743	-0.174589	-0.164567	A1X283;G3V144;A0A1B0GUF2	A1X283;G3V144;A0A1B0GUF2	SH3 and PX domain-containing protein 2B	SH3PXD2B	901
17.5004	17.4181	17.5463	17.0794	17.0782	17.1503	17.1132	16.9951	16.9778	5	5	5	18.3	18.3	18.3	33.43	0	12.679	223430000	5	3.01295	0.135432	0.385651	0.369241	2.89917	0.0792139	0.459565	0.434898	A1XBS5;A1XBS5-3;A1XBS5-2;A1XBS5-4;A0A087WTS3;H0YC32;E5RID3;E5RGD0;F8W7P5;E5RGP4;E5RFH7;A0A0B4J212;E5RHA4;E5RFS7;E5RGE3;A1XBS5-5;E5RHK0	A1XBS5;A1XBS5-3;A1XBS5-2;A1XBS5-4;A0A087WTS3;H0YC32;E5RID3;E5RGD0	Protein FAM92A1	FAM92A1	902
23.8055	23.7308	23.7298	23.8276	23.66	23.7748	23.9189	23.7865	23.6465	29	29	29	41.7	41.7	41.7	87.819	0	323.31	18325000000	42	0.00697749	0.996227	0.00117874	0.0011168	0.126934	0.862346	-0.0285867	-0.0264069	A2A274;Q99798	A2A274;Q99798	Aconitate hydratase, mitochondrial	ACO2	903
19.2116	19.3314	19.3752	19.6807	19.4327	19.8649	19.732	19.6727	19.6641	4	4	4	20.8	20.8	20.8	30.641	0	43.464	1372400000	5	1.23486	0.216868	-0.353432	-0.311552	2.7024	0.0875911	-0.383586	-0.364154	ENST00000397286.7;A2A2Q9;Q9Y312	ENST00000397286.7;A2A2Q9;Q9Y312	Protein AAR2 homolog	AAR2	904
20.2847	20.0511	20.2274	20.2273	20.3978	20.2065	20.1761	20.2308	20.0917	6	6	6	24.9	24.9	24.9	27.278	0	20.35	3091100000	10	0.409287	0.689829	-0.0894508	-0.0818546	0.0948703	0.897869	0.021527	0.0199123	A2A2V1;ENST00000430350.2;P04156;X6RKS3	A2A2V1;ENST00000430350.2;P04156;X6RKS3	Major prion protein	PRNP	905
18.7036	18.623	18.6019	18.8361	18.8371	18.8821	18.9696	18.898	18.8643	2	2	2	6.8	6.8	6.8	24.003	0.0013303	1.6166	1363400000	3	2.42457	0.411152	-0.208932	-0.201959	2.438	0.109668	-0.267808	-0.25655	A2AAT0;Q92504	A2AAT0;Q92504	Zinc transporter SLC39A7	SLC39A7	906
21.7447	21.4698	21.5935	21.6343	21.8233	21.7455	21.7032	21.5961	21.5957	13	9	2	39.8	26.6	7.3	41.301	0	74.053	7337700000	13	0.611984	0.563771	-0.131709	-0.120109	0.121558	0.86117	-0.0290286	-0.0267009	A2AEA2;P10321;O19617;A0A140T921;A0A140T9H5;A0A140T9U8;P10321-2;A0A140T9E1;A0A1W2PRU9	A2AEA2;P10321;O19617;A0A140T921;A0A140T9H5;A0A140T9U8;P10321-2;A0A140T9E1;A0A1W2PRU9	HLA class I histocompatibility antigen, Cw-7 alpha chain	HLA-C	907
14.7455	14.5634	15.0554	14.7963	14.7027	14.8038	14.765	14.868	14.7597	2	2	2	3.5	3.5	3.5	73.186	0	2.8345	12926000	2	0.0477108	0.94117	0.0205091	0.0178767	0.0213155	0.954894	-0.00945123	-0.00823371	A2AJT9-3;A2AJT9-2;A2AJT9	A2AJT9-3;A2AJT9-2;A2AJT9	Uncharacterized protein CXorf23	CXorf23	908
19.8957	20.0474	20.1679	20.3555	19.8771	20.2826	20.3381	20.2081	20.2413	5	5	5	23.5	23.5	23.5	27.295	0	38.971	1283400000	8	0.329357	0.57544	-0.134736	-0.115319	1.20609	0.161519	-0.225513	-0.207298	A2IDA3;P29372-5;P29372-4;P29372-2;P29372;ENST00000397817.5	A2IDA3;P29372-5;P29372-4;P29372-2;P29372	DNA-3-methyladenine glycosylase	MPG	909
21.4552	21.5007	21.6034	21.6386	21.3995	21.5771	21.7501	21.6072	21.5924	27	27	27	12.1	12.1	12.1	268.57	0	152.46	2971400000	34	0.0781285	0.944466	-0.0186361	-0.0171914	0.910568	0.40346	-0.130133	-0.121994	A2RRP1;A2RRP1-2;H0Y5G7;H7C007;H7BZR3;H7BZU5;C9JCM7;H7C1U4;H7C1Y9	A2RRP1;A2RRP1-2;H0Y5G7	Neuroblastoma-amplified sequence	NBAS	910
16.1203	16.4024	16.5741	16.5867	16.2341	16.4445	16.4604	16.3855	16.4216	3	1	1	5.2	1.8	1.8	81.56	0.00097549	1.7678	39444000	2	0.12268	0.822653	-0.0561727	-0.0481223	0.159159	0.732994	-0.056874	-0.0501516	A2RTX5-2;A2RTX5	A2RTX5-2;A2RTX5	Probable threonine--tRNA ligase 2, cytoplasmic	TARSL2	911
16.4211	16.3149	16.2671	16.5099	16.3001	16.3973	16.4651	16.2589	16.3032	2	2	2	9	9	9	35.153	0	8.4407	94347000	3	0.376828	0.757971	-0.0680548	-0.0632609	0.0350414	0.959276	-0.00802104	-0.00744458	Q69YM1;A2RU67	Q69YM1;A2RU67	Uncharacterized protein KIAA1467	DKFZp762C0813;KIAA1467	912
18.0459	18.0817	18.3038	18.3057	18.116	18.462	18.3722	18.3435	18.4104	5	5	5	16.5	16.5	16.5	36.547	0	18.355	219600000	5	0.514837	0.526895	-0.150828	-0.133654	1.30794	0.148978	-0.231622	-0.213879	A2RUC4;A2RUC4-2;A8KAJ9	A2RUC4	tRNA wybutosine-synthesizing protein 5	TYW5	913
17.9045	17.9631	18.1073	18.0008	17.7243	17.8405	18.0185	17.9977	18.0105	6	6	6	5.3	5.3	5.3	169.7	0	14.392	184950000	6	0.610397	0.554459	0.136431	0.123998	0.10253	0.915482	-0.0172647	-0.0162789	A2VDJ0-3;A2VDJ0;A2VDJ0-5;H0Y2M0;A2VDJ0-6;A2VDJ0-2	A2VDJ0-3;A2VDJ0;A2VDJ0-5;H0Y2M0;A2VDJ0-6;A2VDJ0-2	Transmembrane protein 131-like	KIAA0922	914
20.7819	20.8709	20.9282	21.0556	20.7378	20.9107	21.0497	20.9719	20.8838	29	29	29	18.1	18.1	18.1	214.82	0	148.9	1664500000	37	0.151286	0.867189	-0.0410608	-0.0372854	0.777603	0.482678	-0.108127	-0.101614	A3KMH1;A3KMH1-3;A3KMH1-2	A3KMH1;A3KMH1-3;A3KMH1-2	von Willebrand factor A domain-containing protein 8	VWA8	915
21.1285	21.2578	21.3858	21.4337	21.1583	21.5255	21.5366	21.4696	21.5046	20	20	15	18.1	18.1	14.4	154.18	0	75.838	2315100000	26	0.361007	0.619015	-0.115138	-0.101622	1.48581	0.130354	-0.246234	-0.228677	A3KN83-2;A3KN83;A3KN83-3;A3KN83-4	A3KN83-2;A3KN83;A3KN83-3	Protein strawberry notch homolog 1	SBNO1	916
13.0322	13.3291	13.4015	13.6739	13.5448	13.6026	13.2541	13.3795	13.348	3	3	3	21.1	21.1	21.1	33.082	0	19.28	50251000	3	1.38349	0.212609	-0.352821	-0.3153	0.241615	0.654457	-0.0729558	-0.065191	A4D161;B8ZZQ8;A4D161-2;F8WCP2;F8WCP3;A4D161-3	A4D161;B8ZZQ8;A4D161-2	Protein FAM221A	FAM221A	917
20.5831	20.6592	20.7786	20.2029	20.1476	20.1152	20.3694	20.3274	20.1882	7	7	7	28.9	28.9	28.9	34.651	0	16.703	1042900000	7	2.9406	0.0714731	0.518424	0.487973	2.06115	0.0879011	0.378601	0.35089	A4D1E9-2;A4D1E9;C9JEQ8;C9J8R7;C9JNI1;F8WBY0;F8WCN4;F8WBB5;A4D1E9-3	A4D1E9-2;A4D1E9;C9JEQ8	GTP-binding protein 10	GTPBP10	918
18.1528	18.2001	18.4026	18.3101	18.238	18.4526	18.4566	18.3037	18.3571	7	7	7	12.2	12.2	12.2	79.239	0	24.826	218350000	8	0.340793	0.715138	-0.0817483	-0.0743698	0.609735	0.448744	-0.120629	-0.110797	C9J1X0;A4D1P6;A4D1P6-2;A4D1P6-3	C9J1X0;A4D1P6;A4D1P6-2	WD repeat-containing protein 91	WDR91	919
14.132	14.2933	14.1842	14.3665	14.0746	14.0458	14.1347	14.1633	14.2966	1	1	1	3.7	3.7	3.7	40.532	0.00037092	1.9921	16638000	1	0.133291	0.869834	0.0408637	0.036718	0.0238519	0.975856	0.00491333	0.0045967	C9J7X6;A4D1U4	C9J7X6;A4D1U4	Protein LCHN	KIAA1147;LCHN	920
17.6967	17.7347	17.8218	17.7171	18.1702	17.7256	17.7581	17.7452	17.7963	2	2	2	20.9	20.9	20.9	17.143	0	22.587	444380000	2	0.318642	0.61069	-0.119902	-0.103887	0.143108	0.920761	-0.0154648	-0.0148688	F5H4Q5;A5D8V6	F5H4Q5;A5D8V6	Vacuolar protein sorting-associated protein 37C	VPS37C	921
15.2484	15.4673	15.4552	15.5476	15.4209	15.5259	15.6966	15.5637	15.6123	1	1	1	4.7	4.7	4.7	32.53	0	7.9326	100590000	2	0.594597	0.624933	-0.107819	-0.099733	1.35107	0.145861	-0.233921	-0.216405	A5LHX3	A5LHX3	Proteasome subunit beta type-11	PSMB11	922
17.4278	17.629	17.6458	17.6402	17.3444	17.6772	17.5916	17.602	17.4897	3	3	3	6.6	6.6	6.6	45.934	0	4.7486	289770000	4	0.0364112	0.962446	0.0135956	0.012069	0.0273241	0.968086	0.00640551	0.00593831	A5PLN9-2;A5PLN9-4;A5PLN9;A5PLN9-5;A5PLN9-7	A5PLN9-2;A5PLN9-4;A5PLN9;A5PLN9-5;A5PLN9-7	Trafficking protein particle complex subunit 13	TRAPPC13	923
23.1415	23.2006	23.3258	23.3655	23.0928	23.4209	23.4718	23.3655	23.3566	57	57	57	29.1	29.1	29.1	266.94	0	323.31	14865000000	72	0.241383	0.758591	-0.0704047	-0.063141	1.25187	0.261832	-0.17535	-0.164531	A5YKK6;A5YKK6-2;A5YKK6-3;A5YKK6-4;H3BMZ2;H3BVC9;H3BNB1;H3BT18;H3BTH2;H3BU44;H3BR89;H3BMH0	A5YKK6;A5YKK6-2;A5YKK6-3;A5YKK6-4	CCR4-NOT transcription complex subunit 1	CNOT1	924
20.9421	20.7508	20.8606	20.8811	21.2254	21.0692	21.1139	21.0763	20.9863	2	2	2	28	28	28	9.0115	0	2.8314	2900500000	2	0.845284	0.430172	-0.207376	-0.186169	1.43872	0.185919	-0.207687	-0.194625	H3BTL1;ENST00000556529.4;Q9GZQ8;A6NCE7;Q9H492;Q9H492-2	H3BTL1;ENST00000556529.4;Q9GZQ8;A6NCE7;Q9H492;Q9H492-2	Microtubule-associated proteins 1A/1B light chain 3B;Microtubule-associated proteins 1A/1B light chain 3 beta 2;Microtubule-associated proteins 1A/1B light chain 3A	MAP1LC3B;MAP1LC3B2;MAP1LC3A	925
16.6168	16.6191	16.852	16.4025	16.306	16.4241	16.6807	16.4017	16.6436	3	3	3	4.1	4.1	4.1	90.834	0	41.465	93593000	4	1.68169	0.240326	0.318462	0.293233	0.441943	0.458079	0.120639	0.107984	A6ND36	A6ND36	Protein FAM83G	FAM83G	926
20.3507	20.1615	20.1968	20.3645	20.5634	20.75	20.5881	20.2958	20.3825	7	7	7	29.3	29.3	29.3	34.006	0	17.05	2003200000	8	1.20903	0.250543	-0.322981	-0.286957	0.825263	0.25193	-0.185808	-0.168253	A6NDG6;H3BV17	A6NDG6	Phosphoglycolate phosphatase	PGP	927
18.015	17.9201	17.8366	17.8211	18.0926	18.0577	17.8835	17.8274	17.8847	4	4	4	18	18	18	33.62	0	33.726	263960000	4	0.266985	0.768253	-0.066555	-0.0605237	0.461976	0.705179	0.0587069	0.0556516	A6NDU8;A0A0C4DGW6	A6NDU8;A0A0C4DGW6	UPF0600 protein C5orf51	C5orf51	928
15.5748	15.8306	15.7135	15.5779	15.4017	15.7688	15.7019	15.709	15.6422	3	3	3	13.9	13.9	13.9	39.906	0	10.448	30985000	3	0.405267	0.593319	0.12351	0.109376	0.102478	0.895674	0.0219126	0.020348	G3V2I3;A6NED2	G3V2I3;A6NED2	RCC1 domain-containing protein 1	RCCD1	929
23.9828	23.9745	24.1555	24.1897	24.0377	24.1843	24.1808	24.1602	24.1345	43	43	3	26.5	26.5	1.9	213.47	0	219.69	26114000000	60	0.574573	0.652408	-0.0996507	-0.0925088	0.934656	0.435683	-0.120927	-0.114029	A6NEM2;P51610-4;P51610-3;ENST00000310441.12	A6NEM2;P51610-4	Host cell factor 1;HCF N-terminal chain 1;HCF N-terminal chain 2;HCF N-terminal chain 3;HCF N-terminal chain 4;HCF N-terminal chain 5;HCF N-terminal chain 6;HCF C-terminal chain 1;HCF C-terminal chain 2;HCF C-terminal chain 3;HCF C-terminal chain 4;HCF C-terminal chain 5;HCF C-terminal chain 6	HCFC1	930
16.6787	20.3877	16.9101	17.0839	16.9976	16.576	16.8781	16.5606	16.8056	2	2	2	1.8	1.8	1.8	108.44	0	4.1788	100500000	2	0.384862	0.0749404	1.10634	0.500635	0.444087	0.0763944	1.24405	0.56458	A6NFI3	A6NFI3	Zinc finger protein 316	ZNF316	931
21.2212	21.1836	21.1868	21.3096	21.2473	21.4137	21.3827	21.327	21.259	10	9	9	25.6	23.7	23.7	49.915	0	122.85	3890700000	13	1.18755	0.563688	-0.12636	-0.12034	1.53538	0.406891	-0.125685	-0.121112	A6NMH6;A6NFQ9;F8W8I8;Q92599-2;Q92599-4;Q92599;A0A087X142;Q92599-3;C9JV02;C9J4G8;A0A0A0MRP8	A6NMH6;A6NFQ9;F8W8I8;Q92599-2;Q92599-4;Q92599;A0A087X142;Q92599-3	Septin-8	2008-09-01	932
16.3353	16.4709	16.4562	16.8199	16.6114	16.7083	16.8322	16.4644	16.7928	3	3	3	9.1	9.1	9.1	37.046	0	3.6794	58509000	3	1.77484	0.279515	-0.292421	-0.272273	1.04209	0.114932	-0.275689	-0.245216	A6NFS0;Q9NSD4-2;Q9NSD4	A6NFS0;Q9NSD4-2;Q9NSD4	Zinc finger protein 275	ZNF275	933
20.3877	20.2834	20.4652	20.5581	20.7923	20.8364	20.6811	20.5494	20.599	9	9	9	37.1	37.1	37.1	25.895	0	70.816	6274200000	13	1.58839	0.207009	-0.350124	-0.317956	1.62116	0.14517	-0.231047	-0.216907	A6NFX8;Q9UKK9;A6NJU6;A6NCQ0;H0YEY4;C9JYY9	A6NFX8;Q9UKK9;A6NJU6;A6NCQ0	ADP-sugar pyrophosphatase	NUDT5	934
21.1671	21.1513	21.3183	21.2477	21.4554	21.4796	21.3059	21.3291	21.3534	8	8	8	42.3	42.3	42.3	25.807	0	45.472	4943900000	11	0.936915	0.463187	-0.182016	-0.166858	1.00082	0.446833	-0.117278	-0.111167	A6NG10;K7EMC9;Q969T9;K7EIJ0;K7ENL2;Q969T9-2;K7EIN1;K7ESN4;K7EIK1	A6NG10;K7EMC9;Q969T9;K7EIJ0;K7ENL2;Q969T9-2	WW domain-binding protein 2	WBP2	935
15.8147	15.5817	15.8873	15.8182	16.3219	16.1522	16.0993	16.0398	16.0693	2	2	2	24.3	24.3	24.3	16.979	0	12.224	246080000	2	0.899591	0.250632	-0.336224	-0.286311	1.51852	0.0966691	-0.308217	-0.281793	A6NGJ0;P51808	A6NGJ0;P51808	Dynein light chain Tctex-type 3	DYNLT3	936
21.7618	21.7237	21.9193	21.8159	22.0367	22.0493	21.7891	21.7894	21.8722	7	7	7	47.8	47.8	47.8	18.906	0	60.383	7048400000	12	0.791983	0.494354	-0.165655	-0.151066	0.0817679	0.924351	-0.0152601	-0.0143158	A6NGP5;Q9H910-2;Q9H910;Q9H910-3;H3BU16;H3BMT0;H3BTV5;H3BMV3;H3BMM8;B4E1P3	A6NGP5;Q9H910-2;Q9H910;Q9H910-3;H3BU16;H3BMT0;H3BTV5;H3BMV3	Hematological and neurological expressed 1-like protein	HN1L	937
17.0461	16.9097	17.1294	16.8554	17.184	16.9441	16.819	16.9252	16.7997	2	2	2	0.4	0.4	0.4	972.99	0.0074609	0.95062	101090000	2	0.104226	0.892636	0.0339177	0.0303599	1.13164	0.252858	0.180429	0.167844	A6NGQ3;Q5VST9-5;Q5VST9-3;Q5VST9;Q5VST9-2;Q5VST9-6;A0A590UK18;H3BQA7;A0A590UJD5;A0A590UJ10	A6NGQ3;Q5VST9-5;Q5VST9-3;Q5VST9;Q5VST9-2;Q5VST9-6;A0A590UK18;H3BQA7;A0A590UJD5;A0A590UJ10	Obscurin	OBSCN	938
19.002	19.0153	19.0504	19.2729	19.0021	19.0889	19.239	19.0838	19.0803	4	4	4	24.1	24.1	24.1	26.377	0	39.617	907070000	7	0.536991	0.654909	-0.0987638	-0.0913518	0.964695	0.464834	-0.111834	-0.106075	A6NGW1;O95070;E9PIZ0;C9JST7;E9PS11	A6NGW1;O95070;E9PIZ0;C9JST7	Protein YIF1A	YIF1A	939
18.9676	18.7708	19.1136	18.2703	18.187	18.1393	18.3516	18.1795	18.2816	9	8	8	9.1	9.1	9.1	141.79	0	41.394	600220000	10	2.67389	0.0383607	0.75181	0.67949	2.44091	0.0546429	0.679777	0.61176	A6NHN7;A6NHB5;Q14202;Q14202-2;A6NL54;Q14202-3;ENST00000373998.5;A6NC58	A6NHN7;A6NHB5;Q14202;Q14202-2	Zinc finger MYM-type protein 3	ZMYM3	940
16.5476	16.5167	16.6328	16.5342	16.7244	16.5897	16.8045	16.5526	16.6286	4	1	1	11.3	4.2	4.2	45.517	0	6.4435	237050000	2	0.31049	0.826243	-0.0504201	-0.0472858	0.512267	0.540052	-0.0961698	-0.0888579	A6NHL2-2;A6NHL2	A6NHL2-2;A6NHL2	Tubulin alpha chain-like 3	TUBAL3	941
17.2391	17.0616	17.0212	17.4251	17.1937	17.5066	17.5826	17.41	17.3592	5	1	1	17.7	3.3	3.3	34.803	0	2.3	2575000000	2	1.09363	0.344829	-0.267876	-0.240212	1.64624	0.090819	-0.343284	-0.313465	A6NHQ2	A6NHQ2	rRNA/tRNA 2-O-methyltransferase fibrillarin-like protein 1	FBLL1	942
22.98	23.0683	23.1724	22.9855	22.6113	22.8977	23.0472	22.9532	22.8903	45	45	45	24.9	24.9	24.9	226.37	0	229.98	8627000000	54	0.896543	0.397958	0.242091	0.215016	0.697587	0.479099	0.110002	0.102626	A6NHR9;A6NHR9-2;J3KTL8;A6NHR9-3;A0A2R8YCU7;ENST00000320876.10;J3QSH1;A0A2R8YE92	A6NHR9;A6NHR9-2;J3KTL8	Structural maintenance of chromosomes flexible hinge domain-containing protein 1	SMCHD1	943
12.3475	12.3594	12.6587	12.5231	12.5425	12.71	12.7381	12.8048	12.521	1	1	1	5.8	5.8	5.8	36.056	0	2.3644	7312200	1	0.507679	0.558886	-0.136644	-0.122241	0.809126	0.164362	-0.232732	-0.205401	A6NHX0	A6NHX0	GATS-like protein 2	GATSL2	944
16.9884	16.9882	17.0255	17.1127	17.0141	17.2234	17.1804	17.0735	17.0078	2	2	2	2.3	2.3	2.3	94.506	0	3.2147	87495000	3	0.875556	0.593401	-0.116039	-0.109296	0.769022	0.568126	-0.0865358	-0.082273	E9PJK4;A6NI28;ENST00000298815.13;H0YEJ7	E9PJK4;A6NI28;ENST00000298815.13;H0YEJ7	Rho GTPase-activating protein 42	ARHGAP42	945
18.7012	18.5396	18.5906	18.6687	18.8559	18.838	18.7759	18.5336	18.6216	4	3	3	18.3	14.7	14.7	28.136	0	17.731	638040000	4	1.09004	0.468212	-0.177045	-0.164485	0.144365	0.839742	-0.0332057	-0.0305933	A6NIH7;ENST00000344651.5	A6NIH7	Protein unc-119 homolog B	UNC119B	946
17.0859	17.0786	17.0476	17.2656	17.1853	17.475	17.3185	17.2649	17.3362	2	2	2	20.5	20.5	20.5	13.028	0	7.4212	234360000	4	1.28079	0.39243	-0.23797	-0.218896	3.19079	0.12803	-0.235844	-0.230218	A6NIR2;X6R7Y7;Q9Y547	A6NIR2;X6R7Y7;Q9Y547	Intraflagellar transport protein 25 homolog	HSPB11	947
14.6052	14.7724	15.0262	14.9709	14.7358	14.9556	14.9173	14.8384	14.9119	1	1	1	1.4	1.4	1.4	132.63	0	3.1755	18583000	1	0.23506	0.711875	-0.0861368	-0.0752924	0.283436	0.590053	-0.0879068	-0.0781395	A6NIT2;A6NMN0;P46020-3;P46020-2;P46020	A6NIT2;A6NMN0;P46020-3;P46020-2;P46020	Phosphorylase b kinase regulatory subunit alpha, skeletal muscle isoform	PHKA1	948
20.5631	20.639	20.8181	20.7617	20.452	20.724	20.7802	20.665	20.7398	23	22	21	11.4	10.9	10.4	238.1	0	43.863	1128800000	24	0.0785247	0.917385	0.027497	0.0244764	0.265142	0.730966	-0.0549571	-0.0507555	A6NIW2;Q5JSL3;A0A0J9YW64;ENST00000276204.10	A6NIW2;Q5JSL3;A0A0J9YW64	Dedicator of cytokinesis protein 11	DOCK11	949
19.8416	20.0254	20.028	20.1947	19.856	20.0742	20.2341	20.1317	20.0755	7	7	7	23.6	23.6	23.6	46.121	0	24.314	689940000	10	0.261655	0.737653	-0.0766436	-0.0686293	1.10895	0.250018	-0.182116	-0.16906	A6NJ78;A0A0U1RR76;A6NJ78-2;P0C7V9;A6NJ78-4;A0A0U1RRF2;ENST00000406787.7;B5MC64;A0A0U1RR64;A0A0U1RRD2;F8WD83;A6NJ78-3	A6NJ78;A0A0U1RR76;A6NJ78-2	Probable methyltransferase-like protein 15	METTL15	950
14.5345	14.5497	14.4455	14.5697	14.5052	14.6598	14.8408	14.5236	14.4829	1	1	1	5.2	5.2	5.2	25.195	0.00097454	1.7373	8681100	1	0.545197	0.75368	-0.0683196	-0.0647338	0.377433	0.510788	-0.105862	-0.0947124	A6NK58	A6NK58	Putative lipoyltransferase 2, mitochondrial	LIPT2	951
18.8532	18.8456	19.0674	18.7695	18.9328	18.7834	18.7243	18.7111	18.7449	8	8	8	23.2	23.2	23.2	45.209	0	46.47	410110000	11	0.449505	0.674639	0.0935103	0.0858266	1.24985	0.217393	0.195324	0.181973	A6NKD9;ENST00000380243.9;H0YJE0;G3V5D5;G3V2D7;G3V4C8;H0YJY5	A6NKD9;ENST00000380243.9	Coiled-coil domain-containing protein 85C	CCDC85C	952
17.9252	18.0286	18.1584	18.173	17.8195	18.1773	18.1447	18.2014	18.0884	2	2	2	8.1	8.1	8.1	38.58	0	41.47	232990000	2	0.0482847	0.945098	-0.019214	-0.0169079	0.648087	0.489043	-0.107451	-0.0999612	F8WC89;A6NKF1;A0A6I8PRW4;H9KVA8;A6NKF1-2	F8WC89;A6NKF1;A0A6I8PRW4;H9KVA8;A6NKF1-2	SAC3 domain-containing protein 1	SAC3D1	953
14.7014	14.5707	14.6902	14.963	14.6423	14.9326	15.0448	14.7478	14.6195	33	1	0	19	0.7	0	197.62	0.0007362	1.8563	60618000	1	0.803266	0.451475	-0.191862	-0.172782	0.492356	0.367029	-0.149917	-0.13235	J3KNE0;A6NKT7;H7BZ48;C9J1W9;C9JF75;C9J6W1;Q7Z3J3-2	J3KNE0;A6NKT7	RanBP2-like and GRIP domain-containing protein 3	RGPD3	954
16.8572	16.9295	17.0893	17.2203	16.8952	17.0211	17.1447	17.1217	17.042	1	1	1	14.6	14.6	14.6	15.771	0	29.171	2450100000	3	0.302304	0.703011	-0.0868835	-0.0777917	0.89229	0.35997	-0.144131	-0.134038	A6NLH6;Q9P003	A6NLH6;Q9P003	Protein cornichon homolog 4	CNIH4	955
18.5026	18.5389	18.6083	18.7739	18.5421	18.7831	18.7498	18.5077	18.6192	3	3	3	8	8	8	32.249	0.00012534	2.1787	358640000	3	0.818344	0.517273	-0.149753	-0.138054	0.421037	0.626972	-0.0755889	-0.0702145	F8VTS6;A6NLU0;ENST00000434937.2;ENST00000341750.4	F8VTS6;A6NLU0;ENST00000434937.2;ENST00000341750.4	Ret finger protein-like 4A-like protein 1;Ret finger protein-like 4A	RFPL4AL1;RFPL4A	956
12.6117	12.359	12.5961	12.8088	12.8835	13.0983	12.8036	12.4682	12.6813	3	1	0	12	6.2	0	31.518	0	3.3175	196340000	2	1.57267	0.140665	-0.407957	-0.364494	0.431722	0.434621	-0.128785	-0.114207	A6NM71	A6NM71			957
20.6621	20.7124	20.8092	20.8311	20.8175	20.9778	20.8913	20.7823	20.84	18	18	18	20.3	20.3	20.3	124.85	0	139.18	1029000000	20	1.03311	0.517859	-0.147558	-0.138283	0.963602	0.471261	-0.109954	-0.104376	A6NML8;K4DI95;C9J6U3;O60879-2;O60879-3;O60879	A6NML8;K4DI95;C9J6U3;O60879-2;O60879-3;O60879	Protein diaphanous homolog 2	DIAPH2	958
22.106	21.856	22.0217	21.8711	22.4204	22.3296	22.0185	22.0674	22.1898	8	8	7	61.4	61.4	53.6	15.634	0	26.025	8208400000	14	0.501396	0.446076	-0.212451	-0.179257	0.471582	0.537982	-0.0972824	-0.0893005	A6NMQ3;Q5T5H1;O43768-2;O43768;O43768-9;O43768-3;O43768-4;A0A1W2PRU0;O43768-6;O43768-5;O43768-7;O43768-8;ENST00000369016.8	A6NMQ3;Q5T5H1;O43768-2;O43768;O43768-9;O43768-3;O43768-4;A0A1W2PRU0;O43768-6;O43768-5;O43768-7;O43768-8	Alpha-endosulfine	ENSA	959
15.4028	15.3835	15.5391	15.5703	15.46	15.6078	15.6136	15.6057	15.4139	2	2	2	1.4	1.4	1.4	166.86	0.0098839	0.56343	72718000	2	0.721663	0.631941	-0.104207	-0.0977495	0.557511	0.510429	-0.102601	-0.0948611	A6NMZ7-2;A6NMZ7	A6NMZ7-2;A6NMZ7	Collagen alpha-6(VI) chain	COL6A6	960
14.5655	14.6398	14.6954	14.8167	14.8313	14.7163	14.891	14.6622	15.0089	3	3	3	6	6	6	83.238	0	25.364	51102000	3	1.38151	0.502864	-0.154487	-0.146825	0.950469	0.17853	-0.220414	-0.198835	A6NN40;Q2M3G4-2;Q2M3G4;C9JXU1;ENST00000378679.7	A6NN40;Q2M3G4-2;Q2M3G4;C9JXU1;ENST00000378679.7	Protein Shroom1	SHROOM1	961
18.603	18.4873	18.5124	18.505	18.176	18.4953	18.5205	18.2709	18.3629	8	8	8	5.7	5.7	5.7	197.1	0	48.381	239700000	10	0.554173	0.544369	0.142179	0.127668	0.859272	0.345299	0.149497	0.13831	A6NN50;O75147-2;O75147-1;O75147-4;O75147;A8MSZ8;ENST00000404537.6	A6NN50;O75147-2;O75147-1;O75147-4;O75147;A8MSZ8	Obscurin-like protein 1	OBSL1	962
22.6013	22.4849	22.66	22.6182	22.4798	22.6742	22.727	22.6348	22.6278	49	49	49	30.4	30.4	30.4	209.02	0	323.31	12438000000	65	0.0380042	0.974231	-0.00866699	-0.00804453	0.599479	0.596759	-0.0811424	-0.0765074	A6NNK5;Q12888;Q12888-3;Q12888-2;C9JXV0;H7BZY0;H7C3N7;M0R142;H7C151;H7C495	A6NNK5;Q12888;Q12888-3;Q12888-2	Tumor suppressor p53-binding protein 1	TP53BP1	963
16.6475	16.4591	16.7414	16.013	16.4054	16.0949	16.1968	16.151	16.0631	1	1	1	10.6	10.6	10.6	14.848	0	8.5641	166830000	1	1.42301	0.112189	0.444897	0.388381	2.19162	0.079716	0.479045	0.43877	ENST00000293894.4;ENST00000360880.6;A6PVD3;P56693-2;P57073;P56693;P48436	ENST00000293894.4;ENST00000360880.6;A6PVD3;P56693-2;P57073;P56693;P48436	Transcription factor SOX-10;Transcription factor SOX-8;Transcription factor SOX-9	SOX10;SOX8;SOX9	964
22.9697	23.1211	23.3773	23.4143	23.1235	23.5644	23.4628	23.4397	23.4773	13	13	13	42.1	42.1	42.1	36.775	0	37.619	15326000000	22	0.52942	0.445528	-0.211369	-0.179768	1.19587	0.0992769	-0.303906	-0.271477	Q15257-2;A6PVN5;Q15257;Q15257-3;Q15257-4;F6WIT2;A6PVN9;Q5T948;Q68CR8;Q5T949;A6PVN6;A6PVN7;A6PVN8;B7ZBQ0;H0Y6E5;B7ZBP9;B4DDQ6;B7ZBP7;C9IZ76;H0Y562	Q15257-2;A6PVN5;Q15257;Q15257-3;Q15257-4;F6WIT2;A6PVN9;Q5T948;Q68CR8;Q5T949	Serine/threonine-protein phosphatase 2A activator	PPP2R4;DKFZp781M17165	965
19.8968	19.8103	19.9599	20.2928	19.9616	20.2412	20.3173	20.1993	20.1722	10	10	4	18.4	18.4	5.3	61.257	0	19.579	1564600000	11	1.16324	0.335847	-0.276192	-0.248453	2.26801	0.0894511	-0.340595	-0.320669	A6PW57;Q99755-3;Q99755;Q99755-2;Q99755-4;A6PW58;A2A5X0;O14986-3;O14986;O14986-2	A6PW57;Q99755-3;Q99755;Q99755-2;Q99755-4	Phosphatidylinositol 4-phosphate 5-kinase type-1 alpha	PIP5K1A	966
19.3333	19.1297	19.3628	19.3091	19.492	19.2225	19.308	19.0819	19.2078	4	4	4	15.7	15.7	15.7	25.129	0	5.9859	526890000	4	0.240518	0.77336	-0.065932	-0.0595018	0.316886	0.631297	0.076046	0.0692437	A6PWM2;Q6UXH1-3;Q6UXH1-2;Q6UXH1-4;Q6UXH1;Q6UXH1-6;Q6UXH1-5	A6PWM2;Q6UXH1-3;Q6UXH1-2;Q6UXH1-4;Q6UXH1;Q6UXH1-6;Q6UXH1-5	Cysteine-rich with EGF-like domain protein 2	CRELD2	967
14.2819	13.7632	14.3427	13.9677	13.7039	13.981	13.8603	14.0333	13.7515	1	1	1	13	13	13	23.609	0	27.946	42866000	1	0.526434	0.409761	0.245077	0.203414	0.543219	0.16311	0.24755	0.20606	A6QRJ0;P49184	A6QRJ0;P49184	Deoxyribonuclease-1-like 1	DNASE1L1	968
17.8378	17.7402	17.9178	17.6231	17.5497	17.5525	17.9621	17.8812	17.8008	2	2	2	13.6	13.6	13.6	14.9	0	2.6361	203360000	2	1.97581	0.341628	0.256795	0.24302	0.28842	0.754957	-0.0494779	-0.046271	C9JMX4;H0Y485;H0Y5K2;B3KWK7;A6XND1;A6XND0;P17936;P17936-2	C9JMX4;H0Y485;H0Y5K2;B3KWK7;A6XND1;A6XND0;P17936;P17936-2	Insulin-like growth factor-binding protein 3	IGFBP3	969
18.7494	18.688	18.645	18.7228	18.9035	18.9128	18.7637	18.6829	18.7567	3	3	3	20.4	20.4	20.4	13.171	0	3.0414	643340000	3	1.03817	0.510749	-0.152221	-0.142414	0.433456	0.79706	-0.0403118	-0.0387682	A6ZKI3;Q9BWD3;Q17RB0	A6ZKI3;Q9BWD3;Q17RB0	Protein FAM127A;Protein FAM127B;Protein FAM127C	FAM127A;FAM127B;FAM127C	970
14.5671	14.4089	14.4462	14.4725	14.4431	14.6054	14.6354	14.2672	14.432	1	1	1	1.4	1.4	1.4	96.044	0.00073683	1.8629	11185000	1	0.181572	0.891637	-0.0329447	-0.030816	0.0889282	0.863781	0.0291821	0.0261327	H0YCW2;S4R3B3;H7C453;S4R3U7;H7BZ52;S4R3H3;S4R393;S4R410;A7E2V4-5;A7E2V4;A7E2V4-3;A7E2V4-4;A7E2V4-2	H0YCW2;S4R3B3;H7C453;S4R3U7;H7BZ52;S4R3H3;S4R393;S4R410;A7E2V4-5;A7E2V4;A7E2V4-3;A7E2V4-4;A7E2V4-2	Zinc finger SWIM domain-containing protein 8	ZSWIM8	971
17.9676	17.8956	18.0068	18.217	18.2972	18.4651	18.4407	18.2268	18.2654	27	1	0	53.2	4.6	0	33.012	0	7.1225	468430000	4	2.00527	0.172542	-0.369777	-0.342375	2.07056	0.0895464	-0.354315	-0.330071	CON__Q3SX28;A7XZE4	CON__Q3SX28;A7XZE4		TPM2b	972
19.9532	19.964	20.1048	20.1658	19.8405	20.1562	20.0714	20.0281	20.0916	12	12	12	25.8	25.8	25.8	63.512	0	101.11	1118900000	14	0.148513	0.847522	-0.0468686	-0.0419404	0.466211	0.715677	-0.0563838	-0.0535806	A8DPD7;Q9C0D3	A8DPD7;Q9C0D3	Protein zyg-11 homolog B	ZYG11B	973
15.5188	15.6114	15.8829	15.6541	15.4499	15.5206	15.6341	15.5987	15.5133	3	3	3	4.6	4.6	4.6	71.981	0	7.0945	30235000	3	0.44708	0.575343	0.129502	0.115158	0.316928	0.581367	0.0890112	0.0798327	A8K855;A8K855-2;ENST00000371088.5	A8K855;A8K855-2;ENST00000371088.5	EF-hand calcium-binding domain-containing protein 7	EFCAB7	975
17.4932	17.3264	17.5635	17.1168	17.2596	17.1944	17.0709	17.0807	17.0395	4	4	4	41.2	41.2	41.2	14.797	0	82.264	149950000	4	1.53258	0.328834	0.270774	0.250364	2.29224	0.0893193	0.397346	0.370872	C9JBU8;A8MPU2;O14713;C9J5T5;O14713-2;C9IZZ8;C9J6Y2;C9J0J6;C9JZ07;G3V1A3	C9JBU8;A8MPU2;O14713;C9J5T5;O14713-2;C9IZZ8;C9J6Y2;C9J0J6;C9JZ07;G3V1A3	Integrin beta-1-binding protein 1	ITGB1BP1	976
15.2071	14.9294	15.4564	15.1043	15.3161	15.1359	15.1025	15.2075	15.102	29	1	0	17.8	0.7	0	201.8	0.00073873	1.914	30061000	1	0.024633	0.966633	0.0122096	0.0104724	0.143191	0.724034	0.0602942	0.0521489	A8MQ02;H0Y8L4;H0Y948;H0Y8U8;H0Y9I0;REV__H3BRR8;REV__O60476;REV__Q8IY82-2;REV__Q8IY82;Q9ULE0-2;Q9ULE0	A8MQ02		MLLT4	977
15.1745	15.0814	15.4138	15.2276	15.2377	15.1147	15.2296	15.295	15.2456	1	1	1	5.4	5.4	5.4	19.663	0	2.494	18970000	1	0.100702	0.906912	0.0298856	0.0270075	0.121187	0.840267	-0.0335213	-0.0304477	B8A4K4;A8MQ03	B8A4K4;A8MQ03	Cysteine-rich tail protein 1	CYSRT1	978
15.7756	15.8112	16.0875	16.0044	15.7584	16.0184	15.9979	15.9644	15.9313	20	1	1	37.1	2.6	2.6	65.821	0	39.571	214590000	1	0.0982863	0.889543	-0.0355988	-0.0315089	0.294934	0.647247	-0.0731001	-0.0664278	A8MQB8;G3V0J0;Q06787-6;Q06787-2;Q06787-4;Q06787-7	A8MQB8;G3V0J0;Q06787-6;Q06787-2;Q06787-4;Q06787-7	Fragile X mental retardation protein 1	FMR1	979
17.2706	17.1812	17.1612	17.3508	17.4691	17.3294	17.2314	17.1582	17.1711	2	2	2	24	24	24	8.2774	0	2.5151	92187000	3	1.50503	0.45842	-0.17878	-0.169469	0.161466	0.913189	0.0174039	0.0167266	J3QR01;A8MT69;J3QR35;A8MT69-3;A8MT69-2	J3QR01;A8MT69;J3QR35;A8MT69-3;A8MT69-2	Centromere protein X	STRA13	980
22.4616	22.2077	22.4661	22.5863	22.3616	22.638	22.7483	22.6383	22.54	2	2	2	8.3	8.3	8.3	21.862	0	2.399	3701400000	2	0.552409	0.52549	-0.150142	-0.134012	1.18706	0.120522	-0.263735	-0.238794	A8MT72;Q2NKQ5;Q16799-3;Q16799-2;Q16799	A8MT72;Q2NKQ5;Q16799-3;Q16799-2;Q16799	Reticulon;Reticulon-1	RTN1	981
17.215	17.256	17.4922	17.759	17.2657	17.6817	17.8384	17.5456	17.8122	1	1	1	12.4	12.4	12.4	10.441	0.0029751	1.3527	188740000	1	0.63504	0.39905	-0.247721	-0.210673	1.49433	0.0883236	-0.410959	-0.364547	E9PIB6;E9PKU6;A8MTE9;J3KR69;Q9H892;Q9H892-2	E9PIB6;E9PKU6;A8MTE9;J3KR69;Q9H892;Q9H892-2	Tetratricopeptide repeat protein 12	TTC12	982
17.4156	17.5978	17.6917	17.7797	17.5257	17.7201	17.8965	17.7334	17.8115	2	2	2	22.5	22.5	22.5	9.3358	0	2.4154	146000000	2	0.405682	0.638501	-0.106754	-0.096037	1.22954	0.13665	-0.245421	-0.224383	A8MTT3;ENST00000397064.6	A8MTT3;ENST00000397064.6	Protein CEBPZOS	CEBPZOS	983
17.1719	16.9805	17.0691	17.2689	17.0818	17.3182	17.3953	17.3144	17.0899	1	1	1	11	11	11	19.15	0	29.75	203560000	1	0.75505	0.518865	-0.149167	-0.13675	0.837253	0.238406	-0.192727	-0.17413	A8MY26;A8MTY9;O14972-2;O14972	A8MY26;A8MTY9;O14972-2;O14972	Down syndrome critical region protein 3	DSCR3	984
16.4291	16.2774	16.3695	16.3618	16.4467	16.5088	16.5156	16.3917	16.1052	1	1	1	9.2	9.2	9.2	21.141	0	5.1755	231490000	1	0.584844	0.710482	-0.0804323	-0.0757822	0.0565717	0.902706	0.0211773	0.0187522	A8MU21;Q9BVK8-2;Q9BVK8	A8MU21;Q9BVK8-2;Q9BVK8	Transmembrane protein 147	TMEM147	985
20.0889	19.924	20.0467	19.6643	20.2163	19.9239	19.9162	19.934	19.9454	2	2	2	15.6	15.6	15.6	15.317	0	25.496	13652000000	4	0.195681	0.721737	0.0850436	0.0728777	0.811898	0.562757	0.0880248	0.0838194	A8MUA9;A8MU27;P55854;P55854-2;P61956-2;Q6EEV6;P61956	A8MUA9;A8MU27;P55854;P55854-2;P61956-2;Q6EEV6;P61956	Small ubiquitin-related modifier 3;Small ubiquitin-related modifier 2;Small ubiquitin-related modifier 4	SUMO3;SUMO2;SUMO4	986
19.8607	19.7663	19.8438	19.8573	19.9468	20.0177	19.905	19.7604	19.8186	7	7	7	22	22	22	46.319	0	38.846	759280000	9	1.00209	0.588023	-0.11698	-0.110907	0.0289032	0.977511	-0.00439262	-0.00417912	A8MUM1;Q53HC9;F8WDS8;C9J0U9;D3YTH5;C9JVR6;F8WDX0;F8WB12	A8MUM1;Q53HC9;F8WDS8;C9J0U9;D3YTH5	Protein TSSC1	TSSC1	987
20.0558	19.9868	20.1035	20.1023	19.7436	19.9798	20.1117	20.0646	19.9815	2	2	2	8	8	8	11.326	0.0023946	1.4465	810130000	2	0.410236	0.637826	0.106786	0.0961546	0.0256907	0.980515	-0.00390879	-0.0037192	E9PSH3;E9PN41;E9PPX8;A8MVV6;J3KQ42;O14817	E9PSH3;E9PN41;E9PPX8;A8MVV6;J3KQ42;O14817	Tetraspanin;Tetraspanin-4	TSPAN4	988
15.8774	15.8874	15.5747	16.4836	16.3758	16.7187	16.6665	15.814	16.024	2	2	2	3.5	3.5	3.5	87.434	0	11.113	34619000	2	2.17896	0.0503014	-0.746189	-0.652177	0.633756	0.0922512	-0.388375	-0.304322	A8MVW0;K7EMG4	A8MVW0;K7EMG4	Protein FAM171A2	FAM171A2	989
18.8964	18.8385	18.9435	18.8748	19.0118	18.9093	18.946	18.8644	18.8592	15	11	11	19.1	14.4	14.4	94.885	0	27.178	417350000	12	0.313059	0.867102	-0.0391763	-0.0372703	0.0238381	0.984867	0.00294876	0.00283163	A8MVZ6;Q96G01-4;Q96G01-3;Q96G01;F8VZX7;F8W056;ENST00000652176.1;A0A087WYJ7;Q96G01-2	A8MVZ6;Q96G01-4;Q96G01-3;Q96G01	Protein bicaudal D homolog 1	BICD1	990
14.789	14.8827	15.0539	14.8678	14.6569	14.7208	14.8208	14.9376	14.9293	12	1	1	40	4.9	4.9	32.825	0.0088894	0.70278	28990000	1	0.73691	0.50612	0.160009	0.145522	0.0504073	0.940318	0.0126511	0.0116472	A8MW92-2;A8MXR8;A8MUE8	A8MW92-2;A8MXR8;A8MUE8	PHD finger protein 20-like protein 1	PHF20L1	991
22.9971	22.9424	23.0418	23.128	23.0541	23.1199	23.1488	23.0719	23.0035	3	3	3	26.3	26.3	26.3	8.496	0	7.6991	14554000000	13	1.34887	0.614318	-0.10693	-0.103109	0.729134	0.594256	-0.0809682	-0.0770497	P62308;A8MWD9;Q49AN9;F5H013;ENST00000272348.7;C9JVQ0	P62308;A8MWD9;Q49AN9;F5H013	Small nuclear ribonucleoprotein G;Putative small nuclear ribonucleoprotein G-like protein 15	SNRPG;SNRPGP15	992
18.6636	18.6095	18.3991	18.7303	18.7439	19.053	18.9398	18.7731	18.7745	1	1	1	0.7	0.7	0.7	162.29	0.0044832	1.2296	1087900000	3	1.00751	0.325727	-0.284989	-0.251596	1.30161	0.111619	-0.271744	-0.247529	A8MX12;P52179-2;P52179	A8MX12;P52179-2;P52179	Myomesin-1	MYOM1	993
22.2993	22.4236	22.5928	22.3334	21.9701	22.2211	22.4642	22.3801	22.3323	20	20	20	32.2	32.2	32.2	80.511	0	105.38	4331600000	26	0.897635	0.365893	0.263697	0.231923	0.19007	0.776415	0.0463708	0.0424104	A8MX75;P18074;E7EVE9;P18074-2;K7EIT8;K7ENL1;B4E0F6;K7EKF3	A8MX75;P18074;E7EVE9;P18074-2	TFIIH basal transcription factor complex helicase XPD subunit	ERCC2	994
17.5131	17.7851	17.8876	18.0127	17.5612	18.0699	18.0021	17.995	18.035	1	1	1	4.5	4.5	4.5	23.728	0	2.444	241410000	1	0.31942	0.5445	-0.152678	-0.12767	1.18012	0.111145	-0.282118	-0.253613	A8MXB7;Q9Y343-2;Q9Y343	A8MXB7;Q9Y343-2;Q9Y343	Sorting nexin-24	SNX24	995
17.0652	17.3328	17.3637	17.4521	17.2571	17.3884	17.4185	17.3789	17.5711	2	2	2	15.2	15.2	15.2	18.476	0	12.592	157780000	2	0.432461	0.622149	-0.11196	-0.100792	0.842709	0.21738	-0.202278	-0.181999	B7ZBD5;A8MXF6;Q9UNT1;Q9UBK7;Q9UNT1-2;Q9UBK7-2;Q9UNT1-3;Q9UBK7-3	B7ZBD5;A8MXF6;Q9UNT1;Q9UBK7;Q9UNT1-2;Q9UBK7-2;Q9UNT1-3;Q9UBK7-3	Rab-like protein 2B;Rab-like protein 2A	RABL2A;RABL2B	996
25.393	25.3635	25.4748	25.5298	25.2216	25.4603	25.6649	25.5202	25.4779	44	44	2	47.3	47.3	1.5	99.966	0	323.31	110470000000	100	0.0220478	0.98033	0.00654666	0.00595637	1.02825	0.35773	-0.143874	-0.135005	A8MXP9;Q68E03	A8MXP9		MATR3	997
19.6422	19.4013	19.2573	19.4825	19.557	19.5764	19.698	19.5304	19.3363	2	2	2	7.8	7.8	7.8	20.324	0.0074636	0.96814	831230000	2	0.380888	0.645962	-0.10501	-0.0941064	0.223929	0.597847	-0.0879345	-0.0762405	P53801;A8MXQ1;A8MZH8	P53801;A8MXQ1;A8MZH8	Pituitary tumor-transforming gene 1 protein-interacting protein	PTTG1IP	998
16.0451	15.8616	16.2194	18.1785	18.4058	18.4095	17.9218	17.8865	17.9222	2	2	2	25.6	25.6	25.6	9.9874	0	8.6034	147750000	3	4.23412	0	-2.28921	-2.02855	4.24849	0	-1.86813	-1.69217	I3L1X3;J3KQ25;A8MYA3;Q8N6M9	I3L1X3;J3KQ25;A8MYA3;Q8N6M9	AN1-type zinc finger protein 2A	ZFAND2A	999
14.5204	14.6612	14.7637	15.1678	14.9263	14.9912	15.2167	15.178	15.1298	1	1	1	1.3	1.3	1.3	92.812	0.00012528	2.1633	23979000	1	1.70644	0.167661	-0.380017	-0.345192	2.66608	0.0689655	-0.526401	-0.48973	A8MYV6;Q16665-2;Q16665;Q16665-3	A8MYV6;Q16665-2;Q16665;Q16665-3	Hypoxia-inducible factor 1-alpha	HIF1A	1000
19.4219	19.3855	19.5464	19.7043	19.5289	19.8323	19.792	19.6018	19.6354	5	5	5	31.3	31.3	31.3	18.857	0	21.207	1402200000	7	1.10953	0.396915	-0.23723	-0.215557	1.37876	0.157241	-0.22512	-0.209178	A8MZB2;P61599;P61599-2	A8MZB2;P61599	N-alpha-acetyltransferase 20	NAA20	1001
19.3551	19.4653	19.5549	19.577	19.4691	19.6727	19.5902	19.5633	19.5945	2	2	2	1.1	1.1	1.1	289.45	0.0026237	1.3842	576070000	2	0.624902	0.606009	-0.114525	-0.105801	0.994485	0.422067	-0.124247	-0.11737	E9PAL5;A8TX70-2;A8TX70	E9PAL5;A8TX70-2;A8TX70	Collagen alpha-5(VI) chain	COL6A5	1002
20.281	20.3577	20.4128	20.5918	20.443	20.7264	20.5877	20.599	20.5979	8	8	7	31.1	31.1	27.5	28.279	0	15.837	1409700000	7	1.23043	0.39476	-0.236581	-0.216984	2.5064	0.124095	-0.244333	-0.235307	J3QLJ5;A9UHW6;A9UHW6-2;A9UHW6-3;J3QRZ6;J3QLD1;J3KSU6;J3KSB8;A0A3B3IU65;J3QKW3;J3QLN4	J3QLJ5;A9UHW6;A9UHW6-2;A9UHW6-3;J3QRZ6;J3QLD1;J3KSU6;J3KSB8;A0A3B3IU65;J3QKW3	MIF4G domain-containing protein	MIF4GD	1004
19.0627	18.7528	18.5635	18.9601	19.1366	19.0271	19.2026	18.8184	18.7854	2	2	2	10.2	10.2	10.2	16.786	0.0025072	1.4059	568880000	3	0.737582	0.398558	-0.24824	-0.215053	0.291474	0.415618	-0.142446	-0.11893	A9X3U0;Q96GF1	A9X3U0;Q96GF1	E3 ubiquitin-protein ligase RNF185	RNF185	1005
21.865	21.7211	21.9675	22.0397	22.1831	22.0147	21.9611	21.9836	21.969	10	10	10	13.9	13.9	13.9	103.39	0	52.868	7585600000	24	1.20859	0.402497	-0.227973	-0.20941	0.770212	0.443605	-0.120029	-0.111992	A9Z1X7;Q8IYB3-2;Q8IYB3;E9PCT1;M0R088;M0R1E7;M0QXG5	A9Z1X7;Q8IYB3-2;Q8IYB3;E9PCT1;M0R088	Serine/arginine repetitive matrix protein 1	SRRM1	1006
23.0533	23.156	23.3193	23.3936	23.0769	23.4704	23.4486	23.4715	23.4356	23	23	23	41.4	41.4	41.4	70.901	0	245.27	48169000000	34	0.407242	0.563711	-0.13743	-0.120216	1.61413	0.109223	-0.275681	-0.255691	B0QY89;Q9Y262-2;Q9Y262;B0QY90;C9JHP4;C9K0Q7;H7C3A0;H0Y7E6	B0QY89;Q9Y262-2;Q9Y262;B0QY90	Eukaryotic translation initiation factor 3 subunit L	EIF3L	1008
15.5101	15.3961	15.4121	15.8996	15.5872	15.8991	16.0044	15.8144	15.7802	1	1	1	1.7	1.7	1.7	53.331	0.0026228	1.3818	15018000	1	1.49774	0.204883	-0.355883	-0.320624	2.25956	0.0897679	-0.426883	-0.395883	B0QY95;Q9NQG6	B0QY95;Q9NQG6	Mitochondrial dynamics protein MID51	MIEF1	1009
18.7464	18.5698	18.7948	19.0596	18.5909	18.9667	19.0409	18.8726	18.9422	5	5	5	12.2	12.2	12.2	57.208	0	82.791	1293300000	5	0.458719	0.505405	-0.168743	-0.145623	1.37936	0.130314	-0.248252	-0.229014	B0QYD3;Q9UH17;Q9UH17-3;Q9UH17-2;P31941-2;P31941;Q6ICH2;Q8IUX4;Q96AK3	B0QYD3;Q9UH17;Q9UH17-3;Q9UH17-2	DNA dC->dU-editing enzyme APOBEC-3B	APOBEC3B	1010
20.6489	20.5	20.7014	20.6364	20.9555	20.7544	20.6287	20.6601	20.6058	7	7	7	15	15	15	64.929	0	74.058	11470000000	14	0.676602	0.498387	-0.165342	-0.148823	0.0837609	0.926331	-0.0147502	-0.0138846	B0QYK0;Q01844-6;Q01844-3;Q01844;Q01844-5;A0A0D9SFL3;C9JGE3;Q01844-2;H7BY36;Q01844-4	B0QYK0;Q01844-6;Q01844-3;Q01844;Q01844-5;A0A0D9SFL3;C9JGE3;Q01844-2;H7BY36	RNA-binding protein EWS	EWSR1	1011
18.1107	17.8535	17.6816	17.9511	18.3792	18.1485	18.0889	17.8883	17.8473	1	1	1	8.2	8.2	8.2	11.078	0.0099885	0.55142	566600000	2	0.723308	0.35496	-0.277631	-0.236154	0.153147	0.724582	-0.0595767	-0.0520175	U3KQS8;F8WC47;U3KPY1;U3KQB0;B0QYL8;B0QYL9;P61218	U3KQS8;F8WC47;U3KPY1;U3KQB0;B0QYL8;B0QYL9;P61218	DNA-directed RNA polymerases I, II, and III subunit RPABC2	POLR2F	1012
22.1576	22.3746	22.6754	22.5614	22.3596	22.5028	22.4574	22.5801	22.6024	6	6	6	30.7	30.7	30.7	15.516	0	7.2588	13246000000	8	0.168234	0.763079	-0.0720679	-0.0620379	0.387155	0.392291	-0.144091	-0.124563	H3BQQ9;B0QYN7;P63279;H3BPC4	H3BQQ9;B0QYN7;P63279;H3BPC4	SUMO-conjugating enzyme UBC9	UBE2I	1013
21.9988	22.2417	22.3955	22.312	21.9958	22.401	22.314	22.2892	22.3115	13	13	13	31.7	31.7	31.7	59.058	0	151.73	22142000000	18	0.0494098	0.930315	-0.0242914	-0.0207851	0.330618	0.564359	-0.0929228	-0.0832832	Q99829;B0QZ18;F2Z2V0;A6PVH9;E7ENH5;Q5JX56;Q5JX58;Q5JX59;Q5JX60;Q5JX44;Q5JX55;Q5JX45;Q5JX52;Q5JX61;Q5JX54;E7EV27;Q5JX57;H0Y524;Q5JX53	Q99829;B0QZ18;F2Z2V0;A6PVH9;E7ENH5;Q5JX56;Q5JX58;Q5JX59;Q5JX60;Q5JX44;Q5JX55	Copine-1	CPNE1	1014
14.7591	14.5277	14.8645	14.9512	15.0605	14.8461	14.7065	14.7457	14.8516	1	1	1	13.7	13.7	13.7	12.815	0	31.232	123410000	1	0.940073	0.39909	-0.235483	-0.210788	0.177876	0.756876	-0.050808	-0.0458353	B0YIW2;P02656	B0YIW2;P02656	Apolipoprotein C-III	APOC3	1015
15.9803	16.0799	16.1969	16.1441	15.9272	16.2148	16.2906	16.0533	16.2184	2	2	2	7.6	7.6	7.6	32.387	0	6.0519	43639000	2	0.0304805	0.971771	-0.00966676	-0.00873408	0.467998	0.519047	-0.101732	-0.0929838	B0YJ81;A6NP58;ENST00000361271.8;B0YJ81-2	B0YJ81;A6NP58;ENST00000361271.8;B0YJ81-2	Very-long-chain (3R)-3-hydroxyacyl-CoA dehydratase 1	HACD1	1016
18.3664	18.4479	18.4412	18.9206	18.4949	18.8346	18.9848	18.8024	18.7752	2	2	2	15	15	15	11.896	0	3.1645	394110000	2	1.1757	0.240277	-0.331502	-0.292698	2.45084	0.0831362	-0.43562	-0.406815	B1AH87;P30536	B1AH87;P30536	Translocator protein	TSPO	1017
15.0384	15.0461	15.6462	15.4483	15.1994	15.5515	15.711	15.3688	15.7146	2	2	2	13	13	13	16.148	0.00012552	2.2017	47090000	2	0.276575	0.545174	-0.1562	-0.127317	0.69741	0.0965876	-0.354554	-0.287855	B1AHQ6;Q9NSP4;B1AHQ7;Q9NSP4-4;Q9NSP4-2	B1AHQ6;Q9NSP4;B1AHQ7;Q9NSP4-4;Q9NSP4-2	Centromere protein M	CENPM	1018
22.443	22.4045	22.4178	22.583	22.9636	22.9131	22.6492	22.6022	22.6954	6	6	6	31.9	31.9	31.9	20.217	0	21.453	10524000000	7	1.5327	0.151791	-0.398138	-0.355526	2.83456	0.141122	-0.227182	-0.220745	B1AJY5;B1AJY7;O75832;B1AJY6;O75832-2;ENST00000217958.8	B1AJY5;B1AJY7;O75832;B1AJY6;O75832-2	26S proteasome non-ATPase regulatory subunit 10	PSMD10	1019
16.0227	15.9316	16.0919	16.0431	15.7092	16.1072	16.1257	15.9375	15.9642	1	1	1	3.6	3.6	3.6	25.692	0.0071212	0.99008	109730000	1	0.179559	0.791337	0.0622552	0.0550041	0.0281465	0.968274	0.00627772	0.00584019	B1AK44;Q9UI95	B1AK44;Q9UI95	Mitotic spindle assembly checkpoint protein MAD2B	MAD2L2	1020
23.753	23.8457	23.8543	23.9772	23.8998	24.1541	24.0174	24.0077	23.9587	17	17	3	58.1	58.1	6.5	29.295	0	151.12	46660000000	33	1.10539	0.44629	-0.192704	-0.178104	2.05032	0.246209	-0.176958	-0.170615	B1AK87;B1AK88;P47756-2;B1AK85;A0A6I8PRV6;A0A6I8PIN8	B1AK87;B1AK88;P47756-2;B1AK85	F-actin-capping protein subunit beta	CAPZB	1021
20.5784	20.3505	20.2457	20.2875	20.4872	20.3604	20.395	20.2461	20.1555	6	6	6	34.9	34.9	34.9	18.657	0	42.847	2344500000	8	0.0392093	0.963178	0.0131836	0.0118321	0.450179	0.441527	0.126007	0.112458	H0Y6Y8;B1AL05;Q8N983-4;Q8N983-3;Q8N983-2;Q8N983;Q8N983-6;Q8N983-7;H0YBU8;M0R051	H0Y6Y8;B1AL05;Q8N983-4;Q8N983-3;Q8N983-2;Q8N983;Q8N983-6;Q8N983-7;H0YBU8	39S ribosomal protein L43, mitochondrial	MRPL43	1022
19.6462	19.5846	19.6332	19.6272	19.9661	19.8296	19.7438	19.759	19.7611	5	5	5	13.3	13.3	13.3	35.58	0	6.4318	684520000	5	0.864602	0.458373	-0.18629	-0.169321	2.61778	0.373283	-0.133345	-0.13079	B1AL69;Q7L3B6	B1AL69;Q7L3B6	Hsp90 co-chaperone Cdc37-like 1	CDC37L1	1023
23.854	23.955	23.9175	24.1518	23.936	24.4083	24.2304	24.2051	24.2086	13	13	7	48.1	48.1	23.5	31.392	0	100.09	37301000000	21	0.85354	0.385096	-0.256531	-0.225095	3.25286	0.0949013	-0.305878	-0.296813	B1ALA9;P60891;A0A2R8Y7H4;P60891-2;B7ZB02;A0A0B4J207;P21108;B1ALA7;Q15244	B1ALA9;P60891;A0A2R8Y7H4;P60891-2	Ribose-phosphate pyrophosphokinase 1	PRPS1	1024
18.7443	18.7922	18.9832	18.7467	18.5096	18.6761	18.8244	18.8133	18.7229	5	5	5	13.4	13.4	13.4	36.965	0	7.9735	222180000	5	0.901343	0.446273	0.195794	0.177779	0.265564	0.739878	0.0530192	0.0491031	B1ALH6;O14832-2;O14832;C9IYS5;C9JR86	B1ALH6;O14832-2;O14832;C9IYS5	Phytanoyl-CoA dioxygenase, peroxisomal	PHYH	1025
14.5627	14.6692	14.8228	14.5777	14.7065	14.6821	14.6863	14.6394	14.58	2	1	1	10.8	7	7	20.958	0	2.3065	50415000	1	0.126515	0.906609	0.0294193	0.0271094	0.239929	0.756751	0.0496302	0.0458892	B1ALM5;Q9P0T7	B1ALM5;Q9P0T7	Transmembrane protein 9	TMEM9	1026
20.0025	19.666	19.8801	19.9082	20.1717	20.0588	20.1233	20.1726	20.0262	15	7	7	44.3	20.3	20.3	47.626	0	37.966	1425800000	9	0.723029	0.450453	-0.196688	-0.174916	1.12976	0.125822	-0.257795	-0.232812	B1ALY0;Q8IXS6-2;C9JA33;Q8IXS6;C9JZH4	B1ALY0;Q8IXS6-2;C9JA33;Q8IXS6	Paralemmin-2	PALM2-AKAP2;PALM2	1027
18.0359	18.1839	18.2248	18.333	17.9726	18.2527	18.3985	18.2265	18.1519	3	3	3	20.9	20.9	20.9	22.322	0	17.801	509810000	3	0.111195	0.881696	-0.0378908	-0.0337288	0.524706	0.483623	-0.110799	-0.101384	B1AMF0;Q8N2K1-2;Q8N2K1;Q8N2K1-3;D6RD90;A6NGS0;D6RB84;B1AMF1	B1AMF0;Q8N2K1-2;Q8N2K1;Q8N2K1-3;D6RD90;A6NGS0	Ubiquitin-conjugating enzyme E2 J2	UBE2J2	1028
17.3413	17.2372	17.7132	17.5764	17.2482	17.4931	17.5039	17.579	17.47	11	3	3	28.3	15.8	15.8	49.303	0	105.92	616070000	3	0.0165079	0.975938	-0.00870005	-0.00740521	0.230719	0.600444	-0.0870978	-0.0758679	B1AMS2;Q14141-2;Q14141-4;Q14141;Q14141-3	B1AMS2;Q14141-2;Q14141-4;Q14141	Septin-6	2006-09-01	1029
15.8283	15.7212	15.785	16.0281	15.6219	15.9905	15.9858	15.7044	15.513	1	1	1	5.1	5.1	5.1	19.652	0.0030905	1.3328	44019000	1	0.312731	0.658914	-0.10199	-0.0899973	0.112712	0.798785	0.0437638	0.0383633	B1AMV7;Q6P4A7-3;Q6P4A7-2;Q6P4A7	B1AMV7;Q6P4A7-3;Q6P4A7-2;Q6P4A7	Sideroflexin-4	SFXN4	1030
17.6972	17.2512	17.2529	17.3824	17.7531	17.4547	17.4035	17.3575	17.3297	1	1	1	7.6	7.6	7.6	15.136	0	7.9211	1181500000	1	0.278991	0.59357	-0.12959	-0.109193	0.0874076	0.832206	0.0369059	0.0320936	H0YDI1;B1AMW1;P19256-2;P19256-3;P19256	H0YDI1;B1AMW1;P19256-2;P19256-3;P19256	Lymphocyte function-associated antigen 3	CD58	1031
19.7391	19.6362	19.6695	19.6579	19.8792	19.7994	19.7418	19.7599	19.5938	6	6	6	22.6	22.6	22.6	23.711	0	9.696	813880000	7	0.61051	0.656684	-0.0972328	-0.0907489	0.10003	0.915982	-0.0169207	-0.0159523	B1ANH0;Q16774-2;B1ANG9;Q16774;B1ANH5;B1ANH6;B1ANH2;Q16774-3;B1ANH3	B1ANH0;Q16774-2;B1ANG9;Q16774;B1ANH5;B1ANH6;B1ANH2;Q16774-3	Guanylate kinase	GUK1	1032
22.9514	22.8223	22.9671	23.0964	22.9515	23.0113	22.9722	22.8511	22.89	7	7	7	13.3	13.3	13.3	49.338	0	9.7949	6245000000	8	0.787135	0.624421	-0.106143	-0.0999247	0.0542516	0.953318	0.00914955	0.00864686	B1AP13;P08174-4;P08174;P08174-3;P08174-5;P08174-2;H3BLV0;H7BY55;P08174-6;P08174-7;B1AP15;A0A2R8Y4B4;A0A2R8YDY3;A0A2R8YEC5	B1AP13;P08174-4;P08174;P08174-3;P08174-5;P08174-2;H3BLV0;H7BY55;P08174-6;P08174-7	Complement decay-accelerating factor	CD55	1033
17.5905	17.536	17.6078	17.8363	17.4653	17.7255	17.7505	17.6717	17.6374	4	4	4	6.2	6.2	6.2	81.529	0	10.312	200550000	4	0.363441	0.667737	-0.097573	-0.0877402	1.27551	0.471962	-0.108425	-0.104268	F5H586;H0Y6W5;B1APH0;Q6ZN30-2;Q6ZN30;Q06HB9;A0A1B0GX98	F5H586;H0Y6W5;B1APH0;Q6ZN30-2;Q6ZN30;Q06HB9;A0A1B0GX98	Zinc finger protein basonuclin-2	BNC2	1034
19.1144	19.2135	19.4813	19.6933	19.054	19.3832	19.4392	19.3694	19.5046	4	4	4	20.4	20.4	20.4	29.892	0	12.077	1063400000	4	0.191036	0.665931	-0.10707	-0.088148	0.653003	0.304554	-0.167941	-0.15044	B1APM4;P35610;P35610-3;P35610-2;ENST00000539888.5	B1APM4;P35610;P35610-3;P35610-2	Sterol O-acyltransferase 1	SOAT1	1035
18.8453	18.7747	18.8168	18.9883	18.6831	18.8513	18.909	18.9498	18.8548	3	3	3	5.8	5.8	5.8	79.27	0	28.131	234800000	3	0.114606	0.910276	-0.0286007	-0.0262245	1.26166	0.538379	-0.0922661	-0.0892047	B1APY4;Q01974	B1APY4;Q01974	Tyrosine-protein kinase transmembrane receptor ROR2	ROR2	1036
18.8319	18.7746	18.8443	18.8659	19.0248	18.8162	18.696	18.7071	18.5786	6	3	3	17.7	8.9	8.9	30.995	0.00356	1.3032	242710000	4	0.571303	0.696522	-0.085392	-0.0800687	1.55213	0.307878	0.156332	0.149401	B1AQP1;P22415-2;P22415;E9PME6;M0R1C6;H0YD59;M0QZ39	B1AQP1;P22415-2;P22415;E9PME6;M0R1C6;H0YD59	Upstream stimulatory factor 1	USF1;USF2	1037
17.2551	17.0181	17.2146	17.2644	17.108	17.0824	17.166	17.0603	16.9839	2	2	2	5.6	5.6	5.6	33.187	0	2.8833	142680000	2	0.040225	0.967698	0.0109634	0.0100335	0.439737	0.558053	0.0924848	0.0848307	V9GY27;B1AQP5;O75618;O75618-2;ENST00000545495.5;J3QLQ8;Q9NWM3	V9GY27;B1AQP5;O75618;O75618-2;ENST00000545495.5;J3QLQ8;Q9NWM3	Death effector domain-containing protein;CUE domain-containing protein 1	DEDD;CUEDC1	1038
17.325	17.488	17.5694	17.732	17.3744	17.674	17.7165	17.6366	17.6616	2	2	2	5.4	5.4	5.4	59.874	0	15.358	204120000	2	0.429515	0.570876	-0.132667	-0.11719	1.30562	0.183821	-0.210749	-0.195932	B1AVT0;P49760-3;P49760	B1AVT0;P49760-3;P49760	Dual specificity protein kinase CLK2	CLK2	1039
22.8446	23.0183	23.2151	23.1753	22.8747	23.2458	23.2114	23.1591	23.1934	26	26	21	35	35	28	83.735	0	105.85	10320000000	32	0.176329	0.760102	-0.0726	-0.0627907	0.68073	0.318983	-0.161949	-0.146145	P51812;B7ZB17;B1AXG1;B4DG22;A0A2R8Y603;A0A2R8Y7S9;F2Z2J1;Q15349-3;Q9UK32-2;Q9UK32;Q15349-2;Q15349;B7Z3B5;D6R910;D6RHW7;D6RA62;A0A2R8YGB7;B1AXG2;D6RE03;O15021-6;O15021-3;O15021-2;Q9Y2H9;O15021	P51812;B7ZB17;B1AXG1;B4DG22	Ribosomal protein S6 kinase alpha-3	RPS6KA3	1040
25.1134	25.1577	25.2746	25.5229	25.1526	25.5225	25.5063	25.5794	25.443	23	23	15	56.6	56.6	44.1	31.948	0	112.25	247070000000	72	0.754804	0.420493	-0.217438	-0.192015	2.207	0.0913355	-0.327678	-0.308499	B2R5W2;P07910-2;G3V4C1;P07910;G3V2Q1;B4DY08;G3V4W0;P07910-4;G3V576;P07910-3;G3V2D6;G3V5V7;G3V555;G3V575;G3V251;G3V3K6;G3V5X6;B4DSU6;ENST00000336053.10;G3V4M8;G3V2H6;ENST00000521268.6;E5RG71;B3KT61;Q86SE5-3;Q86SE5	B2R5W2;P07910-2;G3V4C1;P07910;G3V2Q1;B4DY08;G3V4W0;P07910-4;G3V576;P07910-3;G3V2D6;G3V5V7	Heterogeneous nuclear ribonucleoproteins C1/C2	HNRNPC	1041
14.6242	14.476	14.7688	14.4779	14.7457	14.6198	14.584	14.7862	14.6099	2	2	2	16	16	16	13.369	0	3.0265	8618500	2	0.0249708	0.975063	0.00854619	0.00766764	0.128538	0.825347	-0.037034	-0.0334927	B2RBV5	B2RBV5		LOC93622	1042
13.6995	13.9016	14.3254	14.1185	13.9587	13.9648	13.9267	14.0979	14.1091	1	1	1	9.2	9.2	9.2	11.752	0.0065612	1.0874	6605600	1	0.0702812	0.887654	-0.0385068	-0.032313	0.131183	0.692099	-0.0690842	-0.0578768	C9JNQ0;E9PFM0;B2RNG4;Q9C030-3;Q9C030;Q9C030-2	C9JNQ0;E9PFM0;B2RNG4;Q9C030-3;Q9C030;Q9C030-2	Tripartite motif-containing protein 6	TRIM6;TRIM6-TRIM34	1043
17.0868	17.1154	17.3509	17.3033	16.9289	17.2071	17.1362	17.1876	17.1098	6	5	5	2.3	2	2	290.38	0	14.145	40612000	5	0.0970182	0.883297	0.0379397	0.0332805	0.174016	0.807939	0.0398312	0.0366527	B2RTY4-2;B2RTY4;B2RTY4-4;H3BRD5;B2RTY4-5;H3BU05;H3BV44;H3BMM1;H3BTL9;H3BP49;ENST00000356056.10;B2RTY4-3	B2RTY4-2;B2RTY4;B2RTY4-4;H3BRD5;B2RTY4-5;H3BU05;H3BV44	Unconventional myosin-IXa	MYO9A	1044
21.1616	21.2948	21.5022	21.6752	21.4176	21.7623	21.7298	21.8199	21.7396	10	10	10	41.5	41.5	41.5	39.241	0	191.62	6339200000	10	0.977183	0.306366	-0.298811	-0.261359	1.8984	0.0841991	-0.443584	-0.402112	B2WTI3;B2WTI4;K7EJU9;Q6NYC1-2;Q6NYC1;Q6NYC1-3	B2WTI3;B2WTI4;K7EJU9;Q6NYC1-2;Q6NYC1;Q6NYC1-3	Bifunctional arginine demethylase and lysyl-hydroxylase JMJD6	JMJD6	1046
20.7565	20.6763	20.8427	20.7238	21.0591	20.9502	20.8334	20.7704	20.7905	13	10	6	30.8	24.3	16.3	58.202	0	51.93	1554400000	17	0.624717	0.517585	-0.152512	-0.137419	0.314358	0.80235	-0.0395978	-0.0376582	B3KNX7;Q13153;Q13153-2;E9PM17;H0YCG5;H0YCM0;E9PRP6;ENST00000356341.7;E9PMP2;E9PQW5;E9PKH9	B3KNX7;Q13153;Q13153-2;E9PM17	Non-specific serine/threonine protein kinase;Serine/threonine-protein kinase PAK 1	PAK1	1047
17.3324	17.3161	17.4272	17.4635	17.4966	17.7682	17.7369	17.9363	17.8563	1	1	1	12.5	12.5	12.5	10.656	0	4.6841	104440000	2	0.994913	0.416359	-0.217538	-0.197305	2.7003	0.0795862	-0.484603	-0.453959	I3L3C2;B3KQJ8;H3BUD5;Q96MX0	I3L3C2;B3KQJ8;H3BUD5;Q96MX0	CKLF-like MARVEL transmembrane domain-containing protein 3	CMTM3	1048
18.7483	18.929	19.171	19.1779	18.8875	19.2507	19.171	19.1325	19.2172	6	2	2	21.6	4.9	4.9	37.455	0.0025111	1.4245	445380000	2	0.399373	0.525745	-0.155976	-0.133856	0.832295	0.177764	-0.224148	-0.199263	B3KRD8;O76054;O76054-5;O76054-4;C9JZI9;C9JYY7	B3KRD8;O76054;O76054-5;O76054-4	SEC14-like protein 2	SEC14L2	1049
20.6137	20.5648	20.6654	20.7338	20.5198	20.7613	20.6817	20.604	20.5621	10	8	8	29.9	22.7	22.7	40.028	0	87.306	2464100000	13	0.280951	0.8011	-0.0570113	-0.052706	0.00951024	0.99295	-0.00131543	-0.00125814	B3KTM8;Q9UBU8-2;Q9UBU8;H0YMJ0;Q9UBU8-3;H0YLJ3;H0YM21;H0YMT8;H0YNE0;H0YLV1;H0YNI8;H0YNX3	B3KTM8;Q9UBU8-2;Q9UBU8;H0YMJ0;Q9UBU8-3;H0YLJ3;H0YM21;H0YMT8;H0YNE0	Mortality factor 4-like protein 1	MORF4L1	1050
20.2335	20.1723	20.3381	20.1257	20.4291	20.3086	20.2192	20.2585	20.2563	7	7	2	12.5	12.5	3.1	53.479	0	45.287	1110500000	9	0.147235	0.872527	-0.0398248	-0.0361839	0.0223434	0.983182	0.00334994	0.00319025	P0DPB3;B3KU38-2;B3KU38;P0DPB3-2;P0DPB3-4;P0DPB3-3;C9JWG6;A0A1W2PR78	P0DPB3;B3KU38-2;B3KU38;P0DPB3-2			1051
15.3488	15.1249	15.2064	15.3739	15.274	15.417	15.4808	15.2813	15.343	1	1	1	7.5	7.5	7.5	20.308	0	8.6008	204390000	1	0.756407	0.566705	-0.128247	-0.118974	0.737341	0.375456	-0.141675	-0.130204	B3KVL5;Q8TBK6-2;Q8TBK6	B3KVL5;Q8TBK6-2;Q8TBK6	Zinc finger CCHC domain-containing protein 10	ZCCHC10	1052
19.3066	19.1475	19.3132	19.3244	19.4038	19.5069	19.4689	19.3208	19.2627	5	5	5	28.1	28.1	28.1	27.443	0	18.447	733480000	5	0.965069	0.505858	-0.155922	-0.144954	0.508166	0.544593	-0.0950158	-0.087826	B3KVN2;P49354-2;P49354;E9PQP6;E9PPM9;H0YCW1	B3KVN2;P49354-2;P49354;E9PQP6	Protein farnesyltransferase/geranylgeranyltransferase type-1 subunit alpha	FNTA	1053
18.8413	18.3722	18.6016	18.7453	18.8953	18.8816	18.9185	18.6022	18.679	3	3	3	13.4	13.4	13.4	22.001	0	4.568	629060000	3	0.753931	0.405123	-0.23564	-0.206046	0.316878	0.45234	-0.12816	-0.109955	H0Y9E6;B3KVZ3;Q9H3R5;D6RBJ6	H0Y9E6;B3KVZ3;Q9H3R5	Centromere protein H	CENPH	1054
16.454	16.4193	16.4026	16.3887	16.183	16.3236	16.4858	16.2163	16.217	3	3	3	14.6	14.6	14.6	26.432	0	3.6399	41638000	3	0.948859	0.565278	0.126829	0.119363	0.58262	0.45531	0.118901	0.108983	B5ME25;E7ETE0;B3KW44;Q9H825-2;Q9H825;C9J3F1;C9J6U8;C9JE69;H7C2P8	B5ME25;E7ETE0;B3KW44;Q9H825-2;Q9H825	Methyltransferase-like protein 8	METTL8	1055
17.9284	17.9275	18.0862	17.9228	17.992	18.0176	18.0073	17.8792	17.9809	2	2	2	9.7	9.7	9.7	38.59	0	22.091	178960000	2	0.0177157	0.98913	0.00319354	0.00301309	0.140499	0.879029	0.02491	0.0233756	B3KWA1;P22304;P22304-3;P22304-2	B3KWA1;P22304;P22304-3;P22304-2	Iduronate 2-sulfatase;Iduronate 2-sulfatase 42 kDa chain;Iduronate 2-sulfatase 14 kDa chain	IDS	1056
16.6193	16.5597	16.7839	16.8548	16.5586	16.81	16.8066	16.7654	16.7946	6	1	1	5.7	1.3	1.3	99.264	0	2.7005	58363000	2	0.311004	0.70295	-0.0868251	-0.0779412	0.922422	0.387511	-0.134574	-0.125987	H0YMQ9;H0YKQ8;B3KXX3;Q9UHW9-6;Q9UHW9-5;Q9UHW9-2;Q9UHW9-3;Q9UHW9-4;Q9UHW9;H0YNJ5	H0YMQ9;H0YKQ8;B3KXX3;Q9UHW9-6;Q9UHW9-5;Q9UHW9-2;Q9UHW9-3;Q9UHW9-4;Q9UHW9	Solute carrier family 12 member 6	SLC12A6	1057
23.2263	23.1465	23.2624	23.2159	23.4092	23.3856	23.1633	23.2689	23.2533	13	12	7	59.1	55.4	35.6	32.616	0	107.18	55453000000	19	0.830657	0.571514	-0.125176	-0.117001	0.129499	0.916161	-0.0167452	-0.0159861	B4DDF4;B4DUT8;Q99439;H3BVI6;A0A087X271;Q99439-2;A0A087X1X5;H3BQH0;A0A087WV51;ENST00000348419.7;U3KPS3;ENST00000394202.8	B4DDF4;B4DUT8;Q99439;H3BVI6;A0A087X271;Q99439-2;A0A087X1X5	Calponin;Calponin-2	CNN2	1058
18.0956	17.8821	17.7569	18.0905	18.1639	18.335	18.387	18.009	17.9403	1	1	1	2.7	2.7	2.7	42.226	0	2.5573	311750000	2	1.09283	0.319769	-0.28491	-0.2538	0.516146	0.245056	-0.200558	-0.171345	B4DE15;P78381-5;P78381-2;P78381;P78381-4	B4DE15;P78381-5;P78381-2;P78381;P78381-4	UDP-galactose translocator	SLC35A2	1059
18.1034	18.1002	18.2608	18.1404	18.2728	18.311	18.2021	18.1322	18.2395	2	2	2	7	7	7	23.428	0.0080149	0.85412	327600000	3	0.512773	0.694279	-0.0865847	-0.0806172	0.232368	0.821723	-0.0364806	-0.0343633	E7EV05;E9PFU9;B4DEN4;Q8WV99-2;Q8WV99;F8WEE4;B8ZZ56;A0A087X0D9	E7EV05;E9PFU9;B4DEN4;Q8WV99-2;Q8WV99;F8WEE4;B8ZZ56;A0A087X0D9	AN1-type zinc finger protein 2B	ZFAND2B	1061
17.4596	17.5263	17.6086	17.9244	17.8803	18.0145	18.1455	17.9774	18.0919	6	6	6	12.8	12.8	12.8	58.313	0	25.429	266970000	7	2.65597	0.11497	-0.408281	-0.385738	2.92367	0.0718857	-0.540143	-0.506851	B4DF87;Q13772;Q13772-3;Q13772-4;B4DZ85;Q13772-2	B4DF87;Q13772;Q13772-3;Q13772-4;B4DZ85	Nuclear receptor coactivator 4	NCOA4	1062
17.2602	17.3571	17.4296	17.3773	17.5133	17.4723	17.3814	17.1621	17.2877	2	2	2	29	29	29	7.0671	0	2.4868	95920000	2	0.763315	0.627024	-0.105324	-0.0990363	0.375816	0.646446	0.0719147	0.0665715	H3BPK6;F5GWS9;F5GZY6;B4DFA5;Q8WV07	H3BPK6;F5GWS9;F5GZY6;B4DFA5;Q8WV07	Oral cancer-overexpressed protein 1	ORAOV1	1063
19.7699	19.8551	19.913	19.889	19.6181	19.727	19.8969	19.8235	19.9286	6	6	6	18.3	18.3	18.3	46.125	0	17.818	1074300000	6	0.496734	0.649722	0.101304	0.0930237	0.287451	0.81739	-0.0369695	-0.0351443	B4DFJ1;Q9BSI4-2;Q9BSI4;H0YLC9;H0YL20;H0YKA6;Q9BSI4-3	B4DFJ1;Q9BSI4-2;Q9BSI4;H0YLC9	TERF1-interacting nuclear factor 2	TINF2	1064
17.3008	17.1053	17.0835	17.0578	17.5051	17.4572	17.1846	17.1203	17.2928	3	3	3	20.6	20.6	20.6	15.703	0	27.948	184100000	4	0.488065	0.491351	-0.176809	-0.152721	0.157823	0.827065	-0.0359948	-0.0331605	B4DFW0;P57077-4;P57077;C9J990	B4DFW0;P57077-4;P57077	MAP3K7 C-terminal-like protein	MAP3K7CL	1065
20.9491	20.8334	21.104	21.0065	21.1185	21.1281	21.0645	21.0101	20.9797	6	6	6	23.5	23.5	23.5	34.812	0	22.152	4817700000	8	0.628239	0.582692	-0.122178	-0.112342	0.272666	0.726477	-0.0559139	-0.0516664	B4DHE8;Q96DH6-2;Q96DH6;J3KTC1;B4DM51;Q96DH6-3;J3QKT5;H0YHB7;O43347	B4DHE8;Q96DH6-2;Q96DH6;J3KTC1;B4DM51;Q96DH6-3	RNA-binding protein Musashi homolog 2	MSI2	1066
17.6917	17.8277	17.7255	17.8457	17.6214	17.8659	18.1019	17.7951	17.9193	3	3	3	28	28	28	17.016	0	44.803	175490000	3	0.121106	0.906871	-0.0293369	-0.0269542	0.90665	0.240449	-0.190457	-0.173453	D6RH33;D6R9E7;D6RB94;B4DK73;B4DHS8;D6RE66;H0YAA3;Q9HAD4;H0YAI6;D6RA22;D6RBY6;D6RIX6;Q9HAD4-2	D6RH33;D6R9E7;D6RB94;B4DK73;B4DHS8;D6RE66;H0YAA3;Q9HAD4;H0YAI6;D6RA22;D6RBY6	WD repeat-containing protein 41	WDR41	1067
18.9952	19.0634	19.1286	19.142	18.8321	18.9236	19.1826	19.0473	18.9839	4	4	4	20.5	20.5	20.5	17.404	0	6.0782	502150000	5	0.411373	0.667857	0.0964851	0.0877405	0.0431236	0.954617	-0.00886472	-0.00828399	B4DI03;K7EJQ7;Q9BY50;A0A0A0MR04	B4DI03;K7EJQ7;Q9BY50;A0A0A0MR04	Signal peptidase complex catalytic subunit SEC11;Signal peptidase complex catalytic subunit SEC11C	SEC11L3;SEC11C	1068
16.5817	16.5696	16.3403	16.758	16.5899	16.8376	17.1752	16.8324	16.6402	2	2	2	14.8	14.8	14.8	25.977	0.0019245	1.5332	80473000	2	1.01236	0.403815	-0.231325	-0.208921	1.03387	0.0896371	-0.385443	-0.328014	B4DI26;Q9Y6N1-2;Q9Y6N1;I3L4E7	B4DI26;Q9Y6N1-2;Q9Y6N1;I3L4E7	Cytochrome c oxidase assembly protein COX11, mitochondrial	COX11	1069
18.4379	18.4439	18.5109	18.4957	18.4945	18.5578	18.6343	18.5767	18.5706	9	9	8	17.6	17.6	15.3	55.96	0	10.053	273330000	9	0.758682	0.813581	-0.0517832	-0.0502074	1.8582	0.388299	-0.129669	-0.125772	G8JLH2;B4DIG0;P30305-2;P30305;P30305-4;P30305-3	G8JLH2;B4DIG0;P30305-2;P30305;P30305-4;P30305-3	M-phase inducer phosphatase 2	CDC25B	1070
19.1234	19.2369	19.5419	19.5458	19.3239	19.4614	19.5424	19.4404	19.5683	5	5	5	13.4	13.4	13.4	61.345	0	84.553	922450000	5	0.435339	0.551079	-0.142978	-0.125343	0.759902	0.194887	-0.216309	-0.191269	B4DJL6;Q96SY0;H3BRY6;B4DVT3;Q96SY0-4;Q96SY0-3;H3BMK7;H3BP17	B4DJL6;Q96SY0;H3BRY6;B4DVT3;Q96SY0-4;Q96SY0-3	von Willebrand factor A domain-containing protein 9	VWA9	1071
17.4616	17.4887	17.5157	17.7756	17.3763	17.6816	17.8047	17.7627	17.5738	2	2	2	11.5	11.5	11.5	16.876	0	2.4399	91852000	2	0.431125	0.593634	-0.122498	-0.109221	1.43904	0.156886	-0.225047	-0.209794	B4DJS2;Q9BY49	B4DJS2;Q9BY49	Peroxisomal trans-2-enoyl-CoA reductase	PECR	1072
22.1079	22.2147	22.2429	22.236	21.8146	22.1253	22.3973	22.2559	22.0784	12	12	11	27.5	27.5	25.5	51.712	0	38.282	36329000000	19	0.416611	0.577484	0.129848	0.114638	0.212774	0.73231	-0.0553722	-0.0502929	O75390;B4DJV2;A0A0C4DGI3;H0YIC4;H0YH82;F8W4S1;F8VTT8;F8VPA1;F8VR34;F8W1S4;F8VRI6;F8VPF9;F8W642;F8VWQ5;F8VX68;F8VRP1;F8VX07;F8VZK9;F8VU34;F8W0J2	O75390;B4DJV2;A0A0C4DGI3	Citrate synthase, mitochondrial;Citrate synthase	CS	1073
21.01	21.005	21.1735	21.1937	20.9783	21.1411	21.2031	21.1245	21.1025	10	10	10	25.5	25.5	25.5	55.827	0	150.85	3976700000	17	0.186073	0.86377	-0.0415452	-0.0382818	0.565653	0.600917	-0.0804933	-0.0757075	Q13610;B4DJV5;F8VZ56	Q13610;B4DJV5	Periodic tryptophan protein 1 homolog	PWP1	1074
14.4445	14.4488	14.1557	14.2475	13.9648	14.1086	14.2562	14.2101	13.6078	1	1	1	9.3	9.3	9.3	16.868	0	2.4395	20583000	1	0.892582	0.397465	0.242689	0.215387	0.636288	0.105008	0.324961	0.264133	C9JX74;B5MBW3;E7EW93;B4DKD5;H7C316;Q7Z6M4	C9JX74;B5MBW3;E7EW93;B4DKD5;H7C316;Q7Z6M4	Transcription termination factor 4, mitochondrial;mTERF domain-containing protein 2 processed	MTERF4	1075
15.7862	15.5651	15.7955	15.8479	15.6391	15.6907	15.9009	15.6682	15.7765	1	1	1	8.5	8.5	8.5	14.406	0.00012568	2.222	43169000	1	0.0354922	0.97033	-0.0102847	-0.0093662	0.261521	0.680833	-0.0662308	-0.0601575	J3QQK2;B4DKL7;Q8NE00-2;Q8NE00	J3QQK2;B4DKL7;Q8NE00-2;Q8NE00	Transmembrane protein 104	TMEM104	1076
17.3044	17.7354	17.7016	17.6758	17.3292	17.6609	17.6853	17.6661	17.7613	1	1	1	1.7	1.7	1.7	52.785	0.00025016	2.1518	159580000	1	0.0481859	0.928651	0.0251319	0.0213208	0.365701	0.457187	-0.123771	-0.108438	B4DL54;P49356-2;P49356	B4DL54;P49356-2;P49356	Protein farnesyltransferase subunit beta	CHURC1-FNTB;FNTB	1077
22.6888	22.6473	22.7288	22.9187	22.8624	22.7231	22.8214	22.8291	22.7035	14	14	0	37.6	37.6	0	48.099	0	141.71	22445000000	19	1.09782	0.516833	-0.146438	-0.137795	0.960284	0.524501	-0.0963542	-0.0920305	B4DLN1;I3L1E8	B4DLN1			1078
22.4297	22.5233	22.8246	22.6151	22.2	22.639	22.5321	22.6458	22.5731	14	14	14	56.9	56.9	56.9	22.793	0	72.909	16045000000	27	0.227068	0.656576	0.107807	0.0909168	0.0239044	0.956771	0.0088431	0.00786956	B4DLR8;P15559-3;P15559-2;P15559;H3BNV2;H3BRK3	B4DLR8;P15559-3;P15559-2;P15559;H3BNV2;H3BRK3	NAD(P)H dehydrogenase [quinone] 1	NQO1	1079
16.0732	16.1267	16.268	16.0602	15.8181	15.8749	16.3244	16.1944	16.1951	2	2	2	4.4	4.4	4.4	49.079	0	3.1063	47450000	2	1.19915	0.39303	0.238257	0.217907	0.493628	0.596946	-0.081988	-0.0764508	B4DNJ1;B4DN26;E7ESF4;P00750-4;P00750-3;P00750	B4DNJ1;B4DN26;E7ESF4;P00750-4;P00750-3;P00750	Tissue-type plasminogen activator;Tissue-type plasminogen activator chain A;Tissue-type plasminogen activator chain B	PLAT	1080
19.6861	19.5591	19.8098	19.9502	19.6416	19.8626	20.0521	19.9566	19.8329	7	4	4	15.6	10	10	52.949	0	16.063	3075400000	6	0.49717	0.565972	-0.133153	-0.119216	1.2779	0.119934	-0.262205	-0.239187	B4DR61;P61619;P61619-3;H7C1Q9;C9JXC6;A6NK38;F2Z2C7;A6NIF9;C9JJV4	B4DR61;P61619;P61619-3	Protein transport protein Sec61 subunit alpha isoform 1	SEC61A1	1083
22.1586	22.0865	22.2628	22.2709	22.4622	22.3501	22.271	22.2697	22.2148	15	15	7	41.3	41.3	20.6	45.835	0	225.77	7066100000	22	1.19425	0.446448	-0.191779	-0.178319	0.690732	0.589431	-0.0825564	-0.0782959	B4DR80;Q9Y6E0-2;Q9Y6E0;H0Y630;Q5JV98;Q9P289-3;Q5JV99	B4DR80;Q9Y6E0-2;Q9Y6E0;H0Y630	Serine/threonine-protein kinase 24;Serine/threonine-protein kinase 24 36 kDa subunit;Serine/threonine-protein kinase 24 12 kDa subunit	STK24	1084
19.158	19.1146	19.1901	19.3021	19.0562	19.3061	19.2564	19.1745	19.165	6	6	1	21.9	21.9	3.8	33.743	0	39.715	526160000	6	0.322949	0.763104	-0.0672607	-0.0619638	0.539235	0.773974	-0.0444171	-0.0428588	B4DRN8;Q5W0Z9;Q5W0Z9-4;Q5W0Z9-2	B4DRN8;Q5W0Z9;Q5W0Z9-4	Palmitoyltransferase;Probable palmitoyltransferase ZDHHC20	ZDHHC20	1085
16.5069	16.5	16.5666	16.5977	16.7205	16.6691	16.5469	16.552	16.5453	3	3	3	6.2	6.2	6.2	45.558	0	3.0049	47527000	3	1.53606	0.530731	-0.137964	-0.132475	0.48168	0.880705	-0.0235469	-0.023057	B4DRX9;Q8WU58	B4DRX9;Q8WU58	Protein FAM222B	FAM222B	1086
14.5171	14.6152	14.6972	14.6728	14.4697	14.4932	14.7144	14.4231	14.5694	2	2	2	17.3	17.3	17.3	25.3	0	28.953	18722000	2	0.320753	0.772346	0.0646105	0.0596809	0.154528	0.805007	0.0408735	0.0371949	F8W1A7;F8VU35;B4DSP5;Q00973-3;Q00973	F8W1A7;F8VU35;B4DSP5;Q00973-3;Q00973	Beta-1,4 N-acetylgalactosaminyltransferase 1	B4GALNT1	1087
16.7601	16.8042	17.0226	17.1326	17.2376	17.421	17.4454	17.3548	17.4143	2	2	2	11.5	11.5	11.5	16.665	0.00024774	2.0248	134120000	4	1.57666	0.145833	-0.401455	-0.359405	2.50247	0.0724037	-0.542541	-0.499858	B4DTY2;G3V439;G3V3U1;O15304	B4DTY2;G3V439;G3V3U1;O15304	Apoptosis regulatory protein Siva	SIVA1	1088
20.3206	20.268	20.4777	20.2858	20.4373	20.311	20.2803	20.2789	20.2706	7	7	7	43.4	43.4	43.4	23.472	0	30.946	1813200000	7	0.0468796	0.967829	0.0107549	0.00997187	0.55366	0.606896	0.0788479	0.074169	B4DUA7;Q9NX70;M0R3F3;Q9NX70-2;M0R0U2	B4DUA7;Q9NX70	Mediator of RNA polymerase II transcription subunit 29	IXL;MED29	1089
21.1436	21.1882	21.4042	21.4701	21.3258	21.6618	21.6078	21.4971	21.5175	13	13	13	49	49	49	33.186	0	131.22	5007600000	20	0.887662	0.396743	-0.240584	-0.213605	1.55689	0.099879	-0.295499	-0.271753	B4DUC8;Q13126;Q13126-4;Q13126-3;Q13126-2;J3QSB7;Q13126-7;Q13126-6;Q13126-5;F2Z2F3;F8WES2;A0A2R8Y4K0;J3KRN1	B4DUC8;Q13126;Q13126-4;Q13126-3;Q13126-2;J3QSB7;Q13126-7;Q13126-6;Q13126-5	S-methyl-5-thioadenosine phosphorylase;Purine nucleoside phosphorylase	MTAP	1090
15.5329	15.3812	15.4642	15.3665	15.388	15.3834	15.2956	15.2001	15.1353	2	2	2	14.2	14.2	14.2	11.535	0	9.8977	53756000	2	0.8384	0.706143	0.0801204	0.0767185	1.75401	0.124403	0.249095	0.234121	C9JEN3;C9IYT2;F8WDY4;C9IZ27;C9JW19;C9JWV9;B4DUD2;Q969X1	C9JEN3;C9IYT2;F8WDY4;C9IZ27;C9JW19;C9JWV9;B4DUD2;Q969X1	Protein lifeguard 3	TMBIM1	1091
17.0634	16.9274	17.0451	17.3229	17.4173	17.2715	17.0627	16.9773	16.9989	3	3	3	20.7	20.7	20.7	20.463	0	14.562	96734000	4	2.24249	0.22283	-0.325282	-0.306776	0.00665314	0.99438	-0.00100772	-0.000959995	B4DUJ5;Q8IWP9	B4DUJ5;Q8IWP9	Coiled-coil domain-containing protein 28A	CCDC28A	1092
14.0556	14.1466	14.2754	14.265	14.1554	14.2367	14.2924	14.1799	14.2373	1	1	1	2.3	2.3	2.3	60.974	0.00012561	2.2139	11326000	1	0.345433	0.788209	-0.0597823	-0.0557818	0.467598	0.617569	-0.0773067	-0.0721449	B4DWG0;O95199-2;O95199	B4DWG0;O95199-2;O95199	RCC1 and BTB domain-containing protein 2	RCBTB2	1093
21.9372	22.112	22.4544	22.3203	21.8969	22.3151	22.2353	22.221	22.2559	11	11	11	38.9	38.9	38.9	38.203	0	48.485	2705600000	16	0.0153163	0.974681	-0.00955645	-0.00791922	0.173103	0.679998	-0.0695922	-0.0603983	B4DXC8;Q9Y5B8;E9PNU1;Q9Y5B8-2	B4DXC8;Q9Y5B8;E9PNU1;Q9Y5B8-2	Nucleoside diphosphate kinase 7	NME7	1094
23.6799	23.6526	23.6825	23.9772	23.7016	24.0447	24.2269	24.0097	24.0007	13	13	13	44.6	44.6	44.6	38.91	0	93.577	54855000000	26	1.05274	0.396932	-0.23613	-0.213618	2.26319	0.0916732	-0.407385	-0.379119	B4DY09;Q12905;X6R6Z1;A0A0A0MRL0	B4DY09;Q12905	Interleukin enhancer-binding factor 2	ILF2	1095
17.7075	17.6133	17.8339	17.6762	17.3768	17.5756	17.7158	17.6236	17.5886	7	7	7	20.3	20.3	20.3	55.959	0	72.164	314730000	7	0.739518	0.480514	0.175324	0.15813	0.43546	0.626278	0.0755221	0.0702989	P36897;B4DY26;P36897-2;F8W1R9;P36897-3;F8VXZ5;P36896-3;P36896;Q8NER5;Q8NER5-4;P36896-2;P36896-5;Q8NER5-3;P36896-4;F8VVC4;F8VRH6;F8W0K6;H0YHS4	P36897;B4DY26;P36897-2;F8W1R9;P36897-3	TGF-beta receptor type-1;Receptor protein serine/threonine kinase	TGFBR1	1096
19.8225	19.9634	20.0335	20.0403	19.6786	20.1099	20.135	20.1265	20.0366	8	8	8	15.3	15.3	15.3	71.208	0	56.654	1399300000	9	0.00704214	0.989777	-0.00316111	-0.00275506	1.07818	0.308487	-0.159564	-0.149185	B4DYU2;Q96MW5;H3BQV3;H3BMQ9;H3BSH5;A0A087X1T3;H3BUN2	B4DYU2;Q96MW5;H3BQV3	Conserved oligomeric Golgi complex subunit 8	COG8	1097
15.5591	15.5801	15.8987	15.9769	15.556	15.9878	15.7302	15.6311	15.6031	2	2	2	30.1	30.1	30.1	9.6335	0	9.6472	77625000	3	0.375711	0.519148	-0.160943	-0.13643	0.0739674	0.886706	0.0245377	0.0219785	E9PPH4;B4DYW4;Q86VG3	E9PPH4;B4DYW4;Q86VG3	Uncharacterized protein C11orf74	C11orf74	1098
17.7916	17.8639	18.104	18.1975	17.7329	18.2117	18.3816	18.2725	18.2337	3	3	3	28.9	28.9	28.9	15.443	0	17.486	931730000	4	0.279732	0.597594	-0.127552	-0.107781	1.64562	0.0898818	-0.376112	-0.340598	B4DZG7;P40616-2;P40616;F8VYN9;F8W1Z8	B4DZG7;P40616-2;P40616;F8VYN9	ADP-ribosylation factor-like protein 1	ARL1	1099
20.2011	20.1259	20.1881	20.3489	20.1982	20.2091	20.1948	20.0988	20.2255	4	4	4	18.4	18.4	18.4	32.357	0	16.598	1238100000	4	0.678962	0.707691	-0.0803827	-0.0762791	0.0100394	0.992677	-0.00136121	-0.00130301	B4E0K5;Q16539;Q16539-2;Q16539-5;Q16539-3;Q16539-4;E7EX54	B4E0K5;Q16539;Q16539-2;Q16539-5;Q16539-3;Q16539-4	Mitogen-activated protein kinase 14	MAPK14	1100
18.8538	18.7507	18.8436	18.9073	18.8082	19.0251	18.9786	18.8571	18.9146	8	8	8	18	18	18	73.182	0	83.35	579850000	10	0.619299	0.656181	-0.0975107	-0.0910665	0.983134	0.504967	-0.100756	-0.0961374	B4E0T2;P50542-2;P50542;P50542-4;P50542-3;J3KPV0;F5H5C0;F5GZ41;F5H0L9;F5GYB4;F5H3X7;F5H432;F5GXX3;F5H205;F5H637	B4E0T2;P50542-2;P50542;P50542-4;P50542-3;J3KPV0	Peroxisomal targeting signal 1 receptor	PEX5	1101
16.8245	16.7231	16.7545	16.8726	16.8183	17.0732	17.1206	16.7941	16.8419	4	4	4	13.7	13.7	13.7	47.834	0	59.058	156900000	6	0.861533	0.509746	-0.15398	-0.142165	0.644904	0.349692	-0.15153	-0.136992	B4E107;F5GXE4;O95260-2;B4DK25;H0Y5C2;O95260;Q5SQQ1	B4E107;F5GXE4;O95260-2;B4DK25;H0Y5C2;O95260	Arginyl-tRNA--protein transferase 1	ATE1	1102
20.6626	20.8061	20.996	21.2364	20.6324	20.9688	21.1505	21.0873	21.0355	5	5	5	33.8	33.8	33.8	17.221	0	12.25	3890000000	8	0.246242	0.611783	-0.124323	-0.103632	1.23951	0.115485	-0.269532	-0.244559	E5RGY0;B4E1G1;Q9BUN8;Q9BUN8-2	E5RGY0;B4E1G1;Q9BUN8;Q9BUN8-2	Derlin-1	DERL1	1103
19.6475	19.684	20.0184	19.8042	19.643	19.8975	19.7987	19.9553	19.7952	5	5	5	9.9	9.9	9.9	57.474	0	10.728	606640000	6	0.00398893	0.995169	0.00170008	0.00149201	0.197662	0.68627	-0.0664469	-0.05884	B4E1Q4;O14730;O14730-2;J3QQL5;J3QLP4	B4E1Q4;O14730;O14730-2;J3QQL5	Serine/threonine-protein kinase RIO3	RIOK3	1104
21.0583	21.115	21.1911	21.3637	21.051	21.1666	21.4103	21.2686	21.2332	18	18	18	22.9	22.9	22.9	104.71	0	98.935	1490600000	24	0.295899	0.748187	-0.0722911	-0.0657757	1.28952	0.24483	-0.18258	-0.171215	B4E2Q0;P98194;P98194-2;P98194-4;P98194-5;P98194-9;P98194-6;P98194-7;P98194-3;P98194-8;H0Y9V7;H0Y9S7;H0Y8X9;D6REJ1;D6RHV9;D6RGE9	B4E2Q0;P98194;P98194-2;P98194-4;P98194-5;P98194-9;P98194-6;P98194-7;P98194-3;P98194-8;H0Y9V7;H0Y9S7	Calcium-transporting ATPase;Calcium-transporting ATPase type 2C member 1	ATP2C1	1105
20.0896	19.9509	20.0121	20.19	20.3516	20.3162	20.3412	20.369	20.2871	4	4	4	14.7	14.7	14.7	33.734	0	37.11	1056900000	5	1.87562	0.325104	-0.268398	-0.252402	2.59542	0.0950695	-0.314885	-0.300812	B5MBX0;Q96FF9	B5MBX0;Q96FF9	Sororin	CDCA5	1106
15.0986	15.079	15.2232	15.3463	15.7196	15.4558	15.4562	15.2307	15.3947	2	2	2	19.3	19.3	19.3	10.193	0	2.6273	25994000	2	1.45094	0.181015	-0.373655	-0.333732	1.31165	0.156387	-0.226966	-0.20995	B5MBX5;B5MCP4;Q53QV2	B5MBX5;B5MCP4;Q53QV2	Protein LBH	LBH	1107
14.0756	13.9705	13.6809	13.7943	13.5682	13.9655	14.0782	13.6694	13.9191	1	1	1	6.3	6.3	6.3	17.877	0.00097561	1.7682	6873900	1	0.33253	0.578932	0.132972	0.114157	0.0407506	0.910661	0.0200685	0.0171885	C9J512;B5MCZ6;C9JZA9;B5MC31;Q9NW38;Q9NW38-2	C9J512;B5MCZ6;C9JZA9;B5MC31;Q9NW38;Q9NW38-2	E3 ubiquitin-protein ligase FANCL	FANCL	1109
18.8588	19.0425	19.1617	19.3374	18.8607	18.9393	19.2363	19.2359	19.1129	2	2	2	27.4	27.4	27.4	12.958	0	36.339	1086400000	2	0.0495586	0.929324	-0.024821	-0.0211806	0.829939	0.278824	-0.174033	-0.158613	G5E9F5;B5MC53;B5MCF8;P39210;F8WEL3;B5MC10;A8MTD3;E7EX18	G5E9F5;B5MC53;B5MCF8;P39210;F8WEL3;B5MC10;A8MTD3;E7EX18	Protein Mpv17	MPV17	1110
15.0808	15.1255	15.2268	15.2688	14.9724	15.0518	15.2366	15.1551	15.0978	1	1	1	9.6	9.6	9.6	20.198	0	6.9476	59851000	1	0.180429	0.846731	0.0467431	0.0425494	0.11559	0.907596	-0.0187839	-0.0177366	H0YNI9;H0YKW6;H0Y5N1;B5MC67;Q7Z6J6-2;Q7Z6J6	H0YNI9;H0YKW6;H0Y5N1;B5MC67;Q7Z6J6-2;Q7Z6J6	FERM domain-containing protein 5	FRMD5	1111
22.195	22.0867	22.1085	22.2651	22.0632	22.3151	22.3236	22.2284	22.2152	17	17	17	28.9	28.9	28.9	66.077	0	47.158	6733200000	18	0.431055	0.70282	-0.0844301	-0.0779026	1.24161	0.410778	-0.125655	-0.119954	B5MCF9;O00541-2;O00541;B3KXD6;H7C267;H7BYY8	B5MCF9;O00541-2;O00541;B3KXD6	Pescadillo homolog	PES1	1112
13.8311	14.1626	13.8117	14.2386	13.8415	14.4895	14.3673	14.4248	14.3613	1	1	1	3.6	3.6	3.6	42.509	0.00024749	2.0088	17953000	1	0.505789	0.40415	-0.254739	-0.208739	1.75038	0.0844018	-0.44934	-0.402755	B5MCR8;Q6NXT4-4;Q6NXT4-3;Q6NXT4;Q6NXT4-2	B5MCR8;Q6NXT4-4;Q6NXT4-3;Q6NXT4;Q6NXT4-2	Zinc transporter 6	SLC30A6	1114
22.428	22.5815	22.9502	22.7498	22.5405	22.8559	22.9498	22.922	22.9278	11	11	11	44.6	44.6	44.6	26.224	0	90.106	76620000000	16	0.126222	0.801079	-0.0622069	-0.0526933	0.837045	0.118274	-0.279994	-0.242379	B5MDF5;P62826;J3KQE5;F5H018;H0YFC6;B4DV51;A0A087X0W0	B5MDF5;P62826;J3KQE5;F5H018	GTP-binding nuclear protein Ran	RAN	1116
20.0906	20.1495	20.2495	20.3942	20.1381	20.3778	20.5015	20.4156	20.3183	4	4	4	10.5	10.5	10.5	42.668	0	12.547	972210000	4	0.670415	0.544045	-0.140205	-0.128054	1.61657	0.126535	-0.248607	-0.232261	B5MDU6;Q9H6V9;Q9H6V9-2;B5MCU4;A0A0A0MSH6;Q9H6V9-4;Q9H6V9-3;C9JHU6;B5MCE2;C9JUM0;B4DRG3	B5MDU6;Q9H6V9;Q9H6V9-2;B5MCU4;A0A0A0MSH6;Q9H6V9-4;Q9H6V9-3;C9JHU6	UPF0554 protein C2orf43	LDAH;C2orf43	1117
23.7831	23.8976	24.0094	24.0498	23.8499	24.1713	24.1864	24.1344	24.0897	36	36	36	39	39	39	104.1	0	174.12	47927000000	55	0.483113	0.578831	-0.126954	-0.113937	1.55562	0.136586	-0.240108	-0.224176	Q99613-2;Q99613;B5ME19;H3BPE4;H3BPE3;ENST00000566501.5;H3BTY8	Q99613-2;Q99613;B5ME19	Eukaryotic translation initiation factor 3 subunit C;Eukaryotic translation initiation factor 3 subunit C-like protein	EIF3C;EIF3CL	1118
20.6111	20.6362	21.0423	20.9744	20.6433	20.9748	21.3239	20.9965	21.0944	10	10	10	29.1	29.1	29.1	52.145	0	189.92	2793300000	13	0.221209	0.67474	-0.101024	-0.0857513	1.03539	0.0892797	-0.375076	-0.320542	E7EW69;E7EX04;B5ME97;Q9P0V9-3;Q9P0V9;Q9P0V9-2;F5H1F2;F5GYV2;C9JEW2;C9JNR7;C9JEQ7	E7EW69;E7EX04;B5ME97;Q9P0V9-3;Q9P0V9;Q9P0V9-2	Septin-10	2010-09-01	1119
15.6557	15.2274	15.725	15.4235	15.3704	15.5959	15.6523	15.3776	15.6183	2	2	2	30.2	30.2	30.2	7.3436	0	3.3167	25292000	2	0.16085	0.762388	0.0727501	0.0621874	0.0251743	0.941996	-0.0133842	-0.0113615	M0R0R3;M0R2G5;B7WNH4;Q9BQ49;E9PP42;E9PNA8;E9PLH2;M0QYU9	M0R0R3;M0R2G5;B7WNH4;Q9BQ49;E9PP42;E9PNA8;E9PLH2;M0QYU9	Small integral membrane protein 7	SMIM7	1121
21.4946	21.5035	21.6917	21.8447	21.4617	21.7728	21.9303	21.8259	21.8318	22	22	22	18.9	18.9	18.9	105.47	0	43.378	5045900000	24	0.411867	0.577757	-0.129815	-0.11448	1.83617	0.099375	-0.299393	-0.279122	Q9HCG8;B7WP74;ENST00000410053.8	Q9HCG8;B7WP74	Pre-mRNA-splicing factor CWC22 homolog	CWC22	1122
19.6878	19.7781	19.8069	19.907	19.703	19.9838	19.8585	19.8217	19.847	10	10	10	13.8	13.8	13.8	95.283	0	64.885	915650000	10	0.515086	0.630527	-0.107052	-0.0981078	1.06371	0.570261	-0.0848446	-0.0817791	B7WPE2;H0Y3M3;Q32P44;Q32P44-2;G3V1D0;G3V195;C9J6V3;E9PJV5;E9PSB4;Q32P44-3	B7WPE2;H0Y3M3;Q32P44;Q32P44-2;G3V1D0;G3V195	Echinoderm microtubule-associated protein-like 3	EML3	1123
20.8415	20.9147	21.1844	21.0274	20.747	20.9329	21.1324	21.0985	20.9842	10	10	10	28	28	28	56.45	0	220.81	3641300000	12	0.229223	0.737771	0.0777524	0.0686321	0.332247	0.568457	-0.091507	-0.0821794	B7WPG3;C9IYN3;V9GYK2;Q8WVV9-5;Q8WVV9-4;Q8WVV9;Q8WVV9-3;Q8WVV9-2;H7C464;C9JJZ7;H7BXH8	B7WPG3;C9IYN3;V9GYK2;Q8WVV9-5;Q8WVV9-4;Q8WVV9	Heterogeneous nuclear ribonucleoprotein L-like	HNRNPLL	1124
16.3275	16.3624	16.5625	16.6461	16.319	16.6576	16.6122	16.4543	16.4579	4	3	3	8	5.5	5.5	63.493	0	4.9859	50951000	3	0.391568	0.595031	-0.123416	-0.10893	0.431847	0.564642	-0.0906715	-0.0831969	B7WPL0;Q9NVN3;Q9NVN3-1;Q9NVN3-3;F8VY51;H0YHS3;Q9NVN3-4;F8VSN5;ENST00000392837.9	B7WPL0;Q9NVN3;Q9NVN3-1;Q9NVN3-3;F8VY51;H0YHS3;Q9NVN3-4	Synembryn-B	RIC8B	1125
15.6353	15.5358	15.813	15.9079	15.6032	15.8901	15.9944	15.8346	15.8232	7	3	3	6.8	3.3	3.3	156.65	0	20.418	64437000	3	0.471352	0.555988	-0.138993	-0.123247	1.06654	0.170978	-0.22269	-0.20279	F8W9A8;B7WPL9;Q6PFW1-6;Q6PFW1-5;Q6PFW1-7;Q6PFW1-3;Q6PFW1-2;Q6PFW1;Q6PFW1-4	F8W9A8;B7WPL9;Q6PFW1-6;Q6PFW1-5;Q6PFW1-7;Q6PFW1-3;Q6PFW1-2;Q6PFW1;Q6PFW1-4	Inositol hexakisphosphate and diphosphoinositol-pentakisphosphate kinase 1	PPIP5K1	1126
14.6076	14.0298	14.5498	14.5258	14.5361	14.6532	14.4876	14.288	14.2991	12	1	1	24.9	3.6	3.6	58.792	0	14.272	35728000	1	0.394935	0.501053	-0.175954	-0.148083	0.067193	0.835169	0.0375188	0.0314017	B7Z2R7;Q5T8D3-2;Q5T8D3-3;Q5T8D3-4;ENST00000375905.8;A0A087X0B8	B7Z2R7;Q5T8D3-2;Q5T8D3-3;Q5T8D3-4	Acyl-CoA-binding domain-containing protein 5	ACBD5	1127
14.4782	14.2978	14.5325	14.8144	14.8343	14.4385	14.6916	14.45	14.7228	1	1	1	2.3	2.3	2.3	58.36	0	4.1313	24173000	1	0.817761	0.381036	-0.259554	-0.226296	0.763758	0.255509	-0.185283	-0.166677	B7Z589;B7Z3A9;J3KPA5;P48067-2;P48067-3;P48067	B7Z589;B7Z3A9;J3KPA5;P48067-2;P48067-3;P48067	Transporter;Sodium- and chloride-dependent glycine transporter 1	SLC6A9	1128
17.5307	17.4946	17.7626	17.6589	17.6462	17.6698	17.5914	17.6813	17.5459	5	5	5	9	9	9	64.473	0	8.8814	112400000	6	0.300742	0.780623	-0.0623474	-0.0575032	0.0372843	0.950557	-0.0102177	-0.009349	B7Z3B9;Q13480;Q13480-2	B7Z3B9;Q13480;Q13480-2	GRB2-associated-binding protein 1	GAB1	1129
13.5694	13.1471	12.9764	12.9505	13.3643	13.2995	13.4846	12.8889	13.2617	2	2	2	9.8	9.8	9.8	23.847	0.0040222	1.2679	8871800	2	0.0408701	0.928357	0.026199	0.0215077	0.0260407	0.918146	0.0192293	0.0154143	H0YIK4;B7Z3R2;Q9ULQ1;Q9ULQ1-3;Q9ULQ1-2	H0YIK4;B7Z3R2;Q9ULQ1;Q9ULQ1-3;Q9ULQ1-2	Two pore calcium channel protein 1	TPCN1	1130
16.8124	16.6211	16.9263	16.9913	16.8786	16.9634	16.9412	16.8947	16.9444	7	7	7	10.2	10.2	10.2	95.45	0	25.113	54150000	8	0.762182	0.508401	-0.157812	-0.144087	0.707593	0.379215	-0.140209	-0.128578	B7Z493;E9PJX4;F8VWL3;Q96M96;F8W1R0;E9PQT1;E9PNX0;Q96M96-3;Q96M96-2	B7Z493;E9PJX4;F8VWL3;Q96M96;F8W1R0	FYVE, RhoGEF and PH domain-containing protein 4	FGD4	1131
17.4074	17.2847	17.3608	17.6517	17.6065	17.7284	17.8018	17.5881	17.5713	4	4	1	19.4	19.4	5.5	34.645	0	44.353	253300000	5	2.45548	0.238685	-0.31123	-0.296285	1.67198	0.0987349	-0.302732	-0.279697	D6RJ07;B7Z4J8;B7Z4N4	D6RJ07;B7Z4J8;B7Z4N4		ZNF346	1132
19.2271	19.1479	19.2544	19.4283	19.2354	19.4092	19.5563	19.4667	19.4382	2	2	2	4.3	4.3	4.3	66.111	0	14.921	415060000	3	1.00255	0.517653	-0.147808	-0.138246	2.35667	0.104695	-0.277228	-0.264578	H7BXS2;E7EPW5;E7EPD9;G3XAH9;E9PCV1;B7Z4U3;C9JU30;B7Z4L1;E7ENZ9;Q9NRC1;Q9NRC1-2;Q9NRC1-3;Q9NRC1-4;Q9NRC1-5;Q9NRC1-6;Q9NRC1-7;Q8TDW4-2;Q8TDW4-5;Q8TDW4;Q8TDW4-7;Q8TDW4-8;Q8TDW4-4;Q8TDW4-6;Q8TDW4-3	H7BXS2;E7EPW5;E7EPD9;G3XAH9;E9PCV1;B7Z4U3;C9JU30;B7Z4L1;E7ENZ9;Q9NRC1;Q9NRC1-2;Q9NRC1-3;Q9NRC1-4;Q9NRC1-5;Q9NRC1-6;Q9NRC1-7;Q8TDW4-2;Q8TDW4-5;Q8TDW4;Q8TDW4-7;Q8TDW4-8;Q8TDW4-4;Q8TDW4-6;Q8TDW4-3	Suppressor of tumorigenicity 7 protein;Suppressor of tumorigenicity 7 protein-like	ST7;ST7L	1133
13.5674	14.5393	14.884	14.1977	13.3273	13.4448	13.4956	13.9742	13.57	2	2	2	6.3	6.3	6.3	48.338	0	3.6975	8293200	3	0.633408	0.0809184	0.673659	0.455387	0.704243	0.0827246	0.650289	0.457528	B7Z503;Q9BSF8;Q9BSF8-2;E9PKU9	B7Z503;Q9BSF8;Q9BSF8-2;E9PKU9	BTB/POZ domain-containing protein 10	BTBD10	1134
16.4129	16.6046	16.8045	16.6749	16.5428	16.8381	16.621	16.6127	16.597	2	2	2	5.2	5.2	5.2	41.643	0	5.366	99244000	2	0.213673	0.73839	-0.0779641	-0.0682892	0.00844385	0.98633	-0.00290807	-0.00261222	B7Z5P7;O60711;O60711-2	B7Z5P7;O60711;O60711-2	Leupaxin	LPXN	1135
23.3173	23.1986	23.2165	23.5425	23.1342	23.5449	23.5387	23.4034	23.3617	29	29	29	38	38	38	86.604	0	128.2	13117000000	39	0.504387	0.51051	-0.163069	-0.142867	1.36961	0.225624	-0.190493	-0.178874	B7Z6D5;Q96GQ7;A0A087X059;A0A087WYH5	B7Z6D5;Q96GQ7	Probable ATP-dependent RNA helicase DDX27	DDX27	1136
12.8776	12.9158	13.0448	13.2928	12.9674	12.9417	13.2567	12.9071	13.2406	3	3	3	6.2	6.2	6.2	60.791	0	5.8353	15831000	3	0.416905	0.597513	-0.121223	-0.10787	0.689076	0.252921	-0.188747	-0.167824	B7Z6Q0;Q12980;F8WDA5;B1B1F5;A0A087WTD0	B7Z6Q0;Q12980	Nitrogen permease regulator 3-like protein	NPRL3	1137
19.2167	19.6691	19.6641	19.8948	19.587	19.7067	19.873	19.6568	19.651	3	3	3	17.5	17.5	17.5	24.815	0	15.594	289410000	7	0.537575	0.442649	-0.212852	-0.181197	0.559185	0.221389	-0.210303	-0.180237	D6RAK4;B7Z6T3;E9PCX5;Q8NDZ6;D6RBE8;B7Z6A5;Q8NDZ6-3;Q8NDZ6-2	D6RAK4;B7Z6T3;E9PCX5;Q8NDZ6;D6RBE8;B7Z6A5;Q8NDZ6-3;Q8NDZ6-2	Transmembrane protein 161B	TMEM161B	1138
25.236	25.2463	25.3091	25.1983	25.565	25.3916	25.1627	25.1976	25.2689	8	6	6	53.1	36.6	36.6	16.29	0	47.735	113380000000	26	0.486738	0.593443	-0.121173	-0.109328	0.628661	0.724511	0.0540657	0.0520502	F8W1R7;J3KND3;G8JLA2;G3V1V0;B7Z6Z4;P60660-2;P60660;F8VPF3;G3V1Y7;F8VZU9;F8W180;H0YI43;F8VXL3	F8W1R7;J3KND3;G8JLA2;G3V1V0;B7Z6Z4;P60660-2;P60660;F8VPF3;G3V1Y7;F8VZU9;F8W180	Myosin light polypeptide 6	MYL6	1139
17.1864	17.1782	17.2219	17.3546	17.2876	17.3753	17.3895	17.2502	17.2166	1	1	1	5.1	5.1	5.1	23.794	0.00024765	2.0211	55956000	2	2.07591	0.515546	-0.143677	-0.139536	0.756637	0.556089	-0.089915	-0.0852574	B7Z779;K7ERE2;Q96A25	B7Z779;K7ERE2;Q96A25	Transmembrane protein 106A	TMEM106A	1140
20.4019	20.5021	20.7864	20.8053	20.547	20.8201	20.9054	20.881	20.9328	14	14	14	28.5	28.5	28.5	52.894	0	73.363	3908900000	17	0.48025	0.513993	-0.160678	-0.140289	1.37848	0.0915455	-0.342929	-0.307252	B7Z7F3;Q9H6Z4-2;Q9H6Z4-3;Q9H6Z4;K7EIJ4;K7ENJ2;K7EID7;K7ENB9;K7EPW1;K7EN31;K7ESQ0;K7EMT3	B7Z7F3;Q9H6Z4-2;Q9H6Z4-3;Q9H6Z4;K7EIJ4	Ran-binding protein 3	RANBP3	1141
18.5304	18.4998	18.4602	18.1114	18.0118	18.1095	18.34	18.2886	18.2263	9	8	8	13	11.4	11.4	76.714	0	18.98	277560000	8	3.38721	0.0997175	0.419257	0.403654	2.26758	0.167803	0.21181	0.203928	B7Z896;F5H3M2;Q9BVG8-5;Q9BVG8-2;Q9BVG8;Q9BVG8-6;A0A0C4DGM9;Q9BVG8-4;H3BTL6;H3BTU1;H3BMR0;H3BV47;H3BMQ3	B7Z896;F5H3M2;Q9BVG8-5;Q9BVG8-2;Q9BVG8;Q9BVG8-6;A0A0C4DGM9;Q9BVG8-4	Kinesin-like protein;Kinesin-like protein KIFC3	KIFC3	1142
15.6709	15.637	15.9224	15.9476	15.8949	15.8781	15.8661	15.8203	15.9424	10	1	1	28.1	4	4	40.512	0	4.371	103250000	2	0.818919	0.495965	-0.163426	-0.1496	0.616057	0.406937	-0.132785	-0.121065	B7Z9C2;F8W118;F8VV59;P55209-3;H0YHC3;F8W543;F8VRJ2;H0YH88;B7Z4K9	B7Z9C2;F8W118;F8VV59;P55209-3;H0YHC3;F8W543;F8VRJ2;H0YH88	Nucleosome assembly protein 1-like 1	NAP1L1	1143
16.9791	16.5601	16.9856	16.7619	16.6027	16.7125	16.8253	16.7556	16.7122	3	3	3	33.6	33.6	33.6	14.656	0	12.961	81467000	3	0.429993	0.539653	0.149247	0.129957	0.206541	0.641855	0.0772273	0.0674726	B7Z9U0;E5RIL2;Q9UFF9-2;Q9UFF9-3;Q9UFF9	B7Z9U0;E5RIL2;Q9UFF9-2;Q9UFF9-3;Q9UFF9	CCR4-NOT transcription complex subunit 8	CNOT8	1144
17.6346	17.5623	17.6008	16.7155	16.6659	16.774	16.7839	16.5397	16.6839	8	8	8	9.7	9.7	9.7	86.558	0	12.72	75534000	8	4.70653	0.0385333	0.880748	0.848846	3.63946	0.0302	0.930063	0.866064	B7ZAA0;P54277-3;P54277;P54277-4;P54277-2;Q3BDU3;Q5FBZ9;E9PC65;Q5FBZ4;E9PH88	B7ZAA0;P54277-3;P54277;P54277-4;P54277-2;Q3BDU3;Q5FBZ9;E9PC65	PMS1 protein homolog 1	PMS1	1145
18.3925	18.2547	18.2485	18.4555	18.6687	18.641	18.585	18.5209	18.5388	4	2	2	14	5.5	5.5	35.591	0.00073602	1.8501	1914000000	2	1.6213	0.289249	-0.289824	-0.267917	2.10211	0.121255	-0.249665	-0.237618	F5H8L0;B7ZAP0;Q5R372-7;Q5R372-8;Q5R372-6;Q5R372-5;E9PS63	F5H8L0;B7ZAP0;Q5R372-7;Q5R372-8;Q5R372-6;Q5R372-5;E9PS63	Rab GTPase-activating protein 1-like, isoform 10;Rab GTPase-activating protein 1-like	RABGAP1L	1146
18.1709	18.0831	18.0504	18.0882	18.0115	18.1421	18.2799	18.1785	18.1184	4	4	4	7.8	7.8	7.8	72.286	0	32.176	266020000	6	0.148698	0.932724	0.0208626	0.0198267	0.698079	0.553425	-0.0908095	-0.0857263	B7ZBM3;Q8IVH2-3;Q8IVH2-2;Q8IVH2;A0A590UJX7	B7ZBM3;Q8IVH2-3;Q8IVH2-2;Q8IVH2	Forkhead box protein P4	FOXP4	1147
18.7737	18.5744	18.4622	18.8305	18.8673	18.6233	18.6941	18.62	18.5542	10	1	1	25.2	1.7	1.7	53.391	0.0080065	0.83686	168080000	1	0.64892	0.492587	-0.170245	-0.152198	0.0676033	0.908323	-0.0193005	-0.0175516	B7ZC06;H0Y7B8	B7ZC06		GOLGA2	1148
21.4038	21.507	21.7436	21.4471	21.7078	21.509	21.3787	21.3909	21.3808	10	9	9	27.2	25.2	25.2	44.361	0	41.059	12903000000	16	0.00811741	0.989937	-0.00315221	-0.00279537	0.768422	0.296881	0.167976	0.152616	B7ZC38;Q9NR46;B7ZC39;Q9NR46-2;F8WFB9;H7C1Z6	B7ZC38;Q9NR46;B7ZC39;Q9NR46-2	Endophilin-B2	SH3GLB2	1149
20.8975	20.7656	20.8985	20.9655	20.9919	20.973	20.9968	20.8956	20.8397	9	9	9	19.1	19.1	19.1	53.847	0	28.671	2151500000	13	1.28566	0.569137	-0.122955	-0.117678	0.373858	0.716371	-0.0568562	-0.0534493	B7ZKQ9;Q8WTV0-4;Q8WTV0-2;Q8WTV0-5;Q8WTV0;F5H4X0;Q8WTV0-3;F5H5E8	B7ZKQ9;Q8WTV0-4;Q8WTV0-2;Q8WTV0-5;Q8WTV0;F5H4X0;Q8WTV0-3	Scavenger receptor class B member 1	SCARB1	1150
20.6423	20.4703	20.6405	20.4028	20.738	20.5724	20.4438	20.4338	20.3982	11	11	11	21.4	21.4	21.4	64.071	0	23.446	1282900000	17	0.0402496	0.962749	0.0132949	0.0119523	1.2716	0.304845	0.159072	0.150254	B7ZL14;Q96RU3-4;Q96RU3-3;Q96RU3-5;Q96RU3-2;Q96RU3;H0Y7W6	B7ZL14;Q96RU3-4;Q96RU3-3;Q96RU3-5;Q96RU3-2;Q96RU3;H0Y7W6	Formin-binding protein 1	FNBP1	1151
[truncated: 7,450 more rows]

## Sheet: novel peptides
C 1	C 2	C 3	T1 4	T1 5	T1 6	T2 7	T2 8	T2 9	Missed cleavages	Protein group IDs	Unique (Groups)	Unique (Proteins)	R Count	K Count	Length	Mass	PEP	Score	Intensity	MS/MS Count	Sequence	Proteins	Leading razor protein	Gene names	id
[truncated: 6 more rows]

[truncated: 1 more sheets: key]
