# Supplementary material for: Heat shock induces premature transcript termination and reconfigures the human transcriptome
Source: Mol Cell. 2022 Apr 21;82(8):1573–1588.e10. doi: 10.1016/j.molcel.2022.01.007 (PMC9098121; doi:10.1016/j.molcel.2022.01.007)
Supplement: Table S4. DNA primers used in this study, related to Figures 1, 2, 3, 4, 5, 6, and 7 [file mmc5.xlsx]

## Sheet: Sheet1
nacsent RNA qPCR primers
DAP-TSS proximal F		CACCGCCAGTTTCTTCCACA
DAP-TSS proximal R		GAGAGAGGAGGAGGTGGCAG
DAP-TES proximal F		GCTTTCCGTGTTTCCTGACA
DAP-TES proximal R		CTGGATGTGCTGGGTTCTTG
NGF-TSS proximal F		TCATCCTCCAAGAGCCAGCA
NGF-TSS proximal R		AGCACCTGTCCCTTCACCTT
NGF-TES proximal F		TGGGGTAGCGTCTGAAGAGG
NGF-TES proximal R		AGATCTGGTGACTCGGAGCC
VCL-TSS proximal F		CCCAAGACTCCCCTGGCTAA
VCL-TSS proximal R		CAGACAGACCCACAGTTGCC
VCL-TES proximal F		GCCTTTCTCTTGGGTGGAGC
VCL-TES proximal R		TCACCATGCAACCCTACACC
ARHGAP23-TSS proximal F		TGGGATCTGGTGCTTGCAAC
ARHGAP23-TSS proximal R		CTGAAGGGAGTCGGGGAGAG
ARHGAP23-TES proximal F		CAGCAGGTCATTGGGGTCAC
ARHGAP23-TES proximal R		GCTCAGACTTTCCCTGCCAC
HSPH1-TSS proximal/intron 1 F		CTTGTGCGGGCTTCCTATTG
HSPH1-TSS proximal/intron 1 R		AGAAAAGGGAGCGAAGTTGC
HSPH1-TES proximal F		GTGGTTTGGGGCAAGTGTAA
HSPH1-TES proximal R		GCTTCTCCACATACTCAACCC
OPA1-intron 23 F		CTGGTTCCTGACACCACCTG
OPA1-intron 23 R		GCACAGCAGGCACTTAACAG
mature RNA qPCR primers
GAPDH-F	ATTCCATGGCACCGTCAAGG
GAPDH-R	TTCTCCATGGTGGTGAAGACG
KLHL29-short F	CCTTCCCGAATGCCTGGTCT
KLHL29-short R	CCTCCACCCAACCCCATCTC
KLHL29-long F	TCTCCAACGACAGCCTCAAC
KLHL29-long R	GTAGCTGGGGTGGATGAAGG
DZIP1L-short F	CACTCCTGCTTCCACCATGT
DZIP1L-short R	CACTGGGCCCACTCATGTAG
DZIP1L-long F	GTGCAGCGTGTGTCTCTACA
DZIP1L-long R	TTTGACCATCGACTGCACCA
NXN-short F	GAGCTTTGCATTGTCTGGCC
NXN-short R	GCCCTTAACTCGAAGACCCC
NXN-long F	CTGAGCTGAGAAAGGGCCTC
NXN-long R	GATCCCCTGCCTGAGAACAC
HSPH1-F	GCCAATGAGTTCAGCGACCG
HSPH1-R	GGGTCATTGAATGCTCGGCC
HSPA1A-F	AGAACGCCCTGGAGTCCTAC
HSPA1A-R	CAAACTCGTCCTTCTCGGCC
BAG3-F	ATCTGTCCAGGGTGCATCGA
BAG3-R	TTCTCGATGGGTCATGGGCT
long ncRNA qPCR primers
MALAT1-F	GAATTGCGTCATTTAAAGCCTAGTT
MALAT1-R	GTTTCATCCTACCACTCCCAATTAAT
CPSF3(dTAG) DNA PCR primers
Fw	ATTAGGACCGTGCTGCTGT
Rev	CCTGTAACACCCACGAGGAC
